# Supplementary material for: Effects of Cysticercus cellulosae Excretory–Secretory Antigens on the TGF-β Signaling Pathway and Th17 Cell Differentiation in Piglets, a Proteomic Analysis
Source: Microorganisms. 2023 Feb 27;11(3):601. doi: 10.3390/microorganisms11030601 (PMC10056668; doi:10.3390/microorganisms11030601)
Supplement: Supplementary file 1 [file microorganisms-11-00601-s001.zip]

Archive with 3 entries (3 files):
- Table S1-MS_identified_information.xlsx
- Table S2-TGF-BETA SIGNALING PATHWAY.xlsx
- Table S3-TH17 CELL DIFFERENTIATION.xlsx
