# Supplementary material for: Effects of Cysticercus cellulosae Excretory–Secretory Antigens on the TGF-β Signaling Pathway and Th17 Cell Differentiation in Piglets, a Proteomic Analysis
Source: Microorganisms. 2023 Feb 27;11(3):601. doi: 10.3390/microorganisms11030601 (PMC10056668; doi:10.3390/microorganisms11030601)
Supplement: Supplementary file 1 [file microorganisms-11-00601-s001.zip › Table S1-MS_identified_information.xlsx]

## Sheet: Summary
Header line description of table 1			Table 1. MS/MS spectrum database search analysis summary
Total spectrum	Number of spectrum produced by mass spectrometer
Matched spectrum	Number of spectrum matched with alignment protein		Total spectrums	Matched spectrums	Peptides	Unique peptides	Identified proteins	Quantifiable proteins
Peptides	Number of peptides which spectrum hit		1181257	328130	71097	61485	6852	5395
Unique peptides	Number of unique peptides which spectrums hit
Identified proteins	Number of proteins detected by spectrum search analysis
Quantifiable proteins	Number of proteins quantifiable		Table 2. Differentially expressed protein summary
Header line description of worksheet "Protein_quant"			Compare group	Regulated type	fold change >1.2	fold change >1.3	fold change >1.5	fold change >2
Protein accession	Protein accession number of database used for search		ESA/Control	Up-regulated	295	258	232	168
Protein description	Protein functional description			Down-regulated	507	425	213	52
Gene name	Name of the gene associated to the protein sequence
MW [kDa]	Protein molecular weight, unit [kDa]
Coverage [%]	Percent of identified peptdie sequence covering in protein sequence
Peptides	Number of peptides which spectrums hit
Unique peptides	Number of unique peptides which spectrums hit
Razor + unique peptides	Number of razor and unique peptides which spectrums hit
MS/MS Counts	Number of spectrum which protein matched
Header line description of worksheet "Peptide_quant"
ID	Identified peptide index number
Sequence	Identified peptide amino acid sequence
Protein accession	Protein accession number of database used for search
Protein description	Protein functional description
Charge	The charge-state of the peptide
m/z	The recalibrated mass-over-charge value of the peptide
Mass error [ppm]	Parts per million ratio of peptide mass error between the theory and practice
PEP	The maximal posterior error probability for peptides
Score	Andromeda score for the best associated MS/MS spectrum
Length	Identified peptide amino acid length
Unique [yes/no]	The peptide is or no unique to a single protein group
Experiment	Sample name of identified peptide produced by
Intensity	Ionic signal intensity of identified peptide

## Sheet: Protein_quant
Protein accession	Protein description	Gene name	MW [kDa]	Coverage [%]	MS/MS Counts	Peptides	Unique peptides	Razor + unique peptides	MS/MS count ESA1	MS/MS count ESA2	MS/MS count ESA3	MS/MS count Control1	MS/MS count Control2	MS/MS count Control3	Peptides ESA1	Peptides ESA2	Peptides ESA3	Peptides Control1	Peptides Control2	Peptides Control3	Unique peptides ESA1	Unique peptides ESA2	Unique peptides ESA3	Unique peptides Control1	Unique peptides Control2	Unique peptides Control3	Razor + unique peptides ESA1	Razor + unique peptides ESA2	Razor + unique peptides ESA3	Razor + unique peptides Control1	Razor + unique peptides Control2	Razor + unique peptides Control3	LFQ intensity ESA1	LFQ intensity ESA2	LFQ intensity ESA3	LFQ intensity Control1	LFQ intensity Control2	LFQ intensity Control3	ESA1	ESA2	ESA3	Control1	Control2	Control3	ESA/Control Ratio	ESA/Control P value
A0A075B7H9	Ig-like domain-containing protein OS=Sus scrofa OX=9823 PE=4 SV=7	--	10.585	30.7	14	2	1	2	2	2	3	2	3	2	2	2	2	2	2	2	1	1	1	1	1	1	2	2	2	2	2	2	294240	122340	165660	288020	377820	326100
A0A075B7I9	Ig-like domain-containing protein OS=Sus scrofa OX=9823 PE=4 SV=9	--	15.912	20	1	2	1	1	0	0	0	0	1	0	1	1	1	1	2	1	0	0	0	0	1	0	0	0	0	0	1	0	0	0	0	0	0	0
A0A075B7J0	Ig-like domain-containing protein OS=Sus scrofa OX=9823 PE=4 SV=7	--	10.41	31.3	6	2	1	1	1	1	1	1	1	1	2	2	2	2	2	2	1	1	1	1	1	1	1	1	1	1	1	1	0	0	0	0	0	0
A0A076KXE7	C-type lectin domain family 12 member A OS=Sus scrofa OX=9823 GN=CLEC12A PE=2 SV=1	CLEC12A	30.148	4.9	4	1	1	1	1	1	0	1	0	1	1	1	1	1	1	1	1	1	1	1	1	1	1	1	1	1	1	1	0	0	0	0	0	0
P01846	Ig lambda chain C region OS=Sus scrofa OX=9823 PE=1 SV=1	--	11.003	65.7	63	5	5	5	9	10	8	9	15	12	5	5	5	5	5	5	5	5	5	5	5	5	5	5	5	5	5	5	2671200	1056900	1369000	1890100	1941200	1854300	1.48638	0.588109	0.761776	1.05174	1.08018	1.03182	0.896	0.532906
A0A0A0MY60	Signal transducer and activator of transcription OS=Sus scrofa OX=9823 GN=STAT5A PE=3 SV=2	STAT5A	91.004	51.4	190	34	0	34	26	32	36	32	31	33	27	31	31	29	32	30	0	0	0	0	0	0	27	31	31	29	32	30	414210	514590	604040	526450	513410	566990
F1S1C4	Fc gamma receptor II OS=Sus scrofa OX=9823 PE=2 SV=1	--	35.019	2.8	1	1	1	1	0	0	0	1	0	0	0	1	0	1	1	0	0	1	0	1	1	0	0	1	0	1	1	0	0	0	0	0	0	0
A0A286ZUP1	Complement component 1 Q subcomponent-binding protein, mitochondrial OS=Sus scrofa OX=9823 GN=C1QBP PE=3 SV=1	C1QBP	28.847	34.2	58	6	6	6	8	8	9	11	11	11	6	6	6	6	6	6	6	6	6	6	6	6	6	6	6	6	6	6	1994500	1793500	2050700	2912800	2343600	2219200	0.898808	0.808229	0.924134	1.31263	1.05613	1.00007	0.781	0.0593256
A0A480VW84	Caspase recruitment domain family member 9 OS=Sus scrofa OX=9823 GN=CARD9 PE=4 SV=1	CARD9	56.114	14.2	17	6	6	6	4	5	4	2	2	0	5	5	5	4	4	3	5	5	5	4	4	3	5	5	5	4	4	3	147430	119460	79339	64460	43715	44206	1.77409	1.43752	0.954722	0.775676	0.526042	0.531951	2.272	0.0222345
A0A0K1SB73	Inner nuclear membrane protein Man1 isoform 1 OS=Sus scrofa OX=9823 GN=LEMD3 PE=1 SV=1	LEMD3	100.36	33.8	73	22	22	22	6	14	8	15	15	15	12	16	16	19	19	19	12	16	16	19	19	19	12	16	16	19	19	19	56162	85777	83584	131530	98230	83375	0.625577	0.955452	0.931025	1.46508	1.09416	0.928697	0.72	0.161391
A0A0M3KL53	28S ribosomal protein S14, mitochondrial OS=Sus scrofa OX=9823 GN=MRPS14 PE=1 SV=1	MRPS14	15.092	21.9	14	2	2	2	1	2	2	3	3	3	2	2	2	2	2	2	2	2	2	2	2	2	2	2	2	2	2	2	23385	29968	37033	62603	42436	41212	0.592933	0.759847	0.938982	1.58732	1.07598	1.04494	0.618	0.0642657
A0A0M3KL55	Interferon alpha-inducible protein 6 OS=Sus scrofa OX=9823 GN=MRPS25 PE=1 SV=1	MRPS25	19.924	46.8	33	6	6	6	5	6	4	5	6	7	6	6	4	6	6	6	6	6	4	6	6	6	6	6	4	6	6	6	98277	109310	135800	213260	156380	138410	0.692549	0.770298	0.95697	1.50282	1.102	0.975363	0.676	0.0744228
A0A0M3KL56	28S ribosomal protein S28, mitochondrial OS=Sus scrofa OX=9823 GN=MRPS28 PE=1 SV=1	MRPS28	20.979	22.9	10	3	3	3	1	1	1	2	3	2	2	1	1	2	3	2	2	1	1	2	3	2	2	1	1	2	3	2	23383	0	0	33369	19126	14952	1.02975			1.46951	0.842277	0.658461	1.04
A0A0R4J8D5	39S ribosomal protein L18, mitochondrial isoform 1 OS=Sus scrofa OX=9823 GN=MRPL18 PE=1 SV=5	MRPL18	20.549	23.9	18	4	4	4	1	2	1	5	5	4	1	2	1	4	4	3	1	2	1	4	4	3	1	2	1	4	4	3	0	24055	34503	56660	33255	30602		0.671646	0.963367	1.58202	0.928522	0.854446	0.729	0.376181
O79874	NADH-ubiquinone oxidoreductase chain 1 OS=Sus scrofa OX=9823 GN=MT-ND1 PE=1 SV=1	MT-ND1	35.647	14.5	24	5	5	5	4	4	3	5	4	4	4	4	4	5	4	4	4	4	4	5	4	4	4	4	4	5	4	4	263830	213020	138230	257520	177790	158170	1.30981	1.05756	0.686255	1.27848	0.882654	0.785249	1.036	0.927061
A0A0U2ETD0	Emerin OS=Sus scrofa OX=9823 GN=EMD PE=4 SV=1	EMD	29.237	71.9	67	13	13	13	9	13	9	13	11	12	11	13	9	12	13	12	11	13	9	12	13	12	11	13	9	12	13	12	475400	506090	520160	637780	461470	513080	0.915998	0.975132	1.00224	1.22887	0.889158	0.9886	0.931	0.561043
A0A5G2Q7F0	Myeloid differentiation primary response protein MyD88 OS=Sus scrofa OX=9823 GN=MYD88 PE=4 SV=1	MYD88	29.973	27.3	19	5	5	5	1	4	4	4	3	3	3	4	4	5	4	4	3	4	4	5	4	4	3	4	4	5	4	4	51179	67032	57652	30322	54284	52455	0.981305	1.28527	1.10542	0.581394	1.04084	1.00577	1.283	0.24743
A0A5G2R1G7	Apolipoprotein H OS=Sus scrofa OX=9823 GN=APOH PE=1 SV=1	APOH	31.488	26.2	3	6	2	2	2	0	0	0	0	1	6	3	3	4	4	4	2	0	0	0	0	1	2	0	0	0	0	1	0	0	0	0	0	0
A0A140TAL0	Mannose-1-phosphate guanyltransferase alpha OS=Sus scrofa OX=9823 GN=GMPPA PE=3 SV=3	GMPPA	45.759	31.4	2	8	1	1	0	0	1	0	1	0	6	7	7	7	8	6	0	0	1	0	1	0	0	0	1	0	1	0	0	0	0	0	0	0
A0A140UHW4	ICT1 OS=Sus scrofa OX=9823 GN=MRPL3 PE=1 SV=1	MRPL3	43.642	24.3	27	6	6	6	2	6	5	6	4	4	5	5	4	5	4	4	5	5	4	5	4	4	5	5	4	5	4	4	54649	52409	52886	111580	66557	53383	0.83761	0.803277	0.810588	1.7102	1.02012	0.818206	0.691	0.216655
K7GQ44	Septin OS=Sus scrofa OX=9823 GN=SEPTIN6 PE=1 SV=3	SEPTIN6	48.02	48.8	122	17	10	17	19	20	21	19	21	22	16	15	16	15	15	17	10	9	10	9	8	10	16	15	16	15	15	17	1483800	1535100	2011100	1124800	1744300	1905000	0.908069	0.939464	1.23077	0.688365	1.06749	1.16584	1.054	0.738157
A0A193DVQ1	ITGAX OS=Sus scrofa OX=9823 GN=ITGAM PE=1 SV=1	ITGAM	127.91	36.5	68	30	2	15	10	13	11	12	12	10	25	28	25	27	25	23	1	1	1	1	1	0	11	13	12	13	12	9	261340	409280	202520	373790	206910	226640	0.933091	1.4613	0.723079	1.33458	0.738753	0.809197	1.082	0.810689
I3LDV0	RNA helicase OS=Sus scrofa OX=9823 GN=LOC100624590 PE=3 SV=2	LOC100624590	74.425	55.2	7	32	3	3	1	1	0	2	2	1	30	31	29	30	32	32	2	3	1	3	3	3	2	3	1	3	3	3	60494	63012	0	82895	81575	67586	0.850681	0.88609		1.16569	1.14713	0.950411	0.798	0.0822618
A0A1L6ZA08	Lymphocyte antigen 6 complex locus G6F OS=Sus scrofa OX=9823 GN=ly6g6f PE=2 SV=1	ly6g6f	32.651	6	3	1	1	1	1	0	0	1	0	1	1	0	0	1	0	1	1	0	0	1	0	1	1	0	0	1	0	1	0	0	0	0	0	0
A0A5G2R2F6	Beta-1,4-galactosyltransferase 5 OS=Sus scrofa OX=9823 GN=B4GALT5 PE=3 SV=1	B4GALT5	40.676	2.3	11	1	1	1	2	1	2	2	2	2	1	1	1	1	1	1	1	1	1	1	1	1	1	1	1	1	1	1	0	0	0	0	0	0
A0A286ZHW0	Splicing factor 3B subunit 1 isoform 1 OS=Sus scrofa OX=9823 GN=SF3B1 PE=1 SV=2	SF3B1	145.83	55.1	288	51	51	51	41	50	47	43	58	49	38	42	42	37	46	41	38	42	42	37	46	41	38	42	42	37	46	41	663720	791770	812820	731520	861680	785300	0.857001	1.02234	1.04952	0.944545	1.11261	1.01399	0.954	0.569235
A0A287AYW6	Component 3 of promoter of RISC OS=Sus scrofa OX=9823 GN=TSN PE=1 SV=1	TSN	23.675	52.9	66	11	11	11	13	12	11	7	13	10	11	11	11	10	11	10	11	11	11	10	11	10	11	11	11	10	11	10	456810	503130	601060	145030	496440	470850	1.02526	1.12922	1.34902	0.325505	1.11421	1.05678	1.403	0.316704
A0A5G2RBR8	CD200 molecule OS=Sus scrofa OX=9823 GN=CD200 PE=1 SV=1	CD200	27.731	9.7	4	2	2	2	1	0	0	2	0	1	1	1	0	2	1	2	1	1	0	2	1	2	1	1	0	2	1	2	0	0	0	25795	0	14548				1.27878		0.721216
I3LGU8	Ataxin 2 OS=Sus scrofa OX=9823 GN=ATXN2 PE=1 SV=2	ATXN2	113.21	3.6	12	3	3	3	3	2	3	1	1	2	3	3	3	2	2	2	3	3	3	2	2	2	3	3	3	2	2	2	37067	47551	40899	39450	43218	45685	0.876047	1.12383	0.966613	0.932367	1.02142	1.07973	0.978	0.774292
F1RHA0	2-oxoisovalerate dehydrogenase subunit alpha OS=Sus scrofa OX=9823 GN=TMEM91 PE=1 SV=4	TMEM91	49.886	40.9	44	13	13	13	5	6	4	9	10	10	9	8	9	11	11	10	9	8	9	11	11	10	9	8	9	11	11	10	125880	77328	107220	169810	109670	109680	1.07961	0.663202	0.91957	1.45637	0.940582	0.940668	0.798	0.335077
A0A286ZI08	UTP--glucose-1-phosphate uridylyltransferase OS=Sus scrofa OX=9823 GN=UGP2 PE=1 SV=1	UGP2	57.791	45.8	95	20	17	20	22	20	18	6	17	12	18	18	17	13	17	16	16	16	15	10	14	14	18	18	17	13	17	16	722690	419990	469460	88571	311180	326540	1.8543	1.07762	1.20455	0.227258	0.798433	0.837844	2.22	0.114802
A0A287BP82	Anion exchange protein OS=Sus scrofa OX=9823 GN=SLC4A7 PE=1 SV=2	SLC4A7	116.7	14.4	27	10	10	10	2	4	5	5	6	5	4	5	6	6	8	7	4	5	6	6	8	7	4	5	6	6	8	7	81116	112870	89555	74866	84658	87305	0.917654	1.27688	1.01312	0.846948	0.957724	0.987669	1.149	0.293788
I3L5I0	Non-SMC condensin II complex subunit G2 OS=Sus scrofa OX=9823 GN=NCAPG2 PE=4 SV=3	NCAPG2	126.21	9	17	7	7	7	0	1	2	6	3	5	0	2	3	6	5	6	0	2	3	6	5	6	0	2	3	6	5	6	0	15544	12599	47731	28976	24613		0.600326	0.486587	1.84342	1.11908	0.95058	0.417	0.052319
F1SK49	Plasminogen receptor with a C-terminal lysine OS=Sus scrofa OX=9823 GN=PLGRKT PE=1 SV=1	PLGRKT	17.306	23.1	20	3	3	3	4	4	3	3	3	3	3	3	3	3	3	3	3	3	3	3	3	3	3	3	3	3	3	3	450440	328670	350540	629360	361000	341280	1.09806	0.801214	0.854528	1.53422	0.880026	0.831954	0.848	0.571917
A0A286ZI30	Nuclear transcription factor Y subunit gamma OS=Sus scrofa OX=9823 GN=NFYC PE=1 SV=1	NFYC	36.174	7.4	11	2	2	2	2	2	2	1	2	2	2	2	2	2	2	2	2	2	2	2	2	2	2	2	2	2	2	2	175560	239750	214570	134080	226880	178100	0.901124	1.2306	1.10136	0.688213	1.16454	0.914162	1.168	0.390984
A0A286ZI36	Pyruvate kinase OS=Sus scrofa OX=9823 GN=PKM PE=1 SV=2	PKM	71.43	43.5	1	28	1	1	0	1	0	0	0	0	26	27	27	27	26	26	1	1	1	0	1	1	1	1	1	0	1	1	0	0	0	0	0	0
I3LDM5	Exocyst complex component 1 OS=Sus scrofa OX=9823 GN=EXOC1 PE=1 SV=1	EXOC1	102.46	38.4	98	25	25	25	12	17	18	16	17	18	16	19	20	21	20	22	16	19	20	21	20	22	16	19	20	21	20	22	149690	120120	147550	131510	141830	142070	1.0785	0.865449	1.06308	0.947513	1.02187	1.0236	1.005	0.996052
A0A481CJY0	Heterogeneous nuclear ribonucleoproteins A2/B1 OS=Sus scrofa OX=9823 GN=HNRNPA2B1 PE=1 SV=1	HNRNPA2B1	37.429	68	230	21	18	21	36	37	38	39	40	40	19	21	20	20	20	19	17	18	18	17	18	17	19	21	20	20	20	19	7549000	8091800	8382600	7153500	8891500	8283400	0.936759	1.00412	1.0402	0.887682	1.10335	1.02789	0.987	0.899997
F1SRZ7	RNA helicase aquarius OS=Sus scrofa OX=9823 GN=AQR PE=1 SV=3	AQR	168.25	33.4	168	36	36	36	19	31	23	30	34	31	27	34	28	29	33	30	27	34	28	29	33	30	27	34	28	29	33	30	122700	158770	160090	201700	193070	182030	0.722927	0.935445	0.943222	1.18838	1.13753	1.07249	0.766	0.0412596
A0A286ZI87	Peptidase S1 domain-containing protein OS=Sus scrofa OX=9823 GN=GZMB PE=1 SV=1	GZMB	27.394	48	15	10	0	3	1	2	2	3	3	4	5	10	10	9	8	10	0	0	0	0	0	0	1	3	3	3	3	3	0	330820	270740	576730	348410	463950
A0A287A2P3	YTH N6-methyladenosine RNA binding protein 1 OS=Sus scrofa OX=9823 GN=YTHDF1 PE=4 SV=1	YTHDF1	60.124	11.1	12	5	4	4	0	3	2	3	3	1	3	4	3	4	4	4	2	4	2	4	4	3	2	4	2	4	4	3	0	20639	35865	26231	38102	41440		0.635919	1.10505	0.808217	1.17398	1.27683	0.801	0.445656
A0A286ZI97	Peptidoglycan-recognition protein OS=Sus scrofa OX=9823 GN=PGLYRP1 PE=1 SV=1	PGLYRP1	24.187	37.8	10	5	5	5	0	0	0	0	6	4	3	2	1	2	5	4	3	2	1	2	5	4	3	2	1	2	5	4	36992	20743	0	18486	219130	152840	0.412681	0.231408		0.206229	2.44461	1.70508	0.222	0.350469
A0A286ZIA2	ER membrane protein complex subunit 4 OS=Sus scrofa OX=9823 GN=EMC4 PE=1 SV=1	EMC4	20.086	21.3	13	3	3	3	3	2	2	2	2	2	3	2	3	3	3	2	3	2	3	3	3	2	3	2	3	3	3	2	131880	123630	125500	172590	109650	110260	1.02297	0.958979	0.973485	1.33875	0.850538	0.85527	0.971	0.967744
A0A286ZIA6	protein mono-ADP-ribosyltransferase PARP9 OS=Physeter macrocephalus OX=9755 GN=PARP9 PE=4 SV=1	PARP9	91.546	21.9	40	14	14	14	3	7	7	9	7	7	6	11	10	10	13	12	6	11	10	10	13	12	6	11	10	10	13	12	59407	88430	80289	82670	65064	76084	0.788686	1.17399	1.06591	1.09753	0.863788	1.01009	1.019	0.945703
F1RMK7	Zinc finger protein 787 OS=Sus scrofa OX=9823 GN=ZNF787 PE=4 SV=3	ZNF787	40.474	18.1	9	4	4	4	0	1	1	2	4	1	0	3	3	3	3	4	0	3	3	3	3	4	0	3	3	3	3	4	0	22135	22043	25984	23239	14526		1.02546	1.0212	1.20378	1.07661	0.672955	1.039	0.784816
A0A286ZIC1	Actin-depolymerizing factor OS=Sus scrofa OX=9823 GN=GSN PE=4 SV=1	GSN	80.782	54	191	31	1	31	35	42	29	25	31	29	29	29	25	25	27	25	0	1	0	0	0	0	29	29	25	25	27	25	3383800	4055400	2698400	1310000	1730400	2725700
A0A286ZUV1	DLG associated protein 4 OS=Sus scrofa OX=9823 GN=DLGAP4 PE=1 SV=1	DLGAP4	49.462	19.2	19	7	7	7	2	4	5	1	4	3	4	5	5	3	6	5	4	5	5	3	6	5	4	5	5	3	6	5	254850	270140	327850	266010	348160	381400	0.827252	0.876883	1.06421	0.863477	1.13014	1.23804	0.857	0.322128
A0A286ZID2	Thymidine kinase OS=Sus scrofa OX=9823 GN=TK1 PE=3 SV=1	TK1	25.287	11.8	6	2	2	2	0	1	1	1	2	1	0	1	2	2	2	2	0	1	2	2	2	2	0	1	2	2	2	2	0	0	18332	26981	31251	25752			0.716682	1.05481	1.22174	1.00676	0.655
A0A286ZID3	Histone acetyltransferase OS=Sus scrofa OX=9823 GN=KAT6B PE=3 SV=1	KAT6B	191.58	2	1	3	1	1	0	0	0	0	1	0	2	2	2	1	3	2	0	0	0	0	1	0	0	0	0	0	1	0	0	0	0	0	0	0
A0A5G2QNU1	Transmembrane protein 41B OS=Sus scrofa OX=9823 GN=TMEM41B PE=1 SV=1	TMEM41B	21.585	7.1	6	1	1	1	1	1	1	1	1	1	1	1	1	1	1	1	1	1	1	1	1	1	1	1	1	1	1	1	0	0	0	0	0	0
A0A286ZIE8	ADP/ATP translocase OS=Sus scrofa OX=9823 GN=SLC25A4 PE=1 SV=1	SLC25A4	33.026	52.3	29	14	5	5	4	5	4	6	5	5	12	14	12	13	13	14	3	5	3	5	4	5	3	5	3	5	4	5	441850	348490	484580	610490	503410	515450	0.912828	0.719954	1.0011	1.26123	1.04001	1.06488	0.782	0.0954274
A0A286ZIF2	SEC14-like protein 2 isoform X3 OS=Lipotes vexillifer OX=118797 GN=SEC14L2 PE=4 SV=1	SEC14L2	36.559	33.4	21	6	6	6	4	2	5	0	5	5	6	3	6	1	5	5	6	3	6	1	5	5	6	3	6	1	5	5	41054	44291	102910	0	71704	102000	0.567108	0.611823	1.42157		0.990499	1.409	0.723	0.390982
A0A287A2Z0	Transcriptional regulating factor 1 OS=Sus scrofa OX=9823 GN=TRERF1 PE=4 SV=1	TRERF1	123.2	9	8	5	5	5	0	1	1	5	1	0	0	1	2	5	4	1	0	1	2	5	4	1	0	1	2	5	4	1	0	0	54367	152780	60023	0			0.610476	1.71554	0.673987		0.511
A0A286ZIG3	Sterol regulatory element-binding protein cleavage-activating protein OS=Sus scrofa OX=9823 GN=SCAP PE=3 SV=1	SCAP	131.65	5.5	10	5	5	5	1	1	0	3	4	1	2	2	3	4	5	3	2	2	3	4	5	3	2	2	3	4	5	3	19635	16386	10888	43875	31925	18295	0.835508	0.697257	0.463306	1.86697	1.35847	0.778489	0.499	0.0986967
F1RTB6	LUC7 like 3 pre-mRNA splicing factor OS=Sus scrofa OX=9823 GN=LUC7L3 PE=1 SV=3	LUC7L3	69.29	20.7	49	12	12	12	6	8	8	10	8	9	11	11	11	10	11	9	11	11	11	10	11	9	11	11	11	10	11	9	267840	356090	437590	298860	377890	420010	0.744593	0.989927	1.2165	0.830828	1.05053	1.16762	0.968	0.81862
F1RV32	Conserved oligomeric Golgi complex subunit 1 OS=Sus scrofa OX=9823 GN=COG1 PE=3 SV=2	COG1	104.47	14.3	23	10	10	10	2	4	2	7	5	3	5	6	4	7	8	5	5	6	4	7	8	5	5	6	4	7	8	5	22458	38263	27825	34715	33754	35588	0.699615	1.19198	0.866809	1.08145	1.05151	1.10864	0.851	0.299164
I3LRV0	Exocyst complex component OS=Sus scrofa OX=9823 GN=EXOC6B PE=3 SV=3	EXOC6B	94.034	10.1	10	5	5	5	3	3	0	0	2	2	3	4	1	3	3	3	3	4	1	3	3	3	3	4	1	3	3	3	33329	33317	0	14857	20171	21360	1.35446	1.35397		0.603776	0.819733	0.868053	1.773	0.0276456
A0A286ZII1	Serine/threonine kinase 26 OS=Sus scrofa OX=9823 GN=STK26 PE=4 SV=1	STK26	31.657	36.9	3	9	1	1	0	1	0	0	1	1	8	9	8	8	9	8	1	1	0	0	1	1	1	1	0	0	1	1	0	0	0	0	0	0
F1SAY8	Ganglioside induced differentiation associated protein 2 OS=Sus scrofa OX=9823 GN=GDAP2 PE=3 SV=3	GDAP2	52.535	19.3	18	6	6	6	2	2	4	3	3	4	4	5	4	3	5	6	4	5	4	3	5	6	4	5	4	3	5	6	54305	34087	39634	28883	36277	34221	1.43281	0.899365	1.04572	0.762061	0.957147	0.902901	1.288	0.194475
A0A286ZII9	THO complex 6 OS=Sus scrofa OX=9823 GN=THOC6 PE=1 SV=2	THOC6	37.503	63.3	73	14	14	14	9	13	11	14	12	14	10	13	10	13	13	13	10	13	10	13	13	13	10	13	10	13	13	13	115680	186510	183420	199310	208350	183050	0.644864	1.03971	1.02248	1.11106	1.16146	1.02042	0.822	0.248055
A0A287BCP5	ATP-dependent 6-phosphofructokinase OS=Sus scrofa OX=9823 GN=PFKM PE=1 SV=1	PFKM	82.462	19.5	32	11	8	8	7	2	4	5	6	8	11	7	8	11	9	11	8	4	6	8	7	8	8	4	6	8	7	8	36344	13291	25748	27105	27623	56099	1.17107	0.428258	0.829644	0.873369	0.89006	1.8076	0.68	0.345884
F1RRA7	HS74L protein (Fragment) OS=Crocuta crocuta OX=9678 GN=Hspa4l PE=3 SV=1	Hspa4l	103.75	9.9	4	6	3	3	0	1	0	1	1	1	3	6	4	6	5	5	0	3	1	3	2	2	0	3	1	3	2	2	0	14371	0	8759.9	9634.4	10865		1.31753		0.803102	0.883276	0.996097	1.473
A0A287BSB7	Rho family-interacting cell polarization regulator 2 OS=Sus scrofa OX=9823 GN=RIPOR2 PE=3 SV=2	RIPOR2	113.53	43.7	157	33	12	33	20	23	28	25	30	31	28	27	30	30	30	30	11	9	11	12	11	10	28	27	30	30	30	30	270840	202270	329960	343340	375430	359800	0.86363	0.64498	1.05215	1.09481	1.19714	1.1473	0.745	0.0953752
F1S5F9	Biorientation of chromosomes in cell division 1 like 1 OS=Sus scrofa OX=9823 GN=BOD1L1 PE=4 SV=3	BOD1L1	315.43	5.3	22	11	11	11	0	2	4	3	7	6	3	6	9	5	9	10	3	6	9	5	9	10	3	6	9	5	9	10	21251	25708	25893	23450	30819	29522	0.813991	0.98471	0.991797	0.898221	1.18048	1.1308	0.869	0.268469
A0A286ZIM1	Ig-like domain-containing protein OS=Sus scrofa OX=9823 PE=4 SV=2	--	10.667	36.7	1	2	1	1	0	0	0	1	0	0	1	1	1	2	1	1	0	0	0	1	0	0	0	0	0	1	0	0	0	0	0	0	0	0
A0A286ZIM7	Protein NDRG2 OS=Sus scrofa OX=9823 GN=NDRG2 PE=1 SV=2	NDRG2	38.781	11	2	2	2	2	0	0	1	0	1	0	0	1	1	0	2	2	0	1	1	0	2	2	0	1	1	0	2	2	0	0	0	0	0	0
F1RS34	GTPase activating protein and VPS9 domains 1 OS=Sus scrofa OX=9823 GN=GAPVD1 PE=1 SV=4	GAPVD1	156.7	27	127	29	29	29	18	24	23	18	25	19	23	26	23	21	25	25	23	26	23	21	25	25	23	26	23	21	25	25	137500	185160	186550	185640	191070	169070	0.781998	1.05305	1.06096	1.05578	1.08666	0.961545	0.933	0.507886
A0A286ZIS5	Mesoderm induction early response protein 1 OS=Sus scrofa OX=9823 GN=MIER1 PE=4 SV=2	MIER1	58.399	20	29	8	8	8	5	6	4	4	5	5	6	7	7	6	6	5	6	7	7	6	6	5	6	7	7	6	6	5	64664	92453	89625	66554	92806	98263	0.769252	1.09983	1.06619	0.791736	1.10403	1.16895	0.958	0.815602
A0A286ZIT3	Thioredoxin related transmembrane protein 4 OS=Sus scrofa OX=9823 GN=TMX4 PE=1 SV=1	TMX4	38.436	36.7	34	9	9	9	5	6	5	8	6	4	5	7	5	8	7	6	5	7	5	8	7	6	5	7	5	8	7	6	305800	273390	293480	441900	353820	311990	0.926489	0.828296	0.889163	1.33883	1.07198	0.945243	0.788	0.098775
A0A5G2R0F7	Chloride intracellular channel protein OS=Sus scrofa OX=9823 GN=CLIC5 PE=1 SV=1	CLIC5	22.898	22	9	3	3	3	1	2	1	1	2	2	1	2	2	2	3	3	1	2	2	2	3	3	1	2	2	2	3	3	0	101480	92508	126220	105510	87318		0.989014	0.901574	1.23013	1.02829	0.850993	0.912	0.603636
A0A286ZIU3	ORM1-like protein OS=Sus scrofa OX=9823 GN=ORMDL3 PE=3 SV=2	ORMDL3	17.494	28.8	7	3	2	2	1	2	1	1	1	1	2	3	2	2	3	2	1	2	1	1	2	1	1	2	1	1	2	1	0	62865	0	0	77470	0		0.895928			1.10407		0.811
F1SS19	X-ray repair cross-complementing protein 5 OS=Sus scrofa OX=9823 GN=XRCC5 PE=1 SV=4	XRCC5	82.321	31	85	17	17	17	12	14	14	16	17	12	14	14	14	16	16	14	14	14	14	16	16	14	14	14	14	16	16	14	153020	197770	217480	191500	203930	195420	0.792084	1.02372	1.12575	0.991269	1.05561	1.01156	0.962	0.667542
A0A286ZIV9	Pre-mRNA processing factor 40 homolog A OS=Sus scrofa OX=9823 GN=PRPF40A PE=1 SV=2	PRPF40A	109.07	24.3	97	22	22	22	17	17	12	13	20	18	19	20	21	18	21	21	19	20	21	18	21	21	19	20	21	18	21	21	330250	426950	426780	296010	433620	407900	0.853539	1.10346	1.10302	0.765045	1.1207	1.05423	1.041	0.76662
A0A286ZIW3	SPG7 matrix AAA peptidase subunit, paraplegin OS=Sus scrofa OX=9823 GN=SPG7 PE=3 SV=2	SPG7	80.751	21.7	15	10	10	10	0	3	1	6	3	2	2	5	4	9	5	2	2	5	4	9	5	2	2	5	4	9	5	2	0	29588	29300	28911	21992	28881		1.06683	1.05645	1.04242	0.79295	1.04134	1.107	0.419228
F1SAN6	2-hydroxyacyl-CoA lyase 2 OS=Sus scrofa OX=9823 GN=ILVBL PE=1 SV=3	ILVBL	68.562	38.2	71	13	13	13	12	13	11	12	13	10	13	13	11	12	12	12	13	13	11	12	12	12	13	13	11	12	12	12	440870	304120	249570	303580	187050	164750	1.60322	1.10593	0.90756	1.10397	0.680207	0.599113	1.518	0.164487
A0A286ZIZ7	Superoxide dismutase copper chaperone OS=Sus scrofa OX=9823 GN=CCS PE=3 SV=2	CCS	27.246	43.5	33	9	9	9	3	6	9	4	5	6	5	7	8	5	7	7	5	7	8	5	7	7	5	7	8	5	7	7	165310	206400	195400	130220	211660	203380	0.891664	1.1133	1.05397	0.702392	1.14167	1.09701	1.04	0.750122
F1SJV8	RNA exonuclease 2 OS=Sus scrofa OX=9823 GN=REXO2 PE=1 SV=4	REXO2	21.918	16.9	5	3	3	3	0	0	1	1	0	3	2	1	3	3	3	3	2	1	3	3	3	3	2	1	3	3	3	3	33499	0	39098	32297	32230	42413	0.932927		1.08886	0.899452	0.897587	1.18118	1.018	0.868096
A0A286ZJ03	Huntingtin OS=Sus scrofa OX=9823 GN=HTT PE=1 SV=2	HTT	340.03	22.1	197	47	47	47	24	31	29	38	38	37	26	34	31	40	41	40	26	34	31	40	41	40	26	34	31	40	41	40	141730	126970	137250	162630	146650	140110	0.994201	0.890663	0.962775	1.14081	1.02871	0.982837	0.903	0.140165
A0A5G2R5Z2	ADP ribosylation factor GTPase activating protein 1 OS=Sus scrofa OX=9823 GN=ARFGAP1 PE=4 SV=1	ARFGAP1	39.974	31.8	26	7	7	7	5	4	6	2	4	5	7	6	7	4	6	6	7	6	7	4	6	6	7	6	7	4	6	6	277280	253120	273850	168620	262490	266460	1.10778	1.01125	1.09407	0.673663	1.04869	1.06455	1.153	0.346658
A0A286ZJ10	RELA proto-oncogene, NF-kB subunit OS=Sus scrofa OX=9823 GN=RELA PE=4 SV=1	RELA	49.534	31	64	11	11	11	9	11	10	10	12	12	10	10	10	11	11	11	10	10	10	11	11	11	10	10	10	11	11	11	240650	302840	322160	359360	337860	362650	0.749875	0.943662	1.00386	1.11978	1.05279	1.13003	0.817	0.0837605
A0A287BJV3	DGCR8 microprocessor complex subunit OS=Sus scrofa OX=9823 GN=DGCR8 PE=4 SV=2	DGCR8	82.613	8.5	16	4	4	4	2	2	3	3	4	2	2	3	4	4	4	4	2	3	4	4	4	4	2	3	4	4	4	4	14618	14620	17171	33656	23636	24156	0.685985	0.686079	0.805791	1.57939	1.10918	1.13358	0.57	0.0119738
I3L8K1	Low-density lipoprotein receptor relative with 11 ligand-binding repeats OS=Sus scrofa OX=9823 GN=SORL1 PE=1 SV=2	SORL1	236.82	11.2	31	16	16	16	1	5	3	11	6	5	4	8	6	12	10	13	4	8	6	12	10	13	4	8	6	12	10	13	35429	53311	37108	101350	57578	48941	0.636989	0.958495	0.667176	1.8222	1.03521	0.879925	0.605	0.14095
A0A286ZJ25	28S ribosomal protein S7, mitochondrial OS=Sus scrofa OX=9823 GN=MRPS7 PE=1 SV=1	MRPS7	28.098	45	37	9	9	9	5	5	6	9	7	5	7	7	7	9	7	5	7	7	7	9	7	5	7	7	7	9	7	5	243520	230370	258530	352110	235110	248570	0.931712	0.8814	0.98914	1.34718	0.899535	0.951033	0.876	0.422688
A0A287B0K2	E3 ubiquitin-protein ligase RING2 OS=Sus scrofa OX=9823 GN=RNF2 PE=4 SV=2	RNF2	35.717	12.8	5	3	1	1	1	1	1	1	0	1	3	3	3	3	2	3	1	1	1	1	0	1	1	1	1	1	0	1	0	0	0	0	0	0
A0A287AQB9	Peptidylprolyl isomerase OS=Sus scrofa OX=9823 GN=FKBP5 PE=1 SV=2	FKBP5	51.363	62.7	137	27	27	27	17	21	19	26	27	27	21	23	22	26	23	23	21	23	22	26	23	23	21	23	22	26	23	23	364480	437650	428180	451150	466720	516960	0.82055	0.985277	0.963957	1.01567	1.05072	1.16383	0.857	0.0930073
A0A286ZNX9	phosphatidylcholine translocator ABCB4 isoform X1 OS=Neophocaena asiaeorientalis asiaeorientalis OX=1706337 GN=ABCB4 PE=4 SV=1	ABCB4	128.88	4.4	6	4	2	2	1	1	1	2	0	1	3	2	2	3	1	2	1	1	1	2	1	1	1	1	1	2	1	1	0	0	0	0	0	0
A0A5G2QDY4	Mitotic arrest deficient 2 like 1 OS=Sus scrofa OX=9823 GN=MAD2L1 PE=4 SV=1	MAD2L1	21.778	17.5	13	3	3	3	1	2	3	3	2	2	2	2	3	3	3	3	2	2	3	3	3	3	2	2	3	3	3	3	60338	53771	85167	75275	85327	99755	0.787646	0.701921	1.11176	0.982632	1.11385	1.30219	0.765	0.15536
A0A287A413	Rho GTPase activating protein 12 OS=Sus scrofa OX=9823 GN=ARHGAP12 PE=1 SV=1	ARHGAP12	86.716	9.2	15	5	5	5	1	2	3	0	4	5	1	3	3	1	4	5	1	3	3	1	4	5	1	3	3	1	4	5	0	27833	28000	0	37003	38743		0.846123	0.8512		1.12489	1.17779	0.737	0.00573016
A0A286ZJ72	HPS4 biogenesis of lysosomal organelles complex 3 subunit 2 OS=Sus scrofa OX=9823 GN=HPS4 PE=4 SV=2	HPS4	70.202	2.8	3	1	1	1	1	0	0	1	0	1	1	0	0	1	0	1	1	0	0	1	0	1	1	0	0	1	0	1	0	0	0	0	0	0
A0A286ZJ89	PrdX deacylase domain-containing protein 1 OS=Sus scrofa OX=9823 GN=LOC100514282 PE=1 SV=2	LOC100514282	28.759	51.1	36	9	9	9	3	4	5	8	9	7	5	7	8	7	8	8	5	7	8	7	8	8	5	7	8	7	8	8	215550	211270	254660	223820	253330	260850	0.911108	0.893017	1.07642	0.946065	1.0708	1.10259	0.923	0.343622
A0A286ZJ91	Vasodilator stimulated phosphoprotein OS=Sus scrofa OX=9823 GN=VASP PE=3 SV=2	VASP	38.398	52.8	135	20	20	20	22	23	24	25	19	22	17	19	17	20	18	18	17	19	17	20	18	18	17	19	17	20	18	18	824350	896900	852090	951400	866530	925320	0.930314	1.01219	0.96162	1.0737	0.977916	1.04426	0.938	0.15989
A0A286ZJA7	Adenylate cyclase type 7 OS=Sus scrofa OX=9823 GN=ADCY7 PE=3 SV=2	ADCY7	113.89	25.6	57	18	17	18	6	6	6	11	14	14	9	9	9	16	17	16	8	8	8	15	16	15	9	9	9	16	17	16	70693	75326	74352	138710	95733	101840	0.761978	0.811915	0.801417	1.49511	1.03188	1.0977	0.655	0.0244486
A0A286ZJA8	Translation initiation factor eIF-2B subunit alpha OS=Sus scrofa OX=9823 GN=EIF2B1 PE=1 SV=2	EIF2B1	33.873	33.4	30	8	8	8	7	6	5	3	5	4	7	6	6	6	6	6	7	6	6	6	6	6	7	6	6	6	6	6	116040	116360	136680	93401	136600	147250	0.932884	0.935456	1.09882	0.750881	1.09817	1.18379	0.978	0.970488
A0A287AQR2	Propionate--CoA ligase OS=Sus scrofa OX=9823 GN=ACSS3 PE=1 SV=1	ACSS3	68.346	17.1	9	6	6	6	2	2	0	4	1	0	2	3	0	4	2	1	2	3	0	4	2	1	2	3	0	4	2	1	0	30968	0	26746	18205	0		1.22372		1.05689	0.719385		1.378
A0A286ZJC7	Protein transport protein sec16 OS=Sus scrofa OX=9823 GN=SEC16A PE=1 SV=1	SEC16A	239.74	17.5	113	25	25	25	16	17	18	23	20	19	16	20	22	21	20	19	16	20	22	21	20	19	16	20	22	21	20	19	214500	192950	198380	225590	215440	182720	1.0467	0.941541	0.968038	1.10082	1.05129	0.891622	0.971	0.732784
A0A5G2QT12	DET1- and DDB1-associated protein 1 OS=Sus scrofa OX=9823 GN=DDA1 PE=1 SV=1	DDA1	11.807	15.7	5	1	1	1	0	1	1	1	1	1	0	1	1	1	1	1	0	1	1	1	1	1	0	1	1	1	1	1	0	0	0	0	0	0
A0A287BPC2	Spen family transcriptional repressor OS=Sus scrofa OX=9823 GN=SPEN PE=4 SV=2	SPEN	295.82	2.7	6	5	3	3	0	0	0	1	3	2	1	3	1	3	5	3	0	2	0	2	3	2	0	2	0	2	3	2	0	11496	0	19173	23050	14158		0.677461		1.12987	1.35834	0.834333	0.612
A0A5G2QK18	Dipeptidyl peptidase 7 OS=Sus scrofa OX=9823 GN=DPP7 PE=1 SV=1	DPP7	55.562	25.4	47	10	10	10	16	7	10	2	5	7	9	9	10	3	7	8	9	9	10	3	7	8	9	9	10	3	7	8	1751400	674470	830440	107780	198230	313230	2.71146	1.04419	1.28566	0.166861	0.306893	0.484932	5.259	0.017175
A0A286ZJF6	Glycoprotein nmb OS=Sus scrofa OX=9823 GN=GPNMB PE=1 SV=2	GPNMB	63.154	17.7	53	10	10	10	13	12	11	6	7	4	9	10	9	8	6	6	9	10	9	8	6	6	9	10	9	8	6	6	4845500	2546900	2239400	348880	393840	390570	2.70067	1.41953	1.24815	0.194451	0.21951	0.217687	8.499	0.00100304
A0A287A707	RING-type E3 ubiquitin transferase OS=Sus scrofa OX=9823 GN=UHRF2 PE=4 SV=1	UHRF2	85.929	20.9	20	10	10	10	3	2	4	5	2	4	4	5	8	9	8	7	4	5	8	9	8	7	4	5	8	9	8	7	35005	46299	68927	94773	74628	70081	0.538935	0.712817	1.0612	1.45912	1.14897	1.07896	0.627	0.0839929
F1SMS9	GRB10 interacting GYF protein 2 OS=Sus scrofa OX=9823 GN=GIGYF2 PE=4 SV=4	GIGYF2	142.56	13	37	11	11	11	6	7	4	4	8	8	7	10	6	7	9	10	7	10	6	7	9	10	7	10	6	7	9	10	48741	60024	51977	34294	47899	44103	1.01884	1.25469	1.08648	0.716853	1.00124	0.921892	1.273	0.103954
A0A286ZJG8	GTP binding protein 3, mitochondrial OS=Sus scrofa OX=9823 GN=GTPBP3 PE=3 SV=2	GTPBP3	52.291	3.6	2	1	1	1	0	0	1	0	1	0	0	1	1	0	1	0	0	1	1	0	1	0	0	1	1	0	1	0	0	0	0	0	0	0
A0A286ZJG9	Endonuclease/exonuclease/phosphatase family domain-containing protein 1 OS=Sus scrofa OX=9823 GN=EEPD1 PE=4 SV=2	EEPD1	58.135	7.9	9	3	3	3	2	3	1	1	1	1	3	3	1	1	2	1	3	3	1	1	2	1	3	3	1	1	2	1	49379	34572	0	0	7420.6	0	1.62126	1.1351			0.24364		5.657
I3LHN2	SR-related CTD associated factor 11 OS=Sus scrofa OX=9823 GN=SCAF11 PE=1 SV=3	SCAF11	149.8	14.6	31	15	15	15	4	7	6	4	7	3	6	11	12	7	12	11	6	11	12	7	12	11	6	11	12	7	12	11	102840	128340	136150	65815	144700	126710	0.875787	1.09295	1.15945	0.560481	1.23227	1.07906	1.089	0.634109
A0A286ZJI1	Inositol hexakisphosphate and diphosphoinositol-pentakisphosphate kinase OS=Sus scrofa OX=9823 GN=PPIP5K2 PE=3 SV=2	PPIP5K2	130.1	11.8	31	10	7	10	2	5	5	7	6	6	4	8	6	10	8	9	3	6	3	7	5	6	4	8	6	10	8	9	39320	59423	59402	56981	63625	62670	0.690994	1.04428	1.04391	1.00136	1.11812	1.10134	0.863	0.311245
A0A5G2R550	Dedicator of cytokinesis 7 OS=Sus scrofa OX=9823 GN=DOCK7 PE=1 SV=1	DOCK7	226.55	5.9	12	10	6	7	6	3	1	1	1	0	8	7	6	5	5	5	5	4	2	2	1	2	6	5	3	2	2	2	34586	15224	10223	17201	8379.1	9493.7	2.18193	0.960436	0.644938	1.08516	0.528612	0.598929	1.712	0.34005
A0A286ZJI6	Kinesin-like protein OS=Sus scrofa OX=9823 GN=KIF2A PE=1 SV=2	KIF2A	79.964	30.5	78	19	18	19	10	11	15	9	16	17	13	14	17	13	17	17	13	13	16	13	16	17	13	14	17	13	17	17	111760	139890	147200	196860	150230	156880	0.742739	0.929687	0.978268	1.3083	0.998405	1.0426	0.791	0.121243
A0A287AQS9	Radixin OS=Sus scrofa OX=9823 GN=RDX PE=1 SV=2	RDX	68.581	46	48	29	13	13	10	8	9	5	8	8	29	26	27	23	28	25	13	10	11	8	12	10	13	10	11	8	12	10	214160	282430	274270	77840	188960	273500	0.980018	1.29243	1.25509	0.356204	0.8647	1.25156	1.427	0.28512
A0A5G2QW89	Calcium uniporter protein OS=Sus scrofa OX=9823 GN=MCU PE=1 SV=1	MCU	34.425	45.9	55	12	12	12	8	7	7	14	10	9	10	7	7	11	9	9	10	7	7	11	9	9	10	7	7	11	9	9	100020	81228	71866	188450	119070	140710	0.855671	0.694906	0.614814	1.61219	1.01864	1.20377	0.565	0.0271683
A0A5G2QU30	Mitochondrial ribosomal protein S11 OS=Sus scrofa OX=9823 GN=MRPS11 PE=3 SV=1	MRPS11	19.652	19.9	11	3	3	3	2	2	1	3	2	1	1	2	2	3	2	2	1	2	2	3	2	2	1	2	2	3	2	2	0	44096	47939	64519	57948	49040		0.836603	0.909513	1.22407	1.09941	0.930402	0.805	0.144069
A0A287AZM0	Zinc finger protein 800 OS=Sus scrofa OX=9823 GN=ZNF800 PE=4 SV=2	ZNF800	70.529	15.3	20	7	7	7	0	3	2	6	5	4	3	6	6	6	7	7	3	6	6	6	7	7	3	6	6	6	7	7	112610	173900	149290	419010	242370	194760	0.522981	0.807623	0.693329	1.94596	1.12561	0.9045	0.509	0.0710727
A0A286ZJL5	V-type proton ATPase subunit D OS=Sus scrofa OX=9823 GN=ATP6V1D PE=1 SV=1	ATP6V1D	28.252	43.7	41	7	7	7	8	7	8	6	6	6	7	7	7	7	7	7	7	7	7	7	7	7	7	7	7	7	7	7	551750	400430	378810	156510	190980	241750	1.72401	1.25119	1.18364	0.489035	0.596741	0.755378	2.259	0.00896021
A0A5G2R2L7	DnaJ heat shock protein family (Hsp40) member C8 OS=Sus scrofa OX=9823 GN=DNAJC8 PE=1 SV=1	DNAJC8	33.601	21.8	36	8	8	8	6	5	8	2	8	7	5	6	7	4	7	6	5	6	7	4	7	6	5	6	7	4	7	6	281750	357690	397260	65176	337690	330850	0.95486	1.21222	1.34633	0.220884	1.14444	1.12126	1.413	0.363373
A0A286ZJM4	DNA replication licensing factor MCM7 OS=Sus scrofa OX=9823 GN=MCM7 PE=3 SV=1	MCM7	81.325	43.9	160	29	29	29	19	27	24	32	31	27	19	24	24	26	24	25	19	24	24	26	24	25	19	24	24	26	24	25	179990	261380	277170	585370	420440	414940	0.504812	0.733084	0.77737	1.64177	1.17919	1.16377	0.506	0.0175473
A0A286ZJM7	MAP7 domain containing 1 OS=Sus scrofa OX=9823 GN=MAP7D1 PE=1 SV=2	MAP7D1	94.216	19.8	41	13	13	13	5	10	5	5	8	8	10	13	10	8	13	13	10	13	10	8	13	13	10	13	10	8	13	13	269250	308700	236980	326660	299360	290310	0.933135	1.06986	0.821298	1.1321	1.03749	1.00612	0.889	0.221072
A0A286ZJN5	IKAROS family zinc finger 1 OS=Sus scrofa OX=9823 GN=IKZF1 PE=4 SV=2	IKZF1	47.862	55.6	5	19	1	1	0	1	1	1	1	1	12	15	15	16	18	19	0	1	1	1	1	1	0	1	1	1	1	1	0	0	0	0	0	0
A0A286ZJN7	Protein FAM45A isoform X2 OS=Sus scrofa OX=9823 GN=DENND10 PE=3 SV=1	DENND10	40.582	21	18	6	6	6	5	4	2	3	3	1	5	4	3	5	4	2	5	4	3	5	4	2	5	4	3	5	4	2	97665	106370	70208	57113	61959	40373	1.35118	1.47161	0.971316	0.790149	0.857192	0.558554	1.72	0.0408077
A0A286ZUV8	Eukaryotic translation initiation factor 5A OS=Sus scrofa OX=9823 GN=EIF5A PE=1 SV=1	EIF5A	16.832	72.7	87	12	12	12	11	16	14	17	16	13	10	12	10	11	12	10	10	12	10	11	12	10	10	12	10	11	12	10	1716000	2357800	2221800	2293200	2491100	2261300	0.771745	1.06038	0.99922	1.03133	1.12033	1.01699	0.894	0.302054
A0A286ZJQ3	TBC1 domain family member 9B OS=Sus scrofa OX=9823 GN=TBC1D9B PE=1 SV=2	TBC1D9B	44.644	4.5	1	1	1	1	0	0	0	0	0	1	1	0	0	1	0	1	1	0	0	1	0	1	1	0	0	1	0	1	0	0	0	0	0	0
A0A480I1V1	Acetyl-CoA carboxylase 1 OS=Sus scrofa OX=9823 GN=ACACA PE=1 SV=1	ACACA	264.48	17.2	69	28	28	28	7	9	13	13	13	14	15	20	20	22	24	22	15	20	20	22	24	22	15	20	20	22	24	22	238400	238120	285850	328110	266260	266450	0.881228	0.880193	1.05662	1.21283	0.98421	0.984912	0.886	0.262425
A0A5G2QZS8	Mitochondrial ribosomal protein L58 OS=Sus scrofa OX=9823 GN=MRPL58 PE=4 SV=1	MRPL58	21.368	18.4	16	3	3	3	2	2	2	3	3	4	2	2	3	2	2	3	2	2	3	2	2	3	2	2	3	2	2	3	124180	78298	136430	172540	143150	138210	0.939799	0.592562	1.03251	1.30579	1.08336	1.04598	0.747	0.16354
A0A287ABA2	Sorting nexin 8 OS=Sus scrofa OX=9823 GN=SNX8 PE=3 SV=2	SNX8	51.254	30.3	39	11	11	11	7	8	6	8	5	5	10	11	10	10	7	8	10	11	10	10	7	8	10	11	10	10	7	8	162940	114460	122360	102110	97120	92314	1.4142	0.993427	1.06199	0.886238	0.842929	0.801216	1.371	0.0532968
A0A286ZJS3	Senataxin OS=Sus scrofa OX=9823 GN=SETX PE=4 SV=2	SETX	292.47	14.5	84	28	28	28	2	9	13	16	23	21	5	20	21	22	27	25	5	20	21	22	27	25	5	20	21	22	27	25	13135	32960	40610	66092	54059	47770	0.309513	0.776669	0.956933	1.55739	1.27384	1.12565	0.516	0.102717
A0A286ZRE8	R3H domain containing 1 OS=Sus scrofa OX=9823 GN=R3HDM1 PE=4 SV=2	R3HDM1	110.03	1.7	3	1	1	1	0	0	0	1	1	1	0	0	0	1	1	1	0	0	0	1	1	1	0	0	0	1	1	1	0	0	0	0	0	0
A0A287AH97	Transcription factor Maf OS=Sus scrofa OX=9823 GN=MAF PE=3 SV=1	MAF	39.829	2.9	1	1	1	1	0	1	0	0	0	0	0	1	0	0	0	0	0	1	0	0	0	0	0	1	0	0	0	0	0	0	0	0	0	0
A0A286ZJT3	transcription factor SPT20 homolog isoform X9 OS=Odocoileus virginianus texanus OX=9880 GN=SUPT20H PE=3 SV=1	SUPT20H	75.583	5.8	10	3	3	3	1	1	1	3	3	1	2	2	2	3	3	2	2	2	2	3	3	2	2	2	2	3	3	2	20802	16269	19421	36286	29451	22039	0.86514	0.676616	0.807705	1.50911	1.22484	0.916586	0.644	0.0584774
A0A286ZJU5	Malignant T-cell-amplified sequence OS=Sus scrofa OX=9823 GN=LOC100738684 PE=1 SV=1	LOC100738684	20.546	44.2	42	6	6	6	7	7	7	6	7	8	6	6	6	5	6	6	6	6	6	5	6	6	6	6	6	5	6	6	331260	301010	368200	318350	348770	368030	0.97639	0.887228	1.08527	0.938338	1.028	1.08477	0.966	0.64594
A0A287BIC1	FERM domain-containing protein OS=Sus scrofa OX=9823 GN=KRIT1 PE=4 SV=1	KRIT1	78.571	10.9	13	6	6	6	1	2	3	2	2	3	2	4	4	4	4	4	2	4	4	4	4	4	2	4	4	4	4	4	27648	21809	34855	41615	40534	35762	0.820322	0.647078	1.03415	1.23473	1.20265	1.06107	0.715	0.0701173
F1RN15	Semaphorin 4D OS=Sus scrofa OX=9823 GN=SEMA4D PE=1 SV=4	SEMA4D	77.23	4.3	5	2	2	2	0	0	2	0	2	1	0	0	2	1	2	1	0	0	2	1	2	1	0	0	2	1	2	1	0	0	17681	0	16877	0			1.02327		0.976735		1.048
A0A287B350	lipoma-preferred partner isoform X1 OS=Neophocaena asiaeorientalis asiaeorientalis OX=1706337 GN=LPP PE=4 SV=1	LPP	61.632	35.9	46	12	12	12	11	4	7	10	4	10	10	4	8	10	6	10	10	4	8	10	6	10	10	4	8	10	6	10	182030	49217	73853	197500	33222	178900	1.52812	0.41317	0.619987	1.65799	0.278894	1.50184	0.745	0.797152
A0A286ZJW4	Non-specific serine/threonine protein kinase OS=Sus scrofa OX=9823 GN=BRAF PE=3 SV=1	BRAF	79.755	14.1	12	9	5	5	1	1	2	4	2	2	4	7	6	8	6	6	1	4	3	4	3	3	1	4	3	4	3	3	0	23026	27094	33313	33016	34448		0.762971	0.897765	1.10383	1.09399	1.14144	0.746	0.0181194
A0A286ZJW8	PHD finger protein 5A OS=Sus scrofa OX=9823 GN=PHF5A PE=3 SV=2	PHF5A	15.792	48.9	32	6	6	6	5	6	6	4	5	6	5	5	5	5	6	6	5	5	5	5	6	6	5	5	5	5	6	6	299980	338050	380390	268390	353150	362660	0.898763	1.01282	1.13968	0.804117	1.05806	1.08656	1.035	0.761239
A0A286ZJW9	Derlin OS=Sus scrofa OX=9823 GN=DERL2 PE=3 SV=1	DERL2	27.567	20.5	16	5	4	5	2	2	3	4	1	4	3	4	3	3	4	5	3	4	3	2	4	4	3	4	3	3	4	5	59213	39921	66770	83658	64755	75054	0.912441	0.615161	1.02889	1.28913	0.99784	1.15654	0.742	0.140899
A0A286ZJX3	Biogenesis of lysosome-related organelles complex 1 subunit 5 OS=Sus scrofa OX=9823 GN=BLOC1S5 PE=3 SV=2	BLOC1S5	21.769	40.5	18	5	5	5	1	2	3	4	5	3	3	5	4	4	5	4	3	5	4	4	5	4	3	5	4	4	5	4	22961	36146	30207	45592	48936	46191	0.598897	0.942804	0.787896	1.18919	1.27641	1.20481	0.635	0.0243678
A0A286ZJX5	Cohesin subunit SA-2 isoform b OS=Sus scrofa OX=9823 GN=STAG2 PE=1 SV=1	STAG2	141.29	33.7	160	32	26	32	23	27	29	24	28	29	26	28	28	24	29	29	21	23	22	19	23	23	26	28	28	24	29	29	190670	212070	244030	178430	227420	200200	0.913156	1.01564	1.16871	0.854536	1.08916	0.958797	1.067	0.552503
A0A5G2QRF6	Platelet-activating factor acetylhydrolase OS=Sus scrofa OX=9823 GN=PAFAH2 PE=1 SV=1	PAFAH2	42.422	24.5	25	7	7	7	1	3	5	5	5	6	3	6	6	6	7	7	3	6	6	6	7	7	3	6	6	6	7	7	48092	62683	68235	99479	99509	95617	0.609254	0.794101	0.864436	1.26025	1.26063	1.21133	0.608	0.00870216
A0A287BLH2	C-Jun-amino-terminal kinase-interacting protein 4 isoform 1 OS=Sus scrofa OX=9823 GN=SPAG9 PE=1 SV=1	SPAG9	146.09	26.9	82	25	24	25	12	17	15	8	16	14	15	20	20	15	17	19	14	19	19	14	17	19	15	20	20	15	17	19	118620	111250	116810	49147	82736	80451	1.27317	1.19407	1.25374	0.527504	0.888021	0.863495	1.633	0.0385835
A0A286ZJY1	RNA binding motif protein 5 OS=Sus scrofa OX=9823 GN=RBM5 PE=1 SV=2	RBM5	100.85	12.7	33	10	10	10	3	5	5	6	8	6	6	7	7	6	9	10	6	7	7	6	9	10	6	7	7	6	9	10	55933	96718	105710	127890	123670	130340	0.524158	0.906362	0.990627	1.19848	1.15893	1.22144	0.677	0.0989519
A0A286ZJY6	Ig-like domain-containing protein OS=Sus scrofa OX=9823 GN=HLA-DOB PE=4 SV=2	HLA-DOB	28.815	36.6	35	8	8	8	4	6	5	8	6	6	6	6	6	8	6	7	6	6	6	8	6	7	6	6	6	8	6	7	305340	160960	198180	366550	305250	210160	1.18468	0.624505	0.768914	1.42217	1.18433	0.815395	0.753	0.3046
F1SV03	Peptidyl-prolyl cis-trans isomerase E OS=Sus scrofa OX=9823 GN=PPIE PE=1 SV=3	PPIE	32.597	30.4	20	8	6	6	2	4	2	2	6	4	7	7	6	6	8	7	6	6	5	4	6	5	6	6	5	4	6	5	113360	109290	117490	76374	117600	110100	1.0558	1.01789	1.09426	0.711323	1.09529	1.02544	1.119	0.396592
A0A286ZJZ8	Divergent protein kinase domain 1A OS=Sus scrofa OX=9823 GN=DIPK1A PE=3 SV=1	DIPK1A	38.204	3.6	2	1	1	1	0	0	0	1	0	1	0	0	0	1	0	1	0	0	0	1	0	1	0	0	0	1	0	1	0	0	0	0	0	0
A0A286ZJZ9	Replication factor C subunit 1 OS=Sus scrofa OX=9823 GN=RFC1 PE=3 SV=1	RFC1	128.17	18.4	55	16	16	16	4	9	11	10	10	11	6	11	12	13	14	13	6	11	12	13	14	13	6	11	12	13	14	13	35259	55010	64453	92923	79670	74525	0.526463	0.821372	0.962368	1.38746	1.18958	1.11276	0.626	0.0615002
A0A5G2QH27	Solute carrier family 25 member 25 OS=Sus scrofa OX=9823 GN=SLC25A25 PE=1 SV=1	SLC25A25	51.22	13.7	6	5	4	5	0	0	0	2	4	0	1	1	1	2	5	2	0	0	0	2	4	1	1	1	1	2	5	2	0	0	0	26221	12040	0				1.37064	0.629361
A0A286ZK21	Zinc finger protein 8 OS=Sus scrofa OX=9823 GN=ZNF8 PE=4 SV=1	ZNF8	66.984	3.2	2	1	1	1	0	0	0	1	0	1	0	0	0	1	0	1	0	0	0	1	0	1	0	0	0	1	0	1	0	0	0	0	0	0
A0A286ZK31	Cordon-bleu WH2 repeat protein like 1 OS=Sus scrofa OX=9823 GN=COBLL1 PE=1 SV=1	COBLL1	123.86	4.5	6	3	3	3	0	0	0	2	2	2	0	0	0	3	2	2	0	0	0	3	2	2	0	0	0	3	2	2	0	0	0	34479	24139	14353				1.41751	0.992408	0.590084
A0A286ZK35	Regulator of microtubule dynamics 1 OS=Sus scrofa OX=9823 GN=RMDN1 PE=1 SV=2	RMDN1	38.54	36.4	33	10	10	10	8	3	6	4	6	6	8	5	7	7	6	7	8	5	7	7	6	7	8	5	7	7	6	7	135390	115120	108940	127270	86835	82903	1.23746	1.05219	0.995707	1.16324	0.793668	0.75773	1.21	0.244024
A0A5G2RJB8	Ubiquitin carboxyl-terminal hydrolase OS=Sus scrofa OX=9823 GN=USP22 PE=3 SV=1	USP22	53.401	4.3	6	2	2	2	0	1	1	1	2	1	1	1	1	1	2	1	1	1	1	1	2	1	1	1	1	1	2	1	0	0	0	0	0	0
A0A286ZK40	antigen WC1.1-like OS=Ovis aries OX=9940 GN=LOC106990118 PE=4 SV=1	LOC106990118	100.7	8.3	21	6	1	6	4	3	5	2	4	3	6	3	6	2	5	5	1	0	1	0	1	1	6	3	6	2	5	5	70638	49931	99861	51915	73808	72702
A0A287ALV4	TATA-box binding protein associated factor 5 like OS=Sus scrofa OX=9823 GN=TAF5L PE=3 SV=1	TAF5L	64.193	14.1	18	6	6	6	1	0	3	6	4	4	3	1	4	6	5	5	3	1	4	6	5	5	3	1	4	6	5	5	18408	0	44189	65816	41659	45658	0.426644		1.02417	1.52543	0.965536	1.05822	0.613	0.228927
A0A286ZK61	S1 RNA binding domain 1 OS=Sus scrofa OX=9823 GN=SRBD1 PE=1 SV=1	SRBD1	106.28	28.9	72	21	0	21	5	13	10	20	14	10	9	12	14	20	16	17	0	0	0	0	0	0	9	12	14	20	16	17	193960	199520	225760	291770	243920	240340
A0A5G2QUU8	Golgi SNAP receptor complex member 1 OS=Sus scrofa OX=9823 GN=GOSR1 PE=3 SV=1	GOSR1	27.41	22.9	23	6	6	6	5	6	2	5	4	1	5	6	3	5	4	2	5	6	3	5	4	2	5	6	3	5	4	2	96264	94482	57473	111770	59898	61322	1.20028	1.17806	0.716608	1.39362	0.746844	0.764599	1.065	0.776317
A0A286ZK64	Atypical kinase COQ8A, mitochondrial OS=Sus scrofa OX=9823 GN=COQ8A PE=1 SV=1	COQ8A	71.706	30.5	42	12	12	12	5	5	7	8	9	8	8	7	9	10	11	9	8	7	9	10	11	9	8	7	9	10	11	9	67815	48259	80034	123400	96360	99558	0.789425	0.561776	0.931664	1.43648	1.12171	1.15894	0.614	0.0401495
A0A286ZK70	Tankyrase_bdg_C domain-containing protein OS=Sus scrofa OX=9823 GN=KIAA1671 PE=4 SV=2	KIAA1671	35.412	7.3	2	2	2	2	2	0	0	0	0	0	2	0	0	0	1	0	2	0	0	0	1	0	2	0	0	0	1	0	0	0	0	0	0	0
A0A286ZYW9	Nuclear receptor binding SET domain protein 3 OS=Sus scrofa OX=9823 GN=NSD3 PE=4 SV=2	NSD3	154.67	6.5	17	6	6	6	1	2	2	4	4	4	3	4	3	5	5	4	3	4	3	5	5	4	3	4	3	5	5	4	20322	38814	32446	45618	30477	34920	0.601845	1.14949	0.960903	1.351	0.90259	1.03417	0.825	0.399152
A0A286ZK78	Jade family PHD finger 2 OS=Sus scrofa OX=9823 GN=JADE2 PE=4 SV=1	JADE2	87.047	10.1	14	6	6	6	2	0	2	2	4	4	3	1	4	3	6	5	3	1	4	3	6	5	3	1	4	3	6	5	9253	0	20089	27187	20447	20623	0.474031		1.02916	1.39279	1.0475	1.05652	0.645	0.206499
A0A5G2R038	Dynactin subunit 5 OS=Sus scrofa OX=9823 GN=DCTN5 PE=1 SV=1	DCTN5	16.856	20.1	14	3	3	3	3	3	2	3	1	2	3	3	3	3	3	2	3	3	3	3	3	2	3	3	3	3	3	2	46695	46252	69389	48627	61402	56398	0.852194	0.84411	1.26636	0.887454	1.1206	1.02928	0.975	0.808391
A0A286ZK95	Transcription and mRNA export factor ENY2 OS=Sus scrofa OX=9823 GN=ENY2 PE=1 SV=1	ENY2	11.528	32.7	15	3	3	3	4	3	2	1	3	2	3	3	3	3	3	3	3	3	3	3	3	3	3	3	3	3	3	3	93537	77695	97477	106400	83742	107410	0.991101	0.823242	1.03285	1.12739	0.887315	1.1381	0.903	0.402652
A0A5G2QLJ8	Complement C1q B chain OS=Sus scrofa OX=9823 GN=C1QB PE=1 SV=1	C1QB	25.642	15.5	8	3	3	3	3	1	1	1	1	1	3	1	2	3	1	1	3	1	2	3	1	1	3	1	2	3	1	1	215780	0	61479	37174	0	0	2.05875		0.58657	0.354677			3.729
A0A286ZKA7	Mitochondrial import inner membrane translocase subunit TIM23 OS=Sus scrofa OX=9823 GN=LOC100157391 PE=3 SV=1	LOC100157391	21.867	27.8	18	5	5	5	3	2	4	4	3	2	4	5	4	4	4	3	4	5	4	4	4	3	4	5	4	4	4	3	165160	163520	137100	351060	149470	132690	0.901692	0.892739	0.748499	1.91661	0.816033	0.724422	0.736	0.537247
A0A286ZKB2	O-acyltransferase OS=Sus scrofa OX=9823 GN=DGAT1 PE=1 SV=2	DGAT1	53.219	3.7	1	1	1	1	0	0	0	0	0	1	0	0	1	1	1	1	0	0	1	1	1	1	0	0	1	1	1	1	0	0	0	0	0	0
A0A286ZKB8	TANK binding kinase 1 OS=Sus scrofa OX=9823 GN=TBK1 PE=1 SV=2	TBK1	73.882	27.1	41	12	12	12	3	5	6	11	7	9	6	10	7	11	10	10	6	10	7	11	10	10	6	10	7	11	10	10	42055	53382	50781	75920	52793	54150	0.766772	0.973292	0.925869	1.38422	0.962553	0.987295	0.8	0.194335
A0A286ZKC4	Coiled-coil domain containing 91 OS=Sus scrofa OX=9823 GN=CCDC91 PE=4 SV=2	CCDC91	46.109	3.2	1	1	1	1	1	0	0	0	0	0	1	1	1	0	0	0	1	1	1	0	0	0	1	1	1	0	0	0	0	0	0	0	0	0
F1RQU2	HATPase_c domain-containing protein OS=Sus scrofa OX=9823 GN=HSP90AB1 PE=1 SV=2	HSP90AB1	83.038	61.6	201	45	27	27	31	32	30	34	38	36	40	42	42	43	42	40	23	24	24	25	25	24	23	24	24	25	25	24	3238700	4729700	4292900	4796500	4488500	4768000	0.738465	1.07843	0.978837	1.09366	1.02344	1.08717	0.873	0.268218
A0A286ZKD4	Solute carrier family 25 member 13 OS=Sus scrofa OX=9823 GN=SLC25A13 PE=1 SV=2	SLC25A13	73.381	45.9	85	25	22	22	17	12	12	16	14	14	21	19	22	20	19	19	18	16	19	17	16	16	18	16	19	17	16	16	685790	485820	437020	651560	475980	409940	1.30788	0.926516	0.833448	1.2426	0.90775	0.781804	1.046	0.826063
A0A286ZKE4	Polyribonucleotide 5'-hydroxyl-kinase Clp1 OS=Sus scrofa OX=9823 GN=CLP1 PE=3 SV=1	CLP1	47.629	24.9	39	9	9	9	5	6	6	7	10	5	6	6	7	7	9	8	6	6	7	7	9	8	6	6	7	7	9	8	48734	48397	62988	68435	67813	68303	0.801832	0.796287	1.03636	1.12598	1.11574	1.1238	0.783	0.0435882
A0A5G2QQK6	cilia- and flagella-associated protein 298 isoform X2 OS=Vicugna pacos OX=30538 GN=CFAP298 PE=3 SV=1	CFAP298	29.446	9.7	8	2	2	2	1	2	1	1	1	2	2	2	2	1	2	2	2	2	2	1	2	2	2	2	2	1	2	2	36523	31791	42570	0	40996	32406	0.990933	0.862545	1.155		1.11229	0.879231	1.007	0.963988
A0A286ZKG9	Peptidyl-prolyl cis-trans isomerase OS=Sus scrofa OX=9823 GN=PPIB PE=1 SV=1	PPIB	22.283	41.1	54	8	7	7	8	9	8	9	10	10	8	8	7	8	8	8	7	7	7	7	7	7	7	7	7	7	7	7	3900700	2987900	3188300	3342300	2850000	2844100	1.2245	0.937954	1.00086	1.04921	0.894665	0.892813	1.115	0.336111
A0A286ZKH3	Sepiapterin reductase OS=Sus scrofa OX=9823 GN=SPR PE=1 SV=2	SPR	28.196	57.7	87	14	2	14	15	14	16	11	17	14	12	12	13	12	13	13	2	2	2	2	2	2	12	12	13	12	13	13	930830	813110	1142900	645910	1029300	1032200	0.998343	0.872085	1.22579	0.692758	1.10396	1.10706	1.066	0.697328
Q2MJV8	Paralemmin-1 OS=Sus scrofa OX=9823 GN=PALM PE=2 SV=1	PALM	42.38	32.6	31	8	8	8	4	3	4	5	8	7	4	4	5	6	8	8	4	4	5	6	8	8	4	4	5	6	8	8	84717	46527	89864	64820	93126	87390	1.08974	0.59849	1.15595	0.833798	1.19791	1.12412	0.901	0.606854
A0A286ZKH8	Sorting nexin 12 OS=Sus scrofa OX=9823 GN=SNX12 PE=1 SV=1	SNX12	18.6	49.4	23	9	7	7	3	4	3	7	2	4	9	8	8	9	8	8	7	6	6	7	6	6	7	6	6	7	6	6	278060	251560	265730	125690	206380	224990	1.23362	1.11605	1.17892	0.557627	0.91561	0.998174	1.428	0.103429
A0A286ZKH9	Syndecan binding protein OS=Sus scrofa OX=9823 GN=SDCBP PE=1 SV=2	SDCBP	32.429	50.7	44	9	1	9	10	7	7	8	7	5	8	8	9	9	8	5	1	1	1	1	1	1	8	8	9	9	8	5	1435400	656470	672470	393500	319650	403100
A0A5G2QD76	Inositol polyphosphate-5-phosphatase F OS=Sus scrofa OX=9823 GN=INPP5F PE=1 SV=1	INPP5F	121.34	2.6	2	2	2	2	1	0	1	0	0	0	2	0	1	0	2	2	2	0	1	0	2	2	2	0	1	0	2	2	0	0	0	0	0	0
A0A287BD54	Dihydropyrimidinase-related protein 2 OS=Sus scrofa OX=9823 GN=DPYSL2 PE=1 SV=2	DPYSL2	62.061	69.2	159	26	26	26	26	31	26	20	29	27	21	24	22	21	23	22	21	24	22	21	23	22	21	24	22	21	23	22	889260	998840	918880	514670	810850	903460	1.05949	1.19005	1.09478	0.613194	0.966072	1.07641	1.259	0.217016
A0A5G2QPB4	Rho GTPase activating protein 22 OS=Sus scrofa OX=9823 GN=ARHGAP22 PE=4 SV=1	ARHGAP22	66.728	2.1	2	1	1	1	1	0	1	0	0	0	1	0	1	0	0	0	1	0	1	0	0	0	1	0	1	0	0	0	0	0	0	0	0	0
A0A287AJY8	Ubiquitin-like modifier-activating enzyme ATG7 OS=Sus scrofa OX=9823 GN=ATG7 PE=1 SV=2	ATG7	73.254	24.9	33	13	12	13	6	7	7	3	6	4	8	8	8	5	9	7	8	8	8	5	9	7	8	8	8	5	9	7	64826	56074	56660	49280	40854	48257	1.23106	1.06486	1.07599	0.935841	0.775829	0.916414	1.283	0.0294515
A0A286ZKL0	Sirtuin 7 OS=Sus scrofa OX=9823 GN=SIRT7 PE=4 SV=1	SIRT7	47.262	36	40	11	11	11	4	5	8	9	7	7	5	9	9	9	9	9	5	9	9	9	9	9	5	9	9	9	9	9	191870	224730	245380	399130	265020	265310	0.723383	0.84727	0.925124	1.50479	0.999171	1.00026	0.712	0.102556
A0A5G2QTJ2	Sideroflexin 4 OS=Sus scrofa OX=9823 GN=SFXN4 PE=3 SV=1	SFXN4	34.288	4.9	2	1	1	1	1	0	0	1	0	0	1	0	0	1	1	0	1	0	0	1	1	0	1	0	0	1	1	0	0	0	0	0	0	0
I3LJN3	STEAP3 metalloreductase OS=Sus scrofa OX=9823 GN=STEAP3 PE=3 SV=3	STEAP3	55.397	17.2	11	5	5	5	0	2	1	4	2	2	0	3	2	5	3	3	0	3	2	5	3	3	0	3	2	5	3	3	0	80118	50018	65538	67618	54226		1.26163	0.78764	1.03204	1.06479	0.853904	1.042	0.93271
F1RUR3	Cyclin Y OS=Sus scrofa OX=9823 GN=CCNY PE=1 SV=4	CCNY	36.423	23.4	17	5	5	5	2	2	2	4	4	3	3	4	3	5	4	4	3	4	3	5	4	4	3	4	3	5	4	4	70971	90366	75119	129480	108880	117920	0.718408	0.914734	0.760396	1.31067	1.10214	1.19365	0.664	0.00954151
A0A287B3F7	Ribonuclease H2 subunit B OS=Sus scrofa OX=9823 GN=RNASEH2B PE=3 SV=2	RNASEH2B	29.036	26	22	5	5	5	2	4	5	2	5	4	3	5	5	4	5	5	3	5	5	4	5	5	3	5	5	4	5	5	93657	118590	145570	64628	134820	132760	0.814379	1.03118	1.26578	0.561962	1.1723	1.15439	1.077	0.704612
A0A286ZKN9	Diacylglycerol kinase OS=Sus scrofa OX=9823 GN=DGKE PE=1 SV=2	DGKE	57.507	17.5	15	6	6	6	2	1	2	5	3	2	2	2	3	5	3	3	2	2	3	5	3	3	2	2	3	5	3	3	0	45205	70026	76116	66934	60004		0.710134	1.10005	1.19572	1.05148	0.942614	0.851	0.403648
A0A286ZKQ1	Beta-hexosaminidase OS=Sus scrofa OX=9823 GN=HEXB PE=1 SV=2	HEXB	61.566	37.5	105	20	20	20	22	20	23	12	15	13	18	18	18	15	16	14	18	18	18	15	16	14	18	18	18	15	16	14	1398600	732020	778470	312960	288710	322080	2.1894	1.14592	1.21863	0.489913	0.451952	0.50419	3.149	0.00616283
A0A286ZKQ3	Polypyrimidine tract-binding protein 1 OS=Sus scrofa OX=9823 GN=PTBP1 PE=1 SV=2	PTBP1	54.171	61.9	3	19	1	1	2	0	0	0	0	1	18	16	16	14	17	17	1	0	0	0	0	1	1	0	0	0	0	1	0	0	0	0	0	0
A0A480RUZ5	Calcium/calmodulin dependent protein kinase IV OS=Sus scrofa OX=9823 GN=CAMK4 PE=1 SV=1	CAMK4	52.173	38.1	56	13	13	13	6	8	10	9	11	12	8	11	10	9	11	13	8	11	10	9	11	13	8	11	10	9	11	13	88922	125160	135590	86229	125130	122270	0.780815	1.09902	1.1906	0.757169	1.09875	1.07364	1.048	0.812415
A0A286ZKR5	LSM6 homolog, U6 small nuclear RNA and mRNA degradation associated OS=Sus scrofa OX=9823 GN=LSM6 PE=4 SV=2	LSM6	14.167	12.9	8	2	2	2	1	1	1	2	2	1	2	2	2	2	2	2	2	2	2	2	2	2	2	2	2	2	2	2	148410	159080	200110	79032	175720	194020	0.931081	0.998022	1.25543	0.495824	1.10242	1.21723	1.131	0.564372
I3L5S2	CWC25 spliceosome associated protein homolog OS=Sus scrofa OX=9823 GN=CWC25 PE=3 SV=2	CWC25	45.542	6.6	9	2	2	2	0	2	2	1	2	2	1	2	2	1	2	2	1	2	2	1	2	2	1	2	2	1	2	2	0	33333	34767	0	38196	31390		0.968377	1.01004		1.10966	0.91193	0.979	0.881054
A0A286ZKS3	Engulfment and cell motility 2 OS=Sus scrofa OX=9823 GN=ELMO2 PE=4 SV=1	ELMO2	82.641	38.2	98	21	21	21	13	18	18	14	18	17	16	19	17	17	20	20	16	19	17	17	20	20	16	19	17	17	20	20	643070	747770	694600	835060	693360	736490	0.886922	1.03132	0.957992	1.15171	0.956282	1.01577	0.921	0.309264
A0A286ZNN3	Hepatocyte growth factor-regulated tyrosine kinase substrate OS=Sus scrofa OX=9823 GN=HGS PE=1 SV=1	HGS	84.021	15.1	35	13	13	13	4	8	6	7	5	5	8	12	9	10	11	9	8	12	9	10	11	9	8	12	9	10	11	9	145640	130230	140330	90182	110890	121140	1.1834	1.05819	1.14026	0.732778	0.901042	0.984329	1.292	0.0483949
A0A286ZKS7	Beta_elim_lyase domain-containing protein OS=Sus scrofa OX=9823 GN=LOC110255953 PE=3 SV=1	LOC110255953	42.224	4.8	1	1	1	1	0	0	0	1	0	0	0	0	0	1	1	0	0	0	0	1	1	0	0	0	0	1	1	0	0	0	0	0	0	0
F1RWW3	SWI/SNF-related matrix-associated actin-dependent regulator of chromatin subfamily A containing DEAD/H box 1 isoform X2 OS=Ovis aries OX=9940 GN=SMARCAD1 PE=4 SV=1	SMARCAD1	117.23	12.4	25	9	9	9	3	4	5	5	6	2	4	6	6	7	7	6	4	6	6	7	7	6	4	6	6	7	7	6	29530	30174	32276	36869	32462	31578	0.918559	0.938592	1.00398	1.14685	1.00976	0.982264	0.912	0.171332
I3LVK9	ALMS1 centrosome and basal body associated protein OS=Sus scrofa OX=9823 GN=ALMS1 PE=1 SV=2	ALMS1	382.16	0.9	2	1	1	1	0	1	0	0	0	1	0	1	0	1	0	1	0	1	0	1	0	1	0	1	0	1	0	1	0	0	0	0	0	0
A0A287B9W9	Epidermal growth factor receptor pathway substrate 15 like 1 OS=Sus scrofa OX=9823 GN=EPS15L1 PE=1 SV=2	EPS15L1	83.327	38.8	65	21	21	21	10	11	8	10	14	12	12	13	12	15	18	16	12	13	12	15	18	16	12	13	12	15	18	16	192770	188850	209420	136930	209530	197470	1.01907	0.998352	1.10709	0.723878	1.10768	1.04392	1.087	0.509279
A0A286ZKU3	RB1 inducible coiled-coil 1 OS=Sus scrofa OX=9823 GN=RB1CC1 PE=1 SV=1	RB1CC1	169.27	4.7	6	5	5	5	1	2	1	1	0	1	2	2	2	1	2	1	2	2	2	1	2	1	2	2	2	1	2	1	0	0	0	0	0	0
A0A287BPW6	Double-stranded RNA-binding protein Staufen homolog 2 OS=Sus scrofa OX=9823 GN=STAU2 PE=1 SV=2	STAU2	51.261	2.8	1	1	1	1	0	0	0	1	0	0	0	0	0	1	0	1	0	0	0	1	0	1	0	0	0	1	0	1	0	0	0	0	0	0
A0A287BM28	Bromodomain adjacent to zinc finger domain 2A OS=Sus scrofa OX=9823 GN=BAZ2A PE=3 SV=2	BAZ2A	209.12	7.5	24	9	9	9	0	3	3	9	5	4	2	4	6	9	7	8	2	4	6	9	7	8	2	4	6	9	7	8	14304	45114	41626	102050	52782	58087	0.273357	0.862153	0.795495	1.95023	1.00869	1.11007	0.475	0.125466
A0A5G2QZ15	Gephyrin OS=Sus scrofa OX=9823 GN=GPHN PE=1 SV=1	GPHN	83.566	9.8	10	5	5	5	2	3	3	0	0	2	3	3	3	1	2	4	3	3	3	1	2	4	3	3	3	1	2	4	27259	25254	22983	0	0	14959	1.20542	1.11675	1.01633			0.6615	1.682
A0A286ZKW2	Paraspeckle component 1 OS=Sus scrofa OX=9823 GN=PSPC1 PE=1 SV=1	PSPC1	58.389	49.9	91	21	19	19	16	12	16	14	16	17	17	17	17	18	18	19	15	16	16	16	17	18	15	16	16	16	17	18	870110	1083200	1096300	1021600	1132900	1071900	0.831844	1.03556	1.04809	0.976671	1.08308	1.02476	0.945	0.49274
A0A286ZSD6	Glycerol-3-phosphate dehydrogenase OS=Sus scrofa OX=9823 GN=GPD2 PE=1 SV=2	GPD2	86.923	59.6	186	40	26	40	37	35	30	29	27	28	36	36	35	35	35	33	23	23	22	24	21	21	36	36	35	35	35	33	637920	383000	301780	478680	221480	306680	1.64304	0.986461	0.777269	1.2329	0.570447	0.78989	1.314	0.433881
A0A286ZKY7	Caspase 7 OS=Sus scrofa OX=9823 GN=CASP7 PE=3 SV=1	CASP7	36.923	42.9	34	9	9	9	5	8	5	5	5	6	6	9	6	5	8	9	6	9	6	5	8	9	6	9	6	5	8	9	63948	75359	87213	54767	94697	74427	0.851862	1.00387	1.16178	0.72956	1.26147	0.991454	1.012	0.883723
A0A286ZKY8	Trafficking protein particle complex subunit OS=Sus scrofa OX=9823 GN=TRAPPC4 PE=3 SV=1	TRAPPC4	24.294	42.9	28	9	9	9	4	4	4	5	5	6	5	3	6	5	5	7	5	3	6	5	5	7	5	3	6	5	5	7	160020	137170	193390	189200	180790	209230	0.897476	0.769321	1.08463	1.06113	1.01397	1.17347	0.847	0.183193
A0A286ZKZ5	Protein phosphatase 6 regulatory subunit 2 OS=Sus scrofa OX=9823 GN=PPP6R2 PE=1 SV=1	PPP6R2	117.85	17.1	39	12	12	12	3	3	5	10	9	9	6	4	8	10	10	10	6	4	8	10	10	10	6	4	8	10	10	10	48394	47832	48769	61189	63894	70067	0.853648	0.843734	0.860263	1.07935	1.12706	1.23595	0.743	0.00184995
A0A286ZZZ4	Sialic acid synthase OS=Sus scrofa OX=9823 GN=NANS PE=1 SV=1	NANS	35.194	43.1	13	9	2	2	2	2	2	1	3	3	8	7	7	7	8	7	2	2	2	2	2	2	2	2	2	2	2	2	179880	117600	147360	62865	174570	174080	1.26032	0.823957	1.03247	0.44046	1.22311	1.21968	1.081	0.675012
A0A480MBC5	BUB3 mitotic checkpoint protein OS=Sus scrofa OX=9823 GN=BUB3 PE=1 SV=1	BUB3	36.766	50.9	64	12	12	12	8	12	11	11	11	11	9	11	9	11	12	10	9	11	9	11	12	10	9	11	9	11	12	10	571840	721510	803210	582090	776200	752140	0.815557	1.02902	1.14554	0.830175	1.10702	1.0727	0.993	0.953662
A0A286ZV94	Non-specific protein-tyrosine kinase OS=Sus scrofa OX=9823 GN=PTK2 PE=4 SV=1	PTK2	106.66	1.9	2	2	1	1	0	0	1	0	1	0	0	1	2	1	2	1	0	0	1	0	1	0	0	0	1	0	1	0	0	0	0	0	0	0
A0A286ZL14	E3 ubiquitin-protein ligase OS=Sus scrofa OX=9823 GN=ITCH PE=4 SV=2	ITCH	86.618	4.1	10	3	1	2	1	2	2	2	1	2	2	3	3	3	3	3	0	1	1	1	1	1	1	2	2	2	2	2	0	36609	48982	31902	29284	38918
A0A286ZY64	Small ArfGAP 1 OS=Sus scrofa OX=9823 GN=SMAP1 PE=1 SV=1	SMAP1	44.267	10.1	6	3	2	2	2	1	1	0	1	1	3	3	2	2	3	3	2	2	1	1	2	2	2	2	1	1	2	2	121160	60434	0	0	75358	63927	1.51035	0.753356			0.939395	0.796899	1.304	0.617331
A0A286ZL37	AT-rich interaction domain 1B OS=Sus scrofa OX=9823 GN=ARID1B PE=1 SV=2	ARID1B	247.65	8.8	41	15	14	14	4	4	9	6	9	9	9	9	11	10	11	13	8	8	11	9	10	13	8	8	11	9	10	13	58426	73401	88361	74972	104210	85724	0.722656	0.907878	1.09291	0.927309	1.28895	1.0603	0.831	0.282853
A0A286ZL51	Ribosomal protein L23a OS=Sus scrofa OX=9823 GN=RPL23A PE=1 SV=2	RPL23A	17.695	48.7	51	10	10	10	7	7	9	10	9	9	7	9	8	9	8	6	7	9	8	9	8	6	7	9	8	9	8	6	1800800	1813700	2124000	1964800	2026200	1919200	0.927554	0.934199	1.09403	1.01203	1.04365	0.988539	0.971	0.596973
A0A286ZL57	Coiled-coil domain containing 88B OS=Rhinolophus ferrumequinum OX=59479 GN=mRhiFer1_002318 PE=4 SV=1	mRhiFer1_002318	86.203	16.1	44	11	11	11	4	9	7	6	11	7	7	9	8	8	10	10	7	9	8	8	10	10	7	9	8	8	10	10	44136	66224	68970	56228	61103	72473	0.717398	1.07642	1.12106	0.913945	0.993184	1.17799	0.945	0.684313
A0A5G2R3V0	Diphthine--ammonia ligase OS=Sus scrofa OX=9823 GN=DPH6 PE=3 SV=1	DPH6	31.055	31.4	20	6	6	6	3	4	3	3	4	3	4	5	3	3	5	4	4	5	3	3	5	4	4	5	3	3	5	4	25880	28493	27417	30865	29417	25292	0.927798	1.02147	0.9829	1.10651	1.0546	0.906718	0.956	0.556067
I3LIL4	Myosin IC OS=Sus scrofa OX=9823 GN=MYO1C PE=1 SV=3	MYO1C	119.89	41.7	155	34	34	34	25	24	22	33	23	28	27	25	26	33	26	29	27	25	26	33	26	29	27	25	26	33	26	29	218780	197060	154360	276990	166830	225920	1.05866	0.953562	0.746939	1.34034	0.807281	1.09321	0.851	0.451105
A0A286ZL65	Ribosomal protein L15 OS=Sus scrofa OX=9823 GN=RPL15 PE=1 SV=1	RPL15	24.146	50	90	14	14	14	16	15	15	14	15	15	14	13	14	12	14	14	14	13	14	12	14	14	14	13	14	12	14	14	1441100	1871600	1824800	2841400	1776000	1462400	0.770827	1.0011	0.976064	1.51983	0.949961	0.78222	0.845	0.562361
A0A286ZL69	Acidic nuclear phosphoprotein 32 family member E OS=Rhinolophus ferrumequinum OX=59479 GN=ANP32E PE=4 SV=1	ANP32E	28.771	31.9	65	8	5	8	10	12	9	12	12	10	6	8	8	7	8	8	3	5	5	5	5	5	6	8	8	7	8	8	1318700	1821900	1276300	1942600	2486800	1544700	0.761447	1.05201	0.736965	1.1217	1.43593	0.891945	0.739	0.171786
A0A287ADK3	Aldehyde dehydrogenase (NAD(+)) OS=Sus scrofa OX=9823 GN=ALDH7A1 PE=1 SV=1	ALDH7A1	55.456	55.2	108	21	21	21	20	18	17	18	19	16	19	19	18	19	17	19	19	19	18	19	17	19	19	19	18	19	17	19	530500	401900	424210	383330	354040	320160	1.31848	0.998865	1.05431	0.952712	0.879916	0.795712	1.283	0.0703228
A0A286ZL90	Ferric chelate reductase 1 OS=Sus scrofa OX=9823 GN=FRRS1 PE=3 SV=1	FRRS1	61.429	3.4	3	2	2	2	1	1	1	0	0	0	1	1	1	0	1	0	1	1	1	0	1	0	1	1	1	0	1	0	0	0	0	0	0	0
A0A286ZL98	Dynactin subunit 4 OS=Sus scrofa OX=9823 GN=DCTN4 PE=1 SV=2	DCTN4	51.473	31.4	37	10	10	10	7	7	8	6	5	4	8	8	10	7	8	7	8	8	10	7	8	7	8	8	10	7	8	7	146450	142740	146210	129900	118180	128250	1.0825	1.05508	1.08073	0.960171	0.873542	0.947975	1.157	0.0088644
A0A286ZLA1	Eukaryotic translation initiation factor 4E binding protein 2 OS=Sus scrofa OX=9823 GN=EIF4EBP2 PE=1 SV=1	EIF4EBP2	12.965	37.5	4	2	1	2	1	0	1	0	1	1	1	0	1	0	1	1	1	0	1	0	1	1	1	0	1	0	1	1	0	0	0	0	0	0
A0A286ZY21	Matrin 3 OS=Ailuropoda melanoleuca OX=9646 GN=MATR3 PE=4 SV=1	MATR3	93.092	54.7	256	38	23	38	41	45	38	44	43	45	36	37	36	35	36	36	23	22	22	22	22	22	36	37	36	35	36	36	1608900	1937800	2030100	1989600	2142900	2028000	0.822455	0.990586	1.03777	1.01707	1.09543	1.03669	0.905	0.234967
F1RK45	TNF receptor associated protein 1 OS=Sus scrofa OX=9823 GN=TRAP1 PE=1 SV=3	TRAP1	80.956	43.7	132	27	27	27	20	25	20	25	20	22	23	24	23	24	21	24	23	24	23	24	21	24	23	24	23	24	21	24	491410	435620	431090	658540	435860	435950	1.02077	0.90488	0.895471	1.36793	0.905379	0.905566	0.887	0.519242
A0A287AAF5	Dynamin-like 120 kDa protein, mitochondrial OS=Sus scrofa OX=9823 GN=OPA1 PE=1 SV=2	OPA1	113.63	41.3	172	37	2	37	27	27	26	41	24	27	30	30	31	35	33	31	2	2	2	2	2	2	30	30	31	35	33	31	398150	368660	390330	606570	371720	371950	0.952747	0.88218	0.934035	1.45148	0.889502	0.890053	0.857	0.483758
A0A480SS62	Spindlin-1 OS=Sus scrofa OX=9823 PE=3 SV=1	--	27.921	15.3	9	3	3	3	2	0	2	2	2	1	3	2	3	3	2	1	3	2	3	3	2	1	3	2	3	3	2	1	51161	62743	80215	63518	63589	0	0.79634	0.976618	1.24858	0.988681	0.989786		1.018	0.995489
K7GRF9	Musashi RNA binding protein 2 OS=Sus scrofa OX=9823 GN=MSI2 PE=3 SV=3	MSI2	28.403	27.5	21	5	5	5	2	3	3	4	4	5	3	5	5	5	5	5	3	5	5	5	5	5	3	5	5	5	5	5	75093	87916	98519	100170	115840	90720	0.792876	0.928268	1.04022	1.05765	1.22311	0.957875	0.853	0.204541
A0A287AUW2	EMSY transcriptional repressor, BRCA2 interacting OS=Sus scrofa OX=9823 GN=EMSY PE=4 SV=1	EMSY	119.82	11	18	8	8	8	0	2	3	6	4	3	2	3	4	7	7	5	2	3	4	7	7	5	2	3	4	7	7	5	0	52335	59544	97080	85890	64541		0.728109	0.828404	1.35062	1.19494	0.897924	0.678	0.1046
A0A286ZLE2	KAT8 regulatory NSL complex subunit 1 OS=Sus scrofa OX=9823 GN=KANSL1 PE=4 SV=1	KANSL1	113.57	9.4	15	5	5	5	0	4	2	4	3	2	1	5	3	4	4	3	1	5	3	4	4	3	1	5	3	4	4	3	0	79574	75282	76802	89108	94315		0.958536	0.906835	0.925145	1.07338	1.1361	0.893	0.269981
A0A286ZLF4	Aa_trans domain-containing protein OS=Sus scrofa OX=9823 GN=SLC38A7 PE=4 SV=2	SLC38A7	49.807	9.7	11	4	4	4	4	2	2	1	1	1	4	4	3	3	2	3	4	4	3	3	2	3	4	4	3	3	2	3	82662	36398	47774	14726	12638	12468	2.39987	1.05672	1.38699	0.42753	0.366911	0.361975	4.188	0.00509913
A0A287AL99	Sad1 and UNC84 domain containing 1 OS=Sus scrofa OX=9823 GN=SUN1 PE=1 SV=2	SUN1	77.688	9.6	7	4	4	4	0	1	0	2	3	1	0	1	1	3	3	1	0	1	1	3	3	1	0	1	1	3	3	1	0	0	0	29868	14387	0				1.34981	0.650186
A0A286ZLG6	High mobility group HMGA1A (Fragment) OS=Canis lupus familiaris OX=9615 PE=3 SV=1	--	19.119	18.3	28	4	4	4	3	4	5	6	4	6	3	4	4	4	4	4	3	4	4	4	4	4	3	4	4	4	4	4	1068700	1334400	1631700	1941100	1680200	1668700	0.68765	0.858614	1.04991	1.24899	1.08112	1.07372	0.763	0.0980692
A0A286ZLH1	26S proteasome non-ATPase regulatory subunit 2 OS=Sus scrofa OX=9823 GN=PSMD2 PE=1 SV=1	PSMD2	97.966	58.1	8	42	1	2	2	1	1	1	1	2	35	37	37	39	40	39	1	1	1	1	1	1	2	2	2	2	2	2	485920	528790	431480	447260	464860	447910
A0A286ZLH2	Glycolipid transfer protein OS=Sus scrofa OX=9823 GN=GLTP PE=1 SV=1	GLTP	25.949	27.2	16	5	5	5	3	5	2	1	2	3	3	4	4	1	3	4	3	4	4	1	3	4	3	4	4	1	3	4	163990	137780	123250	0	110560	110410	1.26929	1.06642	0.953962		0.855741	0.85458	1.282	0.109668
A0A286ZLH5	AMP deaminase OS=Sus scrofa OX=9823 GN=AMPD2 PE=3 SV=1	AMPD2	94.8	29.8	74	22	21	22	12	12	15	6	14	15	15	18	18	15	18	20	15	17	17	15	17	19	15	18	18	15	18	20	133310	121760	139890	90719	110860	147860	1.0745	0.981409	1.12754	0.731213	0.893553	1.19178	1.13	0.392932
A0A5G2RBH1	AVL9 cell migration associated OS=Sus scrofa OX=9823 GN=AVL9 PE=4 SV=1	AVL9	68.645	4.9	7	3	3	3	1	2	1	0	1	2	2	3	3	1	3	3	2	3	3	1	3	3	2	3	3	1	3	3	51939	99250	135350	0	129840	127230	0.477724	0.91288	1.24492		1.19424	1.17023	0.743	0.383552
A0A287A384	Ribosome assembly factor mrt4 OS=Sus scrofa OX=9823 GN=MRTO4 PE=3 SV=1	MRTO4	27.885	32.8	29	8	8	8	2	4	6	6	5	6	5	5	8	6	7	6	5	5	8	6	7	6	5	5	8	6	7	6	132620	169230	193910	165120	164720	184620	0.78767	1.00511	1.15169	0.980697	0.978322	1.09651	0.964	0.705176
A0A286ZLH8	60S ribosomal protein L35a OS=Sus scrofa OX=9823 GN=RPL35A PE=3 SV=1	RPL35A	12.538	46.4	39	6	6	6	7	7	7	6	6	6	6	6	5	5	5	5	6	6	5	5	5	5	6	6	5	5	5	5	511430	608570	651670	780780	560350	687350	0.807489	0.960862	1.02891	1.23276	0.884728	1.08525	0.873	0.337438
A0A286ZLI2	Tyrosine-protein kinase OS=Sus scrofa OX=9823 GN=JAK1 PE=1 SV=1	JAK1	133.06	33	97	32	31	32	9	18	12	20	14	24	21	24	21	27	22	29	20	23	20	26	21	28	21	24	21	27	22	29	96276	112510	111920	155620	140270	157180	0.746542	0.872423	0.867848	1.20671	1.08768	1.2188	0.708	0.00522922
A0A286ZLI8	RNA helicase OS=Sus scrofa OX=9823 GN=DDX17 PE=1 SV=2	DDX17	64.904	47.1	133	26	7	18	22	23	24	23	23	18	26	26	25	26	24	25	7	7	7	7	6	7	18	18	18	18	17	18	1855500	2022900	2259000	2445400	2336900	2452500	0.832548	0.907659	1.0136	1.09723	1.04855	1.10042	0.848	0.047021
A0A5G2QJI9	LETM1 domain containing 1 OS=Sus scrofa OX=9823 GN=LETMD1 PE=4 SV=1	LETMD1	27.66	30.9	19	5	5	5	2	3	3	5	4	2	2	3	3	5	4	3	2	3	3	5	4	3	2	3	3	5	4	3	54201	30341	32156	59987	42942	38273	1.26098	0.705878	0.748104	1.39559	0.999038	0.890415	0.826	0.414834
F1SVC5	39S ribosomal protein L35, mitochondrial OS=Sus scrofa OX=9823 GN=MRPL35 PE=1 SV=1	MRPL35	21.504	13.3	9	3	3	3	1	1	2	3	1	1	2	2	3	3	3	2	2	2	3	3	3	2	2	2	3	3	3	2	28924	24126	36629	74827	40049	32682	0.731522	0.610175	0.92639	1.89246	1.01289	0.826566	0.608	0.181308
A0A287AFE1	Ral GTPase-activating protein subunit alpha-1 OS=Sus scrofa OX=9823 GN=RALGAPA1 PE=1 SV=2	RALGAPA1	227.98	1.9	5	3	3	3	0	0	2	0	2	1	2	3	3	2	2	3	2	3	3	2	2	3	2	3	3	2	2	3	23283	24815	21686	0	11509	37985	0.975997	1.04022	0.909053		0.482444	1.59229	0.94	0.829527
I3LB77	ZFP36 ring finger protein like 1 OS=Sus scrofa OX=9823 GN=ZFP36L1 PE=4 SV=2	ZFP36L1	34.763	10.5	2	3	2	2	0	1	0	0	1	0	1	3	2	1	3	2	0	2	1	0	2	1	0	2	1	0	2	1	0	10620	0	0	10186	0		1.02086			0.979141		1.043
A0A286ZLK7	RNA-binding protein with serine-rich domain 1 OS=Sus scrofa OX=9823 GN=RNPS1 PE=1 SV=2	RNPS1	24.561	37	42	6	6	6	6	7	6	6	7	10	6	6	5	6	6	6	6	6	5	6	6	6	6	6	5	6	6	6	428510	592470	727670	723150	706490	683510	0.665767	0.920509	1.13057	1.12354	1.09766	1.06196	0.828	0.242758
A0A286ZLL4	ETS transcription factor ELK4 OS=Sus scrofa OX=9823 GN=ELK4 PE=3 SV=2	ELK4	46.509	4.4	4	1	1	1	0	1	1	1	0	1	0	1	1	1	0	1	0	1	1	1	0	1	0	1	1	1	0	1	0	0	0	0	0	0
A0A5G2QYN3	Synaptopodin OS=Sus scrofa OX=9823 GN=SYNPO PE=4 SV=1	SYNPO	67.07	4.4	4	2	2	2	0	0	0	1	1	2	0	1	1	2	1	2	0	1	1	2	1	2	0	1	1	2	1	2	0	0	0	19273	0	24459				0.881414		1.11859
A0A5G2R8W0	Kynureninase OS=Sus scrofa OX=9823 GN=KYNU PE=1 SV=1	KYNU	40.929	16	15	4	4	4	3	2	4	2	3	1	4	3	4	3	3	3	4	3	4	3	3	3	4	3	4	3	3	3	142990	92038	83406	19308	78326	38530	1.88725	1.21476	1.10083	0.254836	1.03378	0.508537	2.339	0.0886364
F1RN38	Transcription factor OS=Sus scrofa OX=9823 GN=TFDP1 PE=3 SV=3	TFDP1	44.986	11.7	9	3	3	3	0	0	2	3	2	2	0	0	2	3	3	2	0	0	2	3	3	2	0	0	2	3	3	2	0	0	13197	35059	22848	19659			0.581603	1.54508	1.00693	0.866388	0.51
A0A286ZLP5	Methyltransferase like 9 OS=Bos indicus x Bos taurus OX=30522 GN=METTL9 PE=4 SV=1	METTL9	32.501	10.4	2	2	2	2	0	0	0	2	0	0	0	1	0	2	0	0	0	1	0	2	0	0	0	1	0	2	0	0	0	0	0	0	0	0
A0A286ZLP7	26S proteasome non-ATPase regulatory subunit 9 OS=Sus scrofa OX=9823 GN=PSMD9 PE=1 SV=1	PSMD9	24.416	44.4	63	8	8	8	9	10	11	11	10	12	8	8	8	8	8	8	8	8	8	8	8	8	8	8	8	8	8	8	266930	289610	296980	231490	304510	283840	0.957104	1.03843	1.06485	0.830031	1.09185	1.01774	1.041	0.631018
A0A286ZLQ0	Tripartite motif containing 23 OS=Sus scrofa OX=9823 GN=TRIM23 PE=1 SV=1	TRIM23	53.658	2.1	7	1	1	1	2	1	1	1	1	1	1	1	1	1	1	1	1	1	1	1	1	1	1	1	1	1	1	1	0	0	0	0	0	0
A0A286ZLQ7	Polyunsaturated fatty acid lipoxygenase ALOX15 OS=Sus scrofa OX=9823 GN=ALOX15 PE=3 SV=1	ALOX15	74.08	22.6	20	11	11	11	0	0	0	10	6	4	1	1	1	10	8	7	1	1	1	10	8	7	1	1	1	10	8	7	0	0	0	101700	68122	43853				1.42787	0.956434	0.615697
A0A286ZLR9	THUMP domain containing 2 OS=Sus scrofa OX=9823 GN=THUMPD2 PE=1 SV=1	THUMPD2	53.246	45.6	67	16	15	16	7	10	9	12	16	13	10	14	13	15	15	16	9	13	12	14	15	15	10	14	13	15	15	16	83495	116470	135550	139560	154810	143110	0.64809	0.904042	1.05214	1.08327	1.20164	1.11082	0.767	0.124345
F1RHS6	Peroxisomal membrane protein PEX14 OS=Sus scrofa OX=9823 GN=PEX14 PE=1 SV=1	PEX14	40.97	13.1	17	4	4	4	3	3	3	4	2	2	3	3	3	4	3	3	3	3	3	4	3	3	3	3	3	4	3	3	112270	124350	115580	193580	119160	106850	0.872802	0.966714	0.898535	1.50492	0.926366	0.830666	0.839	0.488191
A0A286ZLS9	Sorting nexin 18 OS=Sus scrofa OX=9823 GN=SNX18 PE=1 SV=1	SNX18	83.88	13.6	45	8	8	8	9	11	9	5	5	6	8	8	7	5	6	7	8	8	7	5	6	7	8	8	7	5	6	7	115530	153120	117740	76182	68883	73419	1.14599	1.51886	1.16791	0.755681	0.683279	0.728274	1.769	0.0041614
A0A286ZLU2	3-hydroxyanthranilate 3,4-dioxygenase OS=Sus scrofa OX=9823 GN=HAAO PE=3 SV=1	HAAO	32.317	19.6	4	3	3	3	1	1	2	0	0	0	3	1	2	0	1	0	3	1	2	0	1	0	3	1	2	0	1	0	38282	0	18053	0	0	0	1.35908		0.640916
A0A286ZLV5	Coactivator-associated arginine methyltransferase 1 OS=Sus scrofa OX=9823 GN=CARM1 PE=1 SV=1	CARM1	63.37	33.2	60	14	14	14	6	10	10	14	10	10	10	11	12	12	10	12	10	11	12	12	10	12	10	11	12	12	10	12	126100	158940	149330	181670	195380	179810	0.763294	0.962077	0.903907	1.09966	1.18265	1.08841	0.78	0.0269024
A0A5K1U8K2	Nuclear receptor coactivator 7 OS=Sus scrofa OX=9823 GN=NCOA7 PE=3 SV=1	NCOA7	105.36	16.5	24	10	10	10	2	3	5	2	7	5	5	4	9	2	10	6	5	4	9	2	10	6	5	4	9	2	10	6	21502	21308	37708	19500	38737	37321	0.732706	0.726096	1.28495	0.664486	1.32001	1.27176	0.843	0.606053
F1SH04	Periphilin 1 OS=Sus scrofa OX=9823 GN=PPHLN1 PE=4 SV=3	PPHLN1	40.992	10.5	10	3	3	3	2	1	2	1	2	2	3	2	2	3	3	3	3	2	2	3	3	3	3	2	2	3	3	3	50966	60394	69479	51688	71321	77497	0.801888	0.950226	1.09317	0.813248	1.12215	1.21932	0.902	0.561335
A0A287ARF2	Acyl-CoA-binding domain-containing protein 5 OS=Sus scrofa OX=9823 GN=ACBD5 PE=1 SV=1	ACBD5	53.501	9	10	4	4	4	3	1	1	2	2	1	3	3	4	2	3	2	3	3	4	2	3	2	3	3	4	2	3	2	60156	22559	31071	40543	23342	19868	1.82716	0.685201	0.943743	1.23144	0.708984	0.603466	1.359	0.496813
A0A286ZLW6	Scaffold attachment factor B OS=Sus scrofa OX=9823 GN=SAFB PE=1 SV=1	SAFB	88.287	39.6	2	26	1	1	0	0	0	0	1	1	23	24	23	24	25	24	0	1	0	1	1	1	0	1	0	1	1	1	0	0	0	0	0	0
A0A286ZLW9	Phosphoinositide phospholipase C OS=Sus scrofa OX=9823 GN=PLCL2 PE=1 SV=1	PLCL2	125.64	24.6	76	20	20	20	9	13	11	15	13	15	14	17	16	17	16	17	14	17	16	17	16	17	14	17	16	17	16	17	109020	132910	141160	120780	152110	156820	0.804774	0.981127	1.04203	0.891585	1.12286	1.15763	0.892	0.371354
A0A286ZLX7	Tumor protein D52 OS=Sus scrofa OX=9823 GN=TPD52 PE=1 SV=2	TPD52	20.312	66.3	21	7	7	7	6	2	4	2	4	3	7	5	5	3	6	3	7	5	5	3	6	3	7	5	5	3	6	3	779970	268170	384510	104320	329790	324740	2.13544	0.734209	1.05273	0.285613	0.902916	0.88909	1.888	0.253341
A0A287APL6	Lysocardiolipin acyltransferase 1 OS=Sus scrofa OX=9823 GN=LCLAT1 PE=1 SV=2	LCLAT1	38.216	19.3	12	5	5	5	2	2	1	5	1	1	2	4	4	5	3	3	2	4	4	5	3	3	2	4	4	5	3	3	40217	38739	25506	87474	33533	24266	0.966232	0.930723	0.612794	2.1016	0.805646	0.583002	0.719	0.661593
A0A286ZLY5	Tubulin polymerization promoting protein OS=Sus scrofa OX=9823 GN=TPPP PE=1 SV=1	TPPP	27.338	15.9	4	2	2	2	0	1	0	1	1	1	0	1	0	1	1	1	0	1	0	1	1	1	0	1	0	1	1	1	0	0	0	0	0	0
I3LGS5	Progesterone immunomodulatory binding factor 1 OS=Sus scrofa OX=9823 GN=PIBF1 PE=4 SV=3	PIBF1	82.861	13.5	13	8	8	8	0	0	1	5	3	4	2	1	2	6	5	4	2	1	2	6	5	4	2	1	2	6	5	4	17706	0	0	29696	17483	16324	0.87212			1.4627	0.861136	0.804049	0.836
A0A5G2R632	HECT domain and ankyrin repeat containing E3 ubiquitin protein ligase 1 OS=Sus scrofa OX=9823 GN=HACE1 PE=4 SV=1	HACE1	77.768	3	6	2	2	2	0	1	1	1	1	2	0	1	2	1	2	2	0	1	2	1	2	2	0	1	2	1	2	2	0	0	7765.3	0	9585.5	12867			0.770933		0.951641	1.27743	0.692
A0A286ZM12	Signaling lymphocytic activation molecule family member 1 OS=Sus scrofa OX=9823 GN=SLAMF1 PE=4 SV=2	SLAMF1	39.182	11	9	3	3	3	0	1	1	2	3	2	2	2	2	3	3	3	2	2	2	3	3	3	2	2	2	3	3	3	9219.6	8720.2	13966	17139	21187	20430	0.610153	0.577103	0.92427	1.13426	1.40216	1.35206	0.543	0.0178971
A0A286ZM17	RAS protein activator like 2 OS=Sus scrofa OX=9823 GN=RASAL2 PE=1 SV=2	RASAL2	143.78	11.3	27	10	9	10	3	5	2	5	6	6	4	7	5	5	9	9	3	6	4	4	8	8	4	7	5	5	9	9	53898	35542	40603	63677	56305	46534	1.09047	0.719088	0.821482	1.28832	1.13917	0.941479	0.781	0.171645
A0A286ZM25	Regulating synaptic membrane exocytosis protein 2 isoform d OS=Sus scrofa OX=9823 GN=RIMS2 PE=1 SV=1	RIMS2	30.901	6.7	1	1	1	1	0	0	0	0	0	1	0	0	0	0	0	1	0	0	0	0	0	1	0	0	0	0	0	1	0	0	0	0	0	0
A0A286ZM27	DEAD box protein 5 OS=Sus scrofa OX=9823 GN=DDX5 PE=3 SV=1	DDX5	68.88	52	156	28	20	27	22	27	25	28	28	26	24	27	25	28	27	26	16	19	18	20	20	19	23	26	24	27	26	25	3182200	4038000	4025500	4437700	3736800	3531000	0.831904	1.05563	1.05236	1.16012	0.97689	0.923089	0.961	0.712986
A0A286ZM39	Xyloside xylosyltransferase 1 OS=Sus scrofa OX=9823 GN=XXYLT1 PE=1 SV=1	XXYLT1	43.818	11.5	5	4	4	4	0	0	0	4	1	0	0	1	1	4	3	2	0	1	1	4	3	2	0	1	1	4	3	2	0	0	0	73389	35383	37592				1.50424	0.72524	0.770517
F1SBA6	SS18 subunit of BAF chromatin remodeling complex OS=Sus scrofa OX=9823 GN=SS18 PE=3 SV=4	SS18	38.412	9.1	10	2	2	2	1	2	1	1	3	2	1	1	1	1	2	2	1	1	1	1	2	2	1	1	1	1	2	2	72726	93137	0	59856	96289	81864	0.90036	1.15305		0.741027	1.19207	1.01349	1.045	0.801321
A0A286ZM82	Calumenin OS=Sus scrofa OX=9823 GN=CALU PE=1 SV=2	CALU	44.42	52.7	82	17	17	17	16	13	15	14	14	10	17	15	15	17	15	12	17	15	15	17	15	12	17	15	15	17	15	12	674760	352410	359360	263220	205300	239620	1.93279	1.00945	1.02936	0.753971	0.588064	0.686371	1.958	0.0492269
A0A287AGW0	SERPIN domain-containing protein OS=Sus scrofa OX=9823 GN=LOC106504547 PE=1 SV=1	LOC106504547	43.902	19.6	26	7	4	7	7	3	4	2	5	5	6	3	3	3	5	5	3	2	2	2	3	4	6	3	3	3	5	5	149320	79136	89658	101730	129780	140840	1.29756	0.687677	0.779111	0.884014	1.12776	1.22387	0.854	0.437049
F1RIH6	Transmembrane protein 201 OS=Sus scrofa OX=9823 GN=TMEM201 PE=1 SV=1	TMEM201	71.6	16.8	31	9	9	9	4	4	5	6	5	7	6	5	7	8	9	9	6	5	7	8	9	9	6	5	7	8	9	9	87851	84496	117100	175550	117720	109220	0.761783	0.732691	1.01541	1.52225	1.02079	0.94708	0.719	0.151395
A0A286ZM87	Nuclear FMR1 interacting protein 2 OS=Sus scrofa OX=9823 GN=NUFIP2 PE=4 SV=1	NUFIP2	75.258	11.4	8	5	5	5	2	2	1	0	1	2	2	3	3	0	4	5	2	3	3	0	4	5	2	3	3	0	4	5	36367	30339	21821	0	15379	25263	1.40773	1.17439	0.844669		0.595305	0.977905	1.452	0.248541
A0A286ZM89	Membrane palmitoylated protein 7 OS=Sus scrofa OX=9823 GN=MPP7 PE=1 SV=2	MPP7	62.15	30.5	36	12	12	12	2	2	9	7	8	8	4	5	10	9	11	9	4	5	10	9	11	9	4	5	10	9	11	9	41549	39696	45110	46955	56042	61005	0.858578	0.820287	0.932163	0.970288	1.15806	1.26062	0.77	0.0402974
F1S7P3	Tyrosine-protein kinase OS=Sus scrofa OX=9823 GN=MATK PE=3 SV=3	MATK	49.455	25.9	22	8	7	7	0	5	5	3	5	4	2	6	7	7	7	7	1	5	6	6	6	6	1	5	6	6	6	6	0	47515	52746	73899	70757	64186		0.768595	0.853211	1.19538	1.14455	1.03826	0.72	0.0159102
A0A286ZMA3	Sorting nexin 29 OS=Sus scrofa OX=9823 GN=SNX29 PE=4 SV=1	SNX29	90.697	9.8	12	5	5	5	2	1	1	1	4	3	3	2	3	2	4	3	3	2	3	2	4	3	3	2	3	2	4	3	22027	14017	16378	18616	30097	15356	1.13453	0.721961	0.843567	0.958838	1.55018	0.790928	0.818	0.501423
A0A286ZMB2	Folate gamma-glutamyl hydrolase OS=Sus scrofa OX=9823 GN=GGH PE=1 SV=1	GGH	35.428	25.8	22	9	9	9	6	3	6	1	4	2	6	7	8	7	6	6	6	7	8	7	6	6	6	7	8	7	6	6	186120	125780	146090	36330	39091	44924	1.93092	1.30492	1.51563	0.37691	0.405554	0.466069	3.806	0.000519307
F1SET6	VPS37 C-terminal domain-containing protein OS=Sus scrofa OX=9823 GN=VPS37A PE=1 SV=4	VPS37A	41.384	14.5	9	3	3	3	2	3	2	1	1	0	2	3	3	1	2	1	2	3	3	1	2	1	2	3	3	1	2	1	42319	35103	22087	0	23419	0	1.37703	1.14223	0.718697		0.76204		1.416
A0A286ZTT2	Family with sequence similarity 91 member A1 OS=Sus scrofa OX=9823 GN=FAM91A1 PE=3 SV=2	FAM91A1	93.563	24.8	40	13	13	13	8	5	5	5	10	7	10	9	9	8	11	10	10	9	9	8	11	10	10	9	9	8	11	10	73640	55451	59696	35648	50167	51930	1.35313	1.01891	1.09691	0.655029	0.921815	0.95421	1.371	0.094021
A0A5G2QRH2	Arginine and serine rich coiled-coil 1 OS=Sus scrofa OX=9823 GN=RSRC1 PE=4 SV=1	RSRC1	31.496	10.1	6	2	2	2	1	2	1	0	1	1	2	2	2	1	2	2	2	2	2	1	2	2	2	2	2	1	2	2	39677	37976	46829	0	43719	43131	0.938736	0.898491	1.10795		1.03437	1.02046	0.956	0.590225
A0A286ZMD0	UV radiation resistance associated OS=Sus scrofa OX=9823 GN=UVRAG PE=4 SV=1	UVRAG	83.515	13.1	21	10	10	10	1	2	0	7	6	5	4	8	6	8	7	8	4	8	6	8	7	8	4	8	6	8	7	8	36837	38185	35188	74363	53078	61634	0.7385	0.765525	0.705441	1.49081	1.0641	1.23562	0.583	0.00613786
A0A286ZMD1	GlcNAc kinase OS=Sus scrofa OX=9823 GN=NAGK PE=1 SV=1	NAGK	37.336	52	60	13	13	13	14	11	13	8	7	7	13	11	11	9	8	10	13	11	11	9	8	10	13	11	11	9	8	10	1359200	587980	722660	218230	247790	323200	2.35764	1.0199	1.25351	0.378536	0.42981	0.560615	3.383	0.0136545
A0A286ZMD2	Atlastin GTPase 2 OS=Sus scrofa OX=9823 GN=ATL2 PE=1 SV=1	ATL2	63.972	25.4	40	10	1	10	7	6	5	11	8	3	7	6	6	10	7	6	0	0	0	1	1	1	7	6	6	10	7	6	2150800	1812600	1579700	2801000	1665400	1711800
I3LB53	Lin-54 DREAM MuvB core complex component OS=Sus scrofa OX=9823 GN=LIN54 PE=3 SV=3	LIN54	56.144	10.6	10	3	3	3	0	1	1	3	2	3	0	1	2	3	2	3	0	1	2	3	2	3	0	1	2	3	2	3	0	0	7967.5	23472	23490	17498			0.440026	1.2963	1.2973	0.966373	0.371
F1S4M8	Stromal interaction molecule 2 OS=Sus scrofa OX=9823 GN=STIM2 PE=4 SV=3	STIM2	54.639	18.7	13	6	5	5	0	3	0	5	3	2	3	4	1	5	5	5	2	3	0	4	4	4	2	3	0	4	4	4	0	38151	0	80870	55643	50978		0.67631		1.4336	0.986394	0.903697	0.61
A0A287B5S2	Checkpoint kinase 2 OS=Sus scrofa OX=9823 GN=CHEK2 PE=4 SV=1	CHEK2	58.601	4	4	2	2	2	0	0	0	2	1	1	0	0	1	2	2	1	0	0	1	2	2	1	0	0	1	2	2	1	0	0	0	18120	16281	0				1.05346	0.946542
A0A286ZMH0	Transcription factor 25 OS=Sus scrofa OX=9823 GN=TCF25 PE=1 SV=2	TCF25	82.597	19	35	10	10	10	5	7	5	5	7	6	6	8	8	7	9	7	6	8	8	7	9	7	6	8	8	7	9	7	97069	94939	111920	127320	91657	89337	0.951281	0.930407	1.09682	1.24774	0.898243	0.875507	0.986	0.97857
A0A287AEK3	Non-specific serine/threonine protein kinase OS=Sus scrofa OX=9823 GN=EIF2AK4 PE=4 SV=2	EIF2AK4	172.11	2.5	5	3	3	3	0	0	1	1	0	3	1	1	1	2	1	3	1	1	1	2	1	3	1	1	1	2	1	3	0	0	0	18729	0	15307				1.10054		0.899459
A0A286ZMH9	2-oxoglutarate and iron dependent oxygenase domain containing 3 OS=Sus scrofa OX=9823 GN=OGFOD3 PE=4 SV=2	OGFOD3	50.978	10.6	4	3	3	3	1	0	0	2	1	0	1	1	2	3	3	1	1	1	2	3	3	1	1	1	2	3	3	1	0	0	0	28097	22628	0				1.10782	0.892183
A0A286ZMJ1	Tetratricopeptide repeat domain 33 OS=Sus scrofa OX=9823 GN=TTC33 PE=4 SV=2	TTC33	39.968	15.7	14	4	4	4	2	3	2	1	3	3	3	3	2	2	3	3	3	3	2	2	3	3	3	3	2	2	3	3	23663	41551	45935	30891	56357	42734	0.5888	1.0339	1.14299	0.768653	1.40232	1.06334	0.855	0.570862
I3LLG1	Vacuolar fusion protein MON1 homolog OS=Sus scrofa OX=9823 GN=MON1A PE=3 SV=2	MON1A	62.22	3.6	9	2	2	2	2	0	1	2	2	2	2	1	2	2	2	2	2	1	2	2	2	2	2	1	2	2	2	2	699210	0	720480	231520	529320	613750	1.25114		1.2892	0.414275	0.947149	1.09823	1.549	0.276625
A0A287AUY4	Methylenetetrahydrofolate reductase OS=Sus scrofa OX=9823 GN=MTHFR PE=1 SV=2	MTHFR	74.348	26	38	12	12	12	7	9	6	3	7	6	8	10	8	5	10	9	8	10	8	5	10	9	8	10	8	5	10	9	90389	74659	80600	32703	47785	63763	1.39096	1.1489	1.24032	0.503253	0.735344	0.981223	1.703	0.0482057
A0A287BFB1	Choline/ethanolamine phosphotransferase 1 OS=Sus scrofa OX=9823 GN=CEPT1 PE=1 SV=1	CEPT1	31.129	3.9	6	1	1	1	1	1	1	1	1	1	1	1	1	1	1	1	1	1	1	1	1	1	1	1	1	1	1	1	0	0	0	0	0	0
A0A286ZML5	Exocyst complex component 3 like 2 OS=Sus scrofa OX=9823 GN=EXOC3L2 PE=3 SV=2	EXOC3L2	87.701	12.1	15	7	7	7	0	3	1	5	1	5	3	3	3	7	4	6	3	3	3	7	4	6	3	3	3	7	4	6	24669	25802	22031	94735	17588	61950	0.599793	0.627341	0.535654	2.30335	0.427628	1.50623	0.416	0.260233
A0A286ZML8	Nuclear receptor coactivator 3 OS=Sus scrofa OX=9823 GN=NCOA3 PE=3 SV=2	NCOA3	140.74	11.3	19	9	9	9	0	2	3	6	5	3	0	2	4	7	6	5	0	2	4	7	6	5	0	2	4	7	6	5	0	29182	25912	66016	43903	38112		0.718326	0.637834	1.62501	1.08069	0.938142	0.558	0.0829811
A0A286ZMM6	Cullin 1 OS=Sus scrofa OX=9823 GN=CUL1 PE=1 SV=1	CUL1	92.302	39.4	100	23	23	23	13	15	15	18	20	19	17	16	17	17	19	16	17	16	17	17	19	16	17	16	17	17	19	16	111580	115910	116640	100040	105600	102910	1.02574	1.06554	1.07226	0.919654	0.970767	0.946038	1.115	0.00638641
A0A286ZMP0	SRF-dependent transcription regulation-associated protein OS=Sus scrofa OX=9823 GN=SRFBP1 PE=4 SV=2	SRFBP1	48.66	11	12	4	4	4	1	4	1	2	3	1	2	4	3	3	4	2	2	4	3	3	4	2	2	4	3	3	4	2	10902	25729	18125	16762	17204	18007	0.612879	1.44641	1.01894	0.942312	0.96716	1.0123	1.054	0.978856
A0A286ZMQ7	RAB12, member RAS oncogene family OS=Sus scrofa OX=9823 GN=RAB12 PE=4 SV=2	RAB12	35.699	19.9	18	5	5	5	2	3	2	5	4	2	3	5	4	5	5	5	3	5	4	5	5	5	3	5	4	5	5	5	77475	54475	56848	60248	51075	43552	1.35259	0.951049	0.992478	1.05184	0.891691	0.760351	1.219	0.252324
A0A287BGH6	tRNA-uridine aminocarboxypropyltransferase OS=Sus scrofa OX=9823 GN=DTWD1 PE=4 SV=2	DTWD1	26.611	5.6	3	1	1	1	0	0	1	0	1	1	0	0	1	1	1	1	0	0	1	1	1	1	0	0	1	1	1	1	0	0	0	0	0	0
A0A286ZMT0	MARVEL domain-containing protein OS=Sus scrofa OX=9823 GN=SYPL1 PE=1 SV=1	SYPL1	26.28	23.7	22	4	4	4	4	4	3	4	3	4	3	3	3	4	3	4	3	3	3	4	3	4	3	3	3	4	3	4	2674800	1213200	1046000	1086000	765560	899090	2.08842	0.947239	0.816693	0.847924	0.597732	0.701989	1.794	0.17733
A0A286ZMT4	Splicing factor SWAP OS=Sus scrofa OX=9823 GN=SFSWAP PE=4 SV=2	SFSWAP	95.654	12	15	8	8	8	2	3	4	0	3	3	3	5	4	1	4	6	3	5	4	1	4	6	3	5	4	1	4	6	44969	41812	57388	0	42569	51257	0.944747	0.878422	1.20566		0.894326	1.07685	1.024	0.901765
A0A286ZMT8	RB transcriptional corepressor like 2 OS=Sus scrofa OX=9823 GN=RBL2 PE=3 SV=1	RBL2	128.4	11.8	16	9	9	9	1	1	0	3	5	6	3	2	3	5	9	8	3	2	3	5	9	8	3	2	3	5	9	8	35850	37845	34480	67222	53654	80678	0.694478	0.733125	0.667939	1.30221	1.03937	1.56288	0.537	0.00731099
A0A287AAX0	Family with sequence similarity 53 member C OS=Sus scrofa OX=9823 GN=FAM53C PE=3 SV=1	FAM53C	12.271	9.6	2	2	2	2	0	1	0	0	1	0	1	1	1	1	2	1	1	1	1	1	2	1	1	1	1	1	2	1	0	0	0	0	0	0
I3LQ98	Zinc finger protein 2 homolog OS=Sus scrofa OX=9823 GN=ZFP2 PE=4 SV=1	ZFP2	53.13	6.7	9	3	3	3	1	1	2	1	2	2	1	2	3	2	3	3	1	2	3	2	3	3	1	2	3	2	3	3	0	10847	10970	16788	11215	13116		0.861748	0.87152	1.33374	0.890984	1.04201	0.796	0.252347
K7GNH0	Acyloxyacyl hydrolase OS=Sus scrofa OX=9823 GN=AOAH PE=1 SV=3	AOAH	65.513	19.1	30	9	9	9	5	5	5	5	5	5	7	7	7	7	7	8	7	7	7	7	7	8	7	7	7	7	7	8	107480	100140	94921	102750	62424	88068	1.16031	1.08107	1.02473	1.10925	0.673903	0.950745	1.195	0.262646
A0A286ZMX9	GA binding protein transcription factor subunit beta 2 OS=Sus scrofa OX=9823 GN=GABPB2 PE=4 SV=2	GABPB2	48.467	24.6	13	6	6	6	2	3	1	2	4	1	2	4	4	3	4	4	2	4	4	3	4	4	2	4	4	3	4	4	36096	41761	32897	32796	59375	20050	0.971302	1.12374	0.88522	0.882503	1.59771	0.539522	0.987	0.816373
A0A286ZMY2	Glutaminyl-peptide cyclotransferase OS=Sus scrofa OX=9823 GN=QPCTL PE=3 SV=1	QPCTL	42.799	19.6	14	5	5	5	1	1	2	5	3	2	3	1	3	5	5	5	3	1	3	5	5	5	3	1	3	5	5	5	23021	0	38902	56012	35383	43878	0.583709		0.986379	1.42021	0.897153	1.11255	0.687	0.228355
A0A286ZMY6	FAS-associated factor 2 OS=Sus scrofa OX=9823 GN=FAF2 PE=1 SV=2	FAF2	52.651	37.1	62	12	12	12	8	9	10	14	13	8	11	12	10	12	11	10	11	12	10	12	11	10	11	12	10	12	11	10	188030	155830	158370	234200	174780	169010	1.0444	0.865546	0.879654	1.30085	0.970802	0.938753	0.869	0.328664
A0A5G2QAW6	Rho guanine nucleotide exchange factor 1 OS=Sus scrofa OX=9823 GN=ARHGEF1 PE=1 SV=1	ARHGEF1	108.73	46.9	238	40	40	40	40	39	37	36	44	42	38	36	36	33	36	37	38	36	36	33	36	37	38	36	36	33	36	37	663380	754590	916680	776660	855840	916040	0.815098	0.927169	1.12633	0.954286	1.05157	1.12554	0.916	0.421978
A0A5G2QDY9	Sin3A associated protein 130 OS=Sus scrofa OX=9823 GN=SAP130 PE=3 SV=1	SAP130	101.27	8.9	29	7	7	7	1	6	7	4	5	6	4	7	7	7	5	6	4	7	7	7	5	6	4	7	7	7	5	6	69991	76674	81304	93069	91087	84903	0.844914	0.92559	0.981482	1.12351	1.09958	1.02493	0.847	0.0319894
A0A287BC65	Ankyrin repeat domain 12 OS=Sus scrofa OX=9823 GN=ANKRD12 PE=4 SV=1	ANKRD12	224.85	0.8	1	1	1	1	0	0	0	1	0	0	0	0	0	1	0	1	0	0	0	1	0	1	0	0	0	1	0	1	0	0	0	0	0	0
A0A286ZN07	Charged multivesicular body protein 4A OS=Sus scrofa OX=9823 GN=CHMP4A PE=3 SV=2	CHMP4A	25.799	35.8	29	7	7	7	4	5	4	5	6	5	6	7	5	7	7	7	6	7	5	7	7	7	6	7	5	7	7	7	135230	155200	163790	137550	157250	161550	0.891068	1.02266	1.07926	0.906355	1.03616	1.0645	0.995	0.946009
A0A286ZSA8	Trinucleotide repeat containing adaptor 6B OS=Sus scrofa OX=9823 GN=TNRC6B PE=4 SV=1	TNRC6B	182.35	5.3	13	6	6	6	0	2	1	1	6	3	1	3	3	1	6	3	1	3	3	1	6	3	1	3	3	1	6	3	0	24598	22263	0	21449	23932		1.06667	0.965417		0.930119	1.03779	1.033	0.704946
A0A286ZXH8	Elastase, neutrophil expressed OS=Sus scrofa OX=9823 GN=ELANE PE=1 SV=2	ELANE	27.559	33.2	20	6	6	6	1	7	1	6	3	2	1	5	1	6	4	3	1	5	1	6	4	3	1	5	1	6	4	3	0	184820	0	186700	33854	38156		1.66681		1.68376	0.305314	0.344112	2.143
A0A287B9A3	HMG domain-containing protein 4 OS=Sus scrofa OX=9823 GN=HMGXB4 PE=4 SV=1	HMGXB4	65.793	9	10	3	3	3	0	2	1	3	2	2	2	2	1	3	2	2	2	2	1	3	2	2	2	2	1	3	2	2	12690	47629	0	101910	113060	98859	0.169585	0.636499		1.36189	1.5109	1.32112	0.288	0.0615964
A0A286ZN22	FAD synthase OS=Sus scrofa OX=9823 GN=FLAD1 PE=1 SV=2	FLAD1	54.444	40	52	14	14	14	3	8	8	8	14	11	7	11	12	11	12	13	7	11	12	11	12	13	7	11	12	11	12	13	150370	106560	124420	123110	170120	142920	1.10363	0.782092	0.913174	0.90356	1.24859	1.04895	0.874	0.377383
A0A5G2RB28	SID1 transmembrane family member 2 OS=Sus scrofa OX=9823 GN=SIDT2 PE=3 SV=1	SIDT2	94.646	2.6	4	2	2	2	0	0	0	2	1	1	0	0	0	2	1	1	0	0	0	2	1	1	0	0	0	2	1	1	0	0	0	0	0	0
A0A286ZN31	Sad1 and UNC84 domain containing 2 OS=Sus scrofa OX=9823 GN=SUN2 PE=1 SV=2	SUN2	78.199	59.4	1	30	1	1	0	0	0	0	0	1	26	28	28	29	29	28	0	0	0	0	1	1	0	0	0	0	1	1	0	0	0	0	0	0
F1SEQ6	Tetraspanin OS=Sus scrofa OX=9823 GN=TSPAN14 PE=1 SV=2	TSPAN14	27.937	29.9	24	7	7	7	3	3	4	3	6	5	7	5	5	5	7	6	7	5	5	5	7	6	7	5	5	5	7	6	163000	103940	95496	195000	130360	158830	1.15517	0.736618	0.676776	1.38196	0.923855	1.12562	0.749	0.206859
A0A286ZN52	Proteasome subunit beta OS=Sus scrofa OX=9823 GN=PSMB3 PE=1 SV=1	PSMB3	23.008	42.4	45	7	7	7	9	9	8	2	9	8	7	6	7	3	7	7	7	6	7	3	7	7	7	6	7	3	7	7	981680	1375800	1078700	137480	895680	620420	1.15724	1.62184	1.27161	0.162067	1.05586	0.731374	2.078	0.166664
A0A5G2QA32	Protein arginine methyltransferase 1 OS=Sus scrofa OX=9823 GN=PRMT1 PE=1 SV=1	PRMT1	37.681	61.5	1	18	1	1	0	1	0	0	0	0	14	17	15	16	14	15	1	1	0	0	0	0	1	1	0	0	0	0	0	0	0	0	0	0
A0A287B313	TIAM Rac1 associated GEF 1 OS=Sus scrofa OX=9823 GN=TIAM1 PE=4 SV=1	TIAM1	161.36	3.4	7	3	3	3	0	2	2	1	1	1	1	3	3	2	2	2	1	3	3	2	2	2	1	3	3	2	2	2	0	198580	328730	679420	0	0		0.493681	0.817242	1.68908			0.388
K7GSP7	Discs large MAGUK scaffold protein 1 OS=Sus scrofa OX=9823 GN=DLG1 PE=1 SV=3	DLG1	104.65	6.6	10	4	3	4	0	1	2	0	4	3	0	2	3	0	4	4	0	2	2	0	3	3	0	2	3	0	4	4	0	20605	28397	0	24264	26522		0.825951	1.13829		0.972622	1.06313	0.965	0.801875
A0A286ZN77	Golgi associated, gamma adaptin ear containing, ARF binding protein 3 OS=Sus scrofa OX=9823 GN=GGA3 PE=1 SV=1	GGA3	77.45	31.3	60	15	14	15	13	9	9	8	11	10	13	12	10	11	12	12	12	11	9	10	11	11	13	12	10	11	12	12	162920	155720	158110	111430	176140	159210	1.05846	1.01168	1.02721	0.72394	1.14435	1.03436	1.067	0.582895
A0A286ZN87	Tyrosine-protein kinase OS=Sus scrofa OX=9823 GN=FER PE=3 SV=1	FER	86.844	7.3	9	3	3	3	2	1	1	1	1	3	3	2	1	2	3	3	3	2	1	2	3	3	3	2	1	2	3	3	19580	5114.7	0	9684.3	7072	23820	1.4999	0.391805		0.741853	0.541741	1.8247	0.913	0.828164
A0A5G2RE84	PDZ domain-containing protein OS=Sus scrofa OX=9823 PE=1 SV=1	--	14.724	34.8	16	3	3	3	3	3	2	3	2	3	3	3	2	3	3	3	3	3	2	3	3	3	3	3	2	3	3	3	371120	467860	394700	484170	439430	328750	0.895693	1.12917	0.952603	1.16854	1.06056	0.793434	0.985	0.96236
A0A286ZN90	Cytospin-A OS=Sus scrofa OX=9823 GN=SPECC1L PE=3 SV=1	SPECC1L	120.04	1.2	1	1	1	1	0	0	1	0	0	0	0	0	1	0	0	0	0	0	1	0	0	0	0	0	1	0	0	0	0	0	0	0	0	0
P23695	Insulin-like growth factor II OS=Sus scrofa OX=9823 GN=IGF2 PE=1 SV=2	IGF2	20.312	8.8	2	1	1	1	0	1	0	1	0	0	1	1	0	1	0	0	1	1	0	1	0	0	1	1	0	1	0	0	0	0	0	0	0	0
A0A286ZNA7	Calpain inhibitor OS=Sus scrofa OX=9823 GN=CAST PE=1 SV=1	CAST	80.959	37.5	68	17	17	17	16	11	13	4	12	12	16	15	13	9	13	16	16	15	13	9	13	16	16	15	13	9	13	16	363700	410390	375160	63207	320130	318910	1.17861	1.32992	1.21575	0.20483	1.03742	1.03347	1.637	0.254147
A0A286ZNB3	28S ribosomal protein S21, mitochondrial OS=Sus scrofa OX=9823 GN=MRPS21 PE=1 SV=1	MRPS21	10.661	31	15	3	3	3	1	3	2	4	3	2	2	3	3	3	3	3	2	3	3	3	3	3	2	3	3	3	3	3	80157	64703	76290	92170	83412	83128	1.00225	0.809023	0.953903	1.15246	1.04295	1.0394	0.855	0.093967
F1RLV4	Phosphatidylserine decarboxylase proenzyme, mitochondrial OS=Sus scrofa OX=9823 GN=PISD PE=3 SV=4	PISD	42.916	17.1	13	5	5	5	2	2	2	3	3	1	2	2	2	4	4	3	2	2	2	4	4	3	2	2	2	4	4	3	17842	16252	17022	24579	14285	9394	1.07726	0.981263	1.02775	1.48403	0.862499	0.567191	1.059	0.656053
A0A287B6F5	Arrestin beta 1 OS=Sus scrofa OX=9823 GN=ARRB1 PE=1 SV=2	ARRB1	47.899	41.2	46	13	1	13	12	9	6	5	8	6	11	10	9	8	9	10	1	1	0	0	1	1	11	10	9	8	9	10	691260	421500	586130	192440	389300	491320
A0A286ZND2	Dual adapter for phosphotyrosine and 3-phosphotyrosine and 3-phosphoinositide isoform 1 OS=Sus scrofa OX=9823 GN=DAPP1 PE=4 SV=1	DAPP1	32.194	41.1	29	8	8	8	3	4	3	8	5	6	5	5	6	8	7	7	5	5	6	8	7	7	5	5	6	8	7	7	36424	35772	32625	60605	51581	53550	0.807756	0.793297	0.723507	1.344	1.14389	1.18755	0.632	0.00154336
A0A286ZND5	Peroxiredoxin-1 OS=Sus scrofa OX=9823 GN=PRDX1 PE=1 SV=1	PRDX1	25.049	56.7	133	16	13	16	21	24	27	18	25	18	15	14	15	14	15	15	13	13	12	12	12	12	15	14	15	14	15	15	4492600	5313500	4234900	2350900	2809100	2726000	1.22933	1.45396	1.15882	0.643289	0.768669	0.74593	1.78	0.002766
A0A286ZNE2	MALT1 paracaspase OS=Sus scrofa OX=9823 GN=MALT1 PE=4 SV=2	MALT1	88.72	35.9	1	22	0	1	0	0	0	0	1	0	12	17	19	21	21	18	0	0	0	0	0	0	0	0	1	1	1	0	0	0	0	0	0	0
A0A286ZNE5	Transmembrane protein 268 OS=Sus scrofa OX=9823 GN=TMEM268 PE=3 SV=2	TMEM268	38.134	8.5	1	2	1	1	1	0	0	0	0	0	2	1	1	2	2	2	1	0	0	1	1	1	1	0	0	1	1	1	0	0	0	0	0	0
A0A286ZXY8	Squalene synthase OS=Sus scrofa OX=9823 GN=FDFT1 PE=1 SV=1	FDFT1	47.76	26.4	27	9	9	9	1	3	4	9	4	6	6	6	7	9	8	8	6	6	7	9	8	8	6	6	7	9	8	8	24399	46550	43650	103360	86037	79838	0.381399	0.727658	0.682326	1.6157	1.34491	1.24801	0.426	0.0155301
A0A286ZNH2	Glutathione transferase OS=Sus scrofa OX=9823 PE=1 SV=2	--	25.573	53.2	54	12	0	12	10	9	8	5	12	10	12	8	10	10	11	10	0	0	0	0	0	0	12	8	10	10	11	10	764050	741640	834830	383900	759380	728140
A0A286ZNH3	2-iminobutanoate/2-iminopropanoate deaminase OS=Sus scrofa OX=9823 GN=RIDA PE=1 SV=1	RIDA	14.369	60.6	30	6	6	6	5	5	5	5	5	5	6	5	5	5	6	5	6	5	5	5	6	5	6	5	5	5	6	5	718710	494300	553590	411980	538830	511450	1.33554	0.918529	1.0287	0.765558	1.00128	0.950397	1.208	0.255077
A0A287BC10	RNA polymerase II associated protein 1 OS=Sus scrofa OX=9823 GN=RPAP1 PE=3 SV=1	RPAP1	143.43	15.6	26	14	14	14	1	2	2	8	8	5	5	4	5	9	11	6	5	4	5	9	11	6	5	4	5	9	11	6	31816	30407	45105	51225	52075	36482	0.772514	0.738303	1.09518	1.24378	1.26442	0.885808	0.768	0.191316
A0A286ZNJ2	Solute carrier family 2 member 6 OS=Sus scrofa OX=9823 GN=SLC2A6 PE=3 SV=1	SLC2A6	47.844	8.1	6	3	3	3	1	3	1	1	0	0	1	3	2	1	0	1	1	3	2	1	0	1	1	3	2	1	0	1	0	111810	21447	0	0	0		1.67811	0.321889
A0A286ZNK2	Derlin OS=Sus scrofa OX=9823 GN=DERL1 PE=1 SV=1	DERL1	28.834	16.3	16	4	4	4	1	2	3	4	4	2	2	3	3	4	4	4	2	3	3	4	4	4	2	3	3	4	4	4	310710	383830	181300	353090	208650	180980	1.1518	1.42286	0.672079	1.3089	0.773465	0.670893	1.179	0.621829
A0A5G2QLE4	E3 ubiquitin-protein ligase CBL OS=Sus scrofa OX=9823 GN=CBLB PE=4 SV=1	CBLB	103.77	17	40	12	10	10	1	9	6	6	10	8	7	11	12	9	12	11	5	9	10	7	10	9	5	9	10	7	10	9	26461	57692	51788	65273	50793	52935	0.520643	1.13514	1.01897	1.2843	0.999397	1.04154	0.804	0.357559
A0A5G2QLH8	J domain-containing protein OS=Sus scrofa OX=9823 GN=DNAJC13 PE=1 SV=1	DNAJC13	252.98	40.3	326	71	71	71	53	54	49	59	57	54	62	60	57	62	61	60	62	60	57	62	61	60	62	60	57	62	61	60	260910	217620	215710	285140	207220	210440	1.12055	0.934633	0.92643	1.22462	0.889967	0.903797	0.988	0.968813
A0A287B8D3	Nicotinamide phosphoribosyltransferase OS=Sus scrofa OX=9823 GN=NAMPT PE=1 SV=2	NAMPT	53.707	40.4	52	14	14	14	8	13	9	5	9	8	13	12	13	7	12	11	13	12	13	7	12	11	13	12	13	7	12	11	165680	226610	186990	62068	130840	130490	1.10126	1.50625	1.2429	0.412559	0.869679	0.867352	1.791	0.075644
A0A286ZNM5	TIA1 cytotoxic granule associated RNA binding protein like 1 OS=Equus caballus OX=9796 GN=TIAL1 PE=4 SV=1	TIAL1	43.654	35.4	1	9	1	1	0	0	0	0	1	0	6	7	8	7	8	6	0	0	0	0	1	1	0	0	0	0	1	1	0	0	0	0	0	0
A0A286ZNN4	Complex I-30kD OS=Sus scrofa OX=9823 GN=NDUFS3 PE=1 SV=1	NDUFS3	30.201	50.8	59	11	11	11	9	8	9	10	12	11	10	8	10	11	11	11	10	8	10	11	11	11	10	8	10	11	11	11	969060	987120	899840	1351800	984600	933670	0.949114	0.966803	0.881319	1.32398	0.964335	0.914453	0.873	0.36157
A0A5G2QMR4	VWFA domain-containing protein OS=Sus scrofa OX=9823 GN=ITGAM PE=1 SV=1	ITGAM	128.18	39.1	138	34	14	34	12	18	17	38	28	25	18	25	22	33	30	32	6	11	9	14	12	13	18	25	22	33	30	32	837510	1122200	865690	3999000	2217600	2116700	0.450327	0.603404	0.465479	2.15025	1.1924	1.13814	0.339	0.00961478
A0A287BN54	Ankyrin repeat domain 17 OS=Sus scrofa OX=9823 GN=ANKRD17 PE=1 SV=1	ANKRD17	264.42	7.5	9	12	4	4	1	2	1	1	3	1	4	10	7	8	10	8	1	2	2	1	4	2	1	2	2	1	4	2	0	13851	14550	0	19623	20168		0.812471	0.853473		1.15104	1.18301	0.714	0.0068983
A0A286ZNQ7	Protein kinase cAMP-dependent type II regulatory subunit beta OS=Sus scrofa OX=9823 GN=PRKAR2B PE=1 SV=2	PRKAR2B	51.989	33.1	44	10	9	9	5	6	8	9	8	8	9	9	10	10	10	10	8	8	9	9	9	9	8	8	9	9	9	9	120150	138770	171170	120560	154440	152480	0.840631	0.970906	1.19759	0.8435	1.08054	1.06683	1.006	0.989987
A0A287A511	FIP1-like 1 protein OS=Sus scrofa OX=9823 GN=FIP1L1 PE=1 SV=2	FIP1L1	65.782	24.4	33	9	3	9	5	5	5	5	6	7	6	7	8	7	8	8	2	3	3	2	2	3	6	7	8	7	8	8	121480	198940	188370	214890	266550	232230	0.59624	0.976425	0.924546	1.05471	1.30826	1.13982	0.713	0.100989
A0A286ZNS2	Malic enzyme OS=Sus scrofa OX=9823 GN=ME2 PE=1 SV=1	ME2	75.518	59	214	34	33	34	34	31	34	36	43	36	27	31	30	29	34	29	26	30	29	28	33	28	27	31	30	29	34	29	1413800	1502300	1630600	1930300	1631800	1623900	0.871577	0.926136	1.00523	1.18999	1.00597	1.0011	0.877	0.138008
A0A5G2QFK0	BCAS3 microtubule associated cell migration factor OS=Sus scrofa OX=9823 GN=BCAS3 PE=1 SV=1	BCAS3	98.071	14.6	28	9	9	9	2	4	5	4	7	6	4	6	9	6	9	6	4	6	9	6	9	6	4	6	9	6	9	6	78465	53181	50394	54202	60154	61496	1.31545	0.891571	0.844847	0.908688	1.00847	1.03097	1.035	0.917986
A0A286ZNU0	DNA polymerase OS=Sus scrofa OX=9823 GN=POLB PE=3 SV=2	POLB	38.212	35.6	48	12	12	12	7	7	10	9	6	9	10	10	11	11	11	11	10	10	11	11	11	11	10	10	11	11	11	11	125680	131690	174720	165370	147570	151950	0.840688	0.880889	1.16872	1.10618	0.987112	1.01641	0.929	0.487226
A0A286ZNU1	Zinc finger protein 687 OS=Sus scrofa OX=9823 GN=ZNF687 PE=4 SV=1	ZNF687	123.15	3.1	8	2	2	2	0	1	0	3	2	2	1	1	0	2	2	2	1	1	0	2	2	2	1	1	0	2	2	2	0	0	0	27064	18988	10806				1.42798	1.00186	0.570157
A0A287BLU2	Regulatory factor X5 OS=Sus scrofa OX=9823 GN=RFX5 PE=1 SV=2	RFX5	65.14	35	70	17	17	17	10	11	10	13	15	11	12	13	13	13	16	15	12	13	13	13	16	15	12	13	13	13	16	15	114730	150510	169560	179820	199650	178650	0.693288	0.909499	1.02461	1.08661	1.20644	1.07954	0.779	0.0969954
A0A5G2RAQ4	EMAP like 2 OS=Sus scrofa OX=9823 GN=EML2 PE=1 SV=1	EML2	85.145	30.1	88	18	18	18	18	12	16	12	15	15	16	15	16	13	15	15	16	15	16	13	15	15	16	15	16	13	15	15	301840	234020	303200	170840	246010	376460	1.10945	0.860173	1.11445	0.627946	0.904244	1.38373	1.058	0.700146
A0A286ZNW8	C-type lectin-like domain family 1 isoform 3 OS=Sus scrofa OX=9823 GN=LOC100520491 PE=4 SV=1	LOC100520491	25.415	14	12	3	3	3	2	2	1	3	2	2	3	3	2	3	3	2	3	3	2	3	3	2	3	3	2	3	3	2	16350	33039	8780.9	27110	16746	15429	0.835214	1.68775	0.448559	1.38487	0.855443	0.788166	0.981	0.773116
A0A287AJ48	Protein-serine/threonine phosphatase OS=Sus scrofa OX=9823 GN=PPM1A PE=1 SV=1	PPM1A	42.445	47.4	57	13	11	11	9	9	11	7	11	10	11	13	13	12	12	12	9	11	11	10	10	10	9	11	11	10	10	10	181640	197070	250240	137090	215260	249840	0.885228	0.960427	1.21955	0.668112	1.04908	1.2176	1.044	0.766783
F2Z5S8	Tubulin alpha chain OS=Sus scrofa OX=9823 GN=TUBA4A PE=1 SV=2	TUBA4A	48.895	60.3	34	20	3	4	6	4	5	7	5	7	19	20	20	20	19	20	3	3	3	3	3	3	4	4	4	4	3	4	3784400	2461300	3150300	5648600	3400600	4118700	1.00632	0.654488	0.837701	1.50203	0.904259	1.09521	0.714	0.162628
A0A286ZP05	Pericentriolar material 1 OS=Sus scrofa OX=9823 GN=PCM1 PE=1 SV=2	PCM1	230.64	2	10	4	4	4	1	3	2	1	1	2	4	3	3	3	3	3	4	3	3	3	3	3	4	3	3	3	3	3	60412	48283	39931	23200	20239	22446	1.68976	1.3505	1.11689	0.648918	0.566097	0.627828	2.256	0.00318915
A0A5G2Q7Z2	Protein S100 OS=Sus scrofa OX=9823 GN=LOC110258323 PE=1 SV=1	LOC110258323	9.9371	42.5	27	3	3	3	5	5	5	2	5	5	3	3	3	3	3	3	3	3	3	3	3	3	3	3	3	3	3	3	1986600	1724100	1838600	192930	1603500	1333900	1.37328	1.19182	1.27098	0.133367	1.10846	0.92209	1.773	0.251649
A0A287ADR1	Glutathione transferase OS=Sus scrofa OX=9823 PE=1 SV=1	--	25.591	53.2	0	12	0	1	0	0	0	0	0	0	11	8	10	10	10	10	0	0	0	0	0	0	0	0	0	0	0	0	0	0	0	0	0	0
A0A287A532	J domain-containing protein OS=Sus scrofa OX=9823 GN=DNAJB2 PE=1 SV=1	DNAJB2	30.599	26.3	14	6	5	5	2	3	1	2	2	4	3	4	2	4	3	5	3	4	2	3	3	5	3	4	2	3	3	5	55139	73801	86944	85732	81158	92915	0.695484	0.930873	1.09665	1.08136	1.02367	1.17196	0.831	0.2214
A0A286ZP37	Ig-like domain-containing protein OS=Sus scrofa OX=9823 GN=LOC100622460 PE=4 SV=1	LOC100622460	39.027	8.3	3	2	2	2	0	2	0	1	0	0	1	2	1	1	1	1	1	2	1	1	1	1	1	2	1	1	1	1	0	0	0	0	0	0
F1S9X3	Protein phosphatase 1 regulatory subunit 13B OS=Sus scrofa OX=9823 GN=PPP1R13B PE=1 SV=3	PPP1R13B	118.98	2	4	2	2	2	1	1	1	0	0	1	2	2	2	2	1	2	2	2	2	2	1	2	2	2	2	2	1	2	76957	32051	64811	0	0	69660	1.26429	0.526551	1.06475			1.14441	0.832
A0A287A9A6	Putative Xaa-Pro aminopeptidase 3 isoform 1 OS=Sus scrofa OX=9823 GN=XPNPEP3 PE=4 SV=1	XPNPEP3	52.379	21.8	16	7	7	7	1	2	2	4	5	2	5	3	4	6	5	6	5	3	4	6	5	6	5	3	4	6	5	6	90980	107270	72449	95782	116150	111850	0.918246	1.08266	0.731216	0.966712	1.17228	1.12888	0.836	0.215488
A0A286ZP47	Adaptor related protein complex 5 subunit sigma 1 OS=Sus scrofa OX=9823 GN=AP5S1 PE=4 SV=2	AP5S1	23.607	14.6	4	2	2	2	0	1	1	1	1	0	1	2	1	1	2	0	1	2	1	1	2	0	1	2	1	1	2	0	0	0	0	0	0	0
A0A286ZP57	Methionine--tRNA ligase, cytoplasmic OS=Sus scrofa OX=9823 GN=MARS1 PE=1 SV=1	MARS1	97.192	42.7	155	28	28	28	25	19	26	32	27	26	24	26	27	28	25	27	24	26	27	28	25	27	24	26	27	28	25	27	444700	544430	548600	697510	565120	534660	0.800055	0.979478	0.986981	1.25488	1.0167	0.961901	0.856	0.221035
A0A286ZP67	Heterogeneous nuclear ribonucleoprotein U OS=Sus scrofa OX=9823 GN=HNRNPU PE=1 SV=1	HNRNPU	89.06	46.8	6	35	1	1	1	1	0	1	1	2	32	33	33	31	35	33	1	1	1	1	1	1	1	1	1	1	1	1	0	0	0	0	0	0
A0A286ZP73	SWI/SNF related, matrix associated, actin dependent regulator of chromatin, subfamily a, member 5 OS=Sus scrofa OX=9823 GN=SMARCA5 PE=1 SV=1	SMARCA5	116.05	46.3	192	44	35	44	23	32	25	48	33	31	27	32	32	41	31	33	22	25	25	33	24	26	27	32	32	41	31	33	294000	372070	377930	534520	423440	403260	0.733405	0.928156	0.942774	1.3334	1.0563	1.00596	0.767	0.0907363
A0A286ZXA8	tRNA-t(6)A37 methylthiotransferase OS=Sus scrofa OX=9823 GN=CDKAL1 PE=3 SV=2	CDKAL1	62.331	9.1	16	4	4	4	0	3	3	4	2	4	3	3	3	4	3	4	3	3	3	4	3	4	3	3	3	4	3	4	52089	58131	57570	79238	62257	60130	0.846024	0.944158	0.935046	1.28697	1.01117	0.976625	0.832	0.131259
A0A287AVR0	Eukaryotic translation initiation factor 3 subunit C OS=Sus scrofa OX=9823 GN=LOC110260088 PE=3 SV=1	LOC110260088	105.62	38.9	165	30	30	30	22	29	28	26	30	30	26	27	28	28	30	29	26	27	28	28	30	29	26	27	28	28	30	29	546020	673480	702400	467250	615610	618230	0.904259	1.11534	1.16324	0.773808	1.01951	1.02384	1.13	0.362019
A0A286ZP86	TNF receptor associated factor 7 OS=Sus scrofa OX=9823 GN=TRAF7 PE=4 SV=2	TRAF7	74.277	8.1	9	4	4	4	1	1	0	4	1	2	1	2	1	4	3	3	1	2	1	4	3	3	1	2	1	4	3	3	0	18705	0	33291	20938	27092		0.748006		1.33129	0.837302	1.0834	0.69
A0A286ZP90	Cytoplasmic linker associated protein 1 OS=Sus scrofa OX=9823 GN=CLASP1 PE=1 SV=1	CLASP1	160.18	24	64	23	20	20	6	9	9	16	13	11	10	15	14	20	19	16	7	12	11	17	16	14	7	12	11	17	16	14	39907	47619	43226	58611	49061	55482	0.814689	0.972127	0.882445	1.19653	1.00157	1.13265	0.801	0.0392273
A0A286ZP98	Mitochondrial ribosomal protein L40 OS=Sus scrofa OX=9823 GN=MRPL40 PE=1 SV=2	MRPL40	19.368	48.8	22	6	6	6	3	3	3	5	5	3	4	3	3	5	5	4	4	3	3	5	5	4	4	3	3	5	5	4	191770	194760	147860	240770	131140	126000	1.11462	1.132	0.859401	1.39942	0.76222	0.732345	1.073	0.656343
F6Q3L0	APC-binding protein EB1 OS=Sus scrofa OX=9823 GN=MAPRE1 PE=1 SV=1	MAPRE1	36.845	38.6	61	11	9	11	9	10	11	8	12	11	9	9	10	8	9	10	7	7	8	6	7	8	9	9	10	8	9	10	1725800	1672300	1587100	665730	1611900	1517100	1.17937	1.14281	1.08459	0.454944	1.10153	1.03675	1.314	0.294741
A0A286ZPB3	CCR4-NOT transcription complex subunit 2 OS=Sus scrofa OX=9823 GN=CNOT2 PE=3 SV=1	CNOT2	60.864	15.3	11	4	4	4	2	1	0	2	4	2	2	2	1	2	4	2	2	2	1	2	4	2	2	2	1	2	4	2	82895	58114	0	82181	66199	82271	1.1152	0.781817		1.10559	0.890585	1.10681	0.917	0.590629
A0A286ZPD0	Solute carrier family 25 member 51 OS=Sus scrofa OX=9823 GN=SLC25A51 PE=3 SV=1	SLC25A51	33.917	15.5	14	4	4	4	1	2	2	4	2	3	2	2	3	4	4	3	2	2	3	4	4	3	2	2	3	4	4	3	39705	31069	23940	40072	26508	24488	1.28231	1.0034	0.773164	1.29416	0.8561	0.790862	1.04	0.851062
A0A287AR34	Terminal uridylyl transferase 4 OS=Sus scrofa OX=9823 GN=TUT4 PE=4 SV=1	TUT4	181.35	9.1	23	12	10	10	3	3	3	4	5	5	3	6	5	7	9	6	3	6	5	5	7	6	3	6	5	5	7	6	21733	23043	29766	41778	30433	36064	0.713271	0.756264	0.976911	1.37114	0.998802	1.18361	0.688	0.0480894
A0A286ZPD7	Transmembrane emp24 domain-containing protein 7 OS=Sus scrofa OX=9823 GN=TMED7 PE=1 SV=1	TMED7	25.35	42.2	52	8	8	8	10	8	8	10	7	9	8	8	6	8	7	7	8	8	6	8	7	7	8	8	6	8	7	7	852530	604540	610690	943970	681550	716930	1.15985	0.822464	0.830831	1.28425	0.927235	0.975369	0.883	0.448137
F6Q9I4	Helix-destabilizing protein OS=Sus scrofa OX=9823 GN=HNRNPA1 PE=1 SV=1	HNRNPA1	32.339	57.4	182	17	15	15	26	31	29	30	33	33	16	17	17	16	17	16	14	15	15	14	15	14	14	15	15	14	15	14	4473400	5323100	5153000	4535000	4975500	4680800	0.921059	1.09601	1.06099	0.933742	1.02444	0.963762	1.053	0.451054
A0A286ZPE4	WAPL cohesin release factor OS=Sus scrofa OX=9823 GN=WAPL PE=3 SV=1	WAPL	127.63	32.8	89	25	25	25	11	13	14	17	17	17	15	18	18	21	22	21	15	18	18	21	22	21	15	18	18	21	22	21	153990	165530	191970	221310	222100	204830	0.796685	0.856389	0.993179	1.14497	1.14906	1.05971	0.789	0.0264608
A0A286ZPF2	NmrA like redox sensor 1 OS=Sus scrofa OX=9823 GN=NMRAL1 PE=1 SV=2	NMRAL1	32.152	18.9	11	5	5	5	1	0	2	3	4	1	2	3	4	3	5	4	2	3	4	3	5	4	2	3	4	3	5	4	223070	163710	154070	149480	229750	181460	1.21504	0.891715	0.839207	0.814206	1.25143	0.988398	0.965	0.850121
A0A287AHD2	SMG5 nonsense mediated mRNA decay factor OS=Sus scrofa OX=9823 GN=SMG5 PE=4 SV=1	SMG5	113.63	3.3	8	2	2	2	0	1	1	2	2	2	0	1	1	2	2	2	0	1	1	2	2	2	0	1	1	2	2	2	0	0	0	21116	26482	23339				0.893018	1.11995	0.987031
A0A286ZPF5	Mitogen-activated protein kinase OS=Sus scrofa OX=9823 GN=MAPK1 PE=1 SV=2	MAPK1	43.857	52.5	116	17	13	17	18	19	17	21	21	20	14	13	14	16	16	14	11	10	11	12	12	10	14	13	14	16	16	14	666750	667590	670910	581160	690470	698610	1.00629	1.00756	1.01257	0.877115	1.04209	1.05438	1.018	0.741157
A0A286ZPG4	Filamin B OS=Sus scrofa OX=9823 GN=FLNB PE=1 SV=1	FLNB	278.93	56.2	526	104	1	98	82	85	95	67	100	97	91	96	96	85	99	99	1	1	1	1	1	1	85	90	90	79	93	93	460830	396840	608590	310520	579170	505440
F1SSA7	Nuclear distribution protein nudE-like 1 OS=Sus scrofa OX=9823 GN=NDEL1 PE=3 SV=4	NDEL1	30.624	8.6	10	2	2	2	2	2	1	1	2	2	2	2	1	1	2	2	2	2	1	1	2	2	2	2	1	1	2	2	1867000	1379800	0	0	1395100	874690	1.35373	1.00047			1.01157	0.634225	1.43	0.311303
A0A286ZPI3	COP9 signalosome complex subunit 2 OS=Sus scrofa OX=9823 GN=COPS2 PE=1 SV=1	COPS2	45.781	35.6	73	12	12	12	12	14	11	12	11	13	11	12	10	12	11	11	11	12	10	12	11	11	11	12	10	12	11	11	290250	295850	341120	228450	315180	307380	0.979345	0.99824	1.15099	0.770823	1.06346	1.03714	1.09	0.462954
A0A286ZPI7	Down syndrome critical region protein 3 isoform 1 OS=Sus scrofa OX=9823 GN=VPS26C PE=1 SV=1	VPS26C	32.913	59.3	48	11	11	11	9	7	6	9	10	7	9	8	7	8	10	8	9	8	7	8	10	8	9	8	7	8	10	8	179650	202700	215690	181140	174260	181700	0.949575	1.07141	1.14007	0.95745	0.921085	0.96041	1.113	0.13115
A0A286ZPJ7	2-5A-dependent ribonuclease OS=Sus scrofa OX=9823 GN=RNASEL PE=1 SV=1	RNASEL	84.041	6.2	7	3	3	3	0	1	1	2	1	2	0	1	1	3	3	3	0	1	1	3	3	3	0	1	1	3	3	3	0	0	0	26833	9855.8	17029				1.49855	0.550421	0.951026
A0A286ZPK0	Megakaryocyte and platelet inhibitory receptor G6b OS=Sus scrofa OX=9823 GN=MPIG6B PE=4 SV=2	MPIG6B	30.869	8.6	3	2	2	2	0	0	1	1	0	1	1	1	2	1	1	1	1	1	2	1	1	1	1	1	2	1	1	1	0	0	0	0	0	0
A0A286ZPK1	Non-specific serine/threonine protein kinase OS=Sus scrofa OX=9823 GN=MAST3 PE=3 SV=1	MAST3	137.42	11.8	29	10	9	9	2	4	6	5	7	5	4	6	8	6	10	8	3	5	7	6	9	7	3	5	7	6	9	7	14536	13402	23198	34579	24694	23608	0.650783	0.600013	1.03859	1.54812	1.10556	1.05694	0.617	0.0757043
A0A286ZPK2	Tyrosine-protein kinase OS=Sus scrofa OX=9823 GN=ITK PE=3 SV=2	ITK	69.417	12.9	21	6	6	6	2	4	3	4	3	5	2	5	5	6	5	6	2	5	5	6	5	6	2	5	5	6	5	6	46197	59529	58169	42140	43081	52023	0.920445	1.18608	1.15898	0.839612	0.858361	1.03652	1.194	0.169596
A0A287BB82	RNA polymerase III subunit E OS=Sus scrofa OX=9823 GN=POLR3E PE=4 SV=2	POLR3E	76.185	8.3	7	4	4	4	1	0	0	2	3	1	1	2	1	4	4	2	1	2	1	4	4	2	1	2	1	4	4	2	0	0	0	121880	85830	94657				1.20926	0.851581	0.93916
A0A287A2A3	Rho guanine nucleotide exchange factor 7 OS=Sus scrofa OX=9823 GN=ARHGEF7 PE=1 SV=1	ARHGEF7	81.226	32.2	61	18	1	14	8	11	9	10	14	9	11	15	14	16	16	15	1	1	0	1	1	1	9	12	11	12	14	12	115160	104460	143410	119070	117740	121700
A0A287ASG1	Far upstream element binding protein 1 OS=Sus scrofa OX=9823 GN=FUBP1 PE=1 SV=2	FUBP1	69.936	41.2	116	23	1	21	20	18	21	16	23	18	20	21	20	18	19	19	1	1	1	0	1	1	18	19	18	16	17	17	717460	880610	991330	471280	933610	945810
A0A287BD33	AMP deaminase OS=Sus scrofa OX=9823 GN=AMPD3 PE=3 SV=2	AMPD3	89.661	32.6	61	18	17	17	9	7	10	11	12	12	13	12	13	14	15	14	13	11	12	14	14	13	13	11	12	14	14	13	86581	75607	82954	98259	98461	87060	0.98216	0.857673	0.941016	1.11463	1.11692	0.987594	0.864	0.0623376
F1RZU8	Dystonin isoform X21 OS=Sus scrofa OX=9823 PE=4 SV=1	--	854.48	1.5	16	8	7	7	2	4	3	2	3	2	4	5	5	5	5	4	4	5	5	4	5	4	4	5	5	4	5	4	897540	819770	802320	961840	704920	832660	1.07296	0.97999	0.95913	1.14983	0.842693	0.9954	1.008	0.884515
A0A286ZPP9	TBC1 domain family member 24 OS=Sus scrofa OX=9823 GN=TBC1D24 PE=1 SV=1	TBC1D24	62.908	28.8	36	12	12	12	4	4	8	5	6	9	6	10	9	6	9	11	6	10	9	6	9	11	6	10	9	6	9	11	115160	111850	134190	90016	129260	142080	0.956272	0.928786	1.11429	0.74748	1.07336	1.17981	1	0.92598
A0A5G2R3B3	DENN domain containing 4C OS=Sus scrofa OX=9823 GN=DENND4C PE=4 SV=1	DENND4C	211.14	12.7	43	18	16	18	6	9	6	5	10	7	9	16	12	12	16	14	8	15	11	10	14	12	9	16	12	12	16	14	79936	55667	54454	41925	48953	45588	1.46886	1.0229	1.00062	0.77039	0.899532	0.837699	1.393	0.0744981
I3LL07	AP-2 complex subunit mu OS=Sus scrofa OX=9823 GN=AP2M1 PE=1 SV=3	AP2M1	49.389	46	93	18	18	18	16	14	17	16	15	15	17	16	16	15	15	15	17	16	16	15	15	15	17	16	16	15	15	15	779640	533160	568660	398740	341340	379110	1.55894	1.06609	1.13707	0.797307	0.682532	0.758056	1.681	0.0157906
A0A286ZPT0	Coatomer subunit beta' OS=Sus scrofa OX=9823 GN=COPB2 PE=1 SV=2	COPB2	102.47	61	226	40	40	40	38	34	36	41	38	39	37	35	35	37	36	37	37	35	35	37	36	37	37	35	35	37	36	37	992570	832900	786870	874180	755890	780060	1.18575	0.995008	0.94002	1.04432	0.90301	0.931884	1.084	0.401211
F1SKU2	DENN domain containing 1A OS=Sus scrofa OX=9823 GN=DENND1A PE=4 SV=2	DENND1A	111.74	3.1	4	2	2	2	0	1	1	1	0	1	1	1	2	1	1	1	1	1	2	1	1	1	1	1	2	1	1	1	0	581590	0	2160100	0	377730		0.559325		2.07741		0.363269	0.458
A0A286ZPT3	RAB43, member RAS oncogene family OS=Sus scrofa OX=9823 GN=RAB43 PE=4 SV=1	RAB43	23.11	43.3	28	7	7	7	2	4	5	6	6	5	4	6	6	7	6	6	4	6	6	7	6	6	4	6	6	7	6	6	81244	84202	84471	143670	86690	99241	0.841154	0.87178	0.874565	1.48748	0.897539	1.02748	0.758	0.169679
A0A287BG40	NADH dehydrogenase [ubiquinone] flavoprotein 2, mitochondrial OS=Sus scrofa OX=9823 GN=NDUFV2 PE=1 SV=1	NDUFV2	27.406	43.4	52	8	8	8	8	9	8	9	9	9	7	8	7	7	8	7	7	8	7	7	8	7	7	8	7	7	8	7	569740	683840	662170	1183400	794830	723540	0.740319	0.888581	0.860423	1.53771	1.0328	0.940167	0.709	0.114935
I3LQA5	E3 ubiquitin-protein ligase OS=Sus scrofa OX=9823 GN=UBR1 PE=3 SV=2	UBR1	191.41	19.9	91	24	24	24	11	14	14	15	16	21	15	17	17	18	21	24	15	17	17	18	21	24	15	17	17	18	21	24	83781	114270	119050	101950	135540	139670	0.724059	0.987554	1.02886	0.881081	1.17138	1.20707	0.841	0.305503
A0A286ZPW4	Transmembrane protein 63A OS=Sus scrofa OX=9823 GN=TMEM63A PE=3 SV=1	TMEM63A	88.104	8.2	5	5	5	5	1	0	0	4	0	0	1	0	0	4	1	0	1	0	0	4	1	0	1	0	0	4	1	0	0	0	0	0	0	0
A0A286ZPX7	PYM homolog 1, exon junction complex associated factor OS=Sus scrofa OX=9823 GN=PYM1 PE=1 SV=1	PYM1	24.726	31.7	19	5	5	5	3	4	3	2	4	3	5	5	5	3	5	4	5	5	5	3	5	4	5	5	5	3	5	4	180650	226260	242330	61869	190430	171020	1.01057	1.26572	1.35562	0.346101	1.06528	0.956703	1.534	0.223682
A0A286ZPY1	AHNAK nucleoprotein OS=Sus scrofa OX=9823 GN=AHNAK PE=1 SV=2	AHNAK	129.69	67.7	32	39	5	5	7	7	4	4	5	5	34	35	35	22	33	31	4	5	4	3	4	4	4	5	4	3	4	4	3176800	2280800	1445800	284750	871100	974830	2.10988	1.5148	0.960231	0.189117	0.578543	0.647435	3.24	0.0505736
A0A286ZQ05	Protoporphyrinogen oxidase OS=Sus scrofa OX=9823 GN=PPOX PE=1 SV=1	PPOX	44.671	25.3	23	7	7	7	5	3	2	6	3	4	5	5	4	6	3	5	5	5	4	6	3	5	5	5	4	6	3	5	63995	29126	29109	66793	38797	35667	1.45726	0.663243	0.662856	1.52098	0.883467	0.812192	0.865	0.616966
A0A5G2QQF8	Solute carrier family 25 member 12 OS=Sus scrofa OX=9823 GN=SLC25A12 PE=1 SV=1	SLC25A12	74.317	57.8	151	29	26	29	21	23	27	27	29	24	24	27	25	27	28	27	21	24	22	24	25	24	24	27	25	27	28	27	384160	421630	469030	761760	558670	525200	0.738663	0.81071	0.901851	1.46471	1.07421	1.00985	0.691	0.0490529
A0A287B7H0	Na(+)/Ca(2+)-exchange protein 1 OS=Sus scrofa OX=9823 GN=SLC8A1 PE=3 SV=2	SLC8A1	104.58	2	1	1	1	1	0	1	0	0	0	0	0	1	0	0	0	0	0	1	0	0	0	0	0	1	0	0	0	0	0	0	0	0	0	0
A0A286ZQ13	Mitogen-activated protein kinase kinase 3 OS=Sus scrofa OX=9823 GN=MAP2K3 PE=3 SV=2	MAP2K3	48.909	35.8	35	13	7	8	4	7	4	8	6	6	7	11	10	9	11	10	5	7	6	7	6	6	5	7	6	7	6	6	210160	283610	262790	313490	262570	272710	0.785483	1.06001	0.982191	1.17168	0.981368	1.01927	0.891	0.316392
A0A287BP33	EMAP like 1 OS=Sus scrofa OX=9823 GN=EML1 PE=1 SV=1	EML1	80.168	3.4	6	2	1	1	0	1	1	1	1	2	1	2	2	2	2	2	0	1	1	1	1	1	0	1	1	1	1	1	0	0	0	0	0	0
A0A286ZZK2	Integrin-associated protein OS=Sus scrofa OX=9823 GN=CD47 PE=1 SV=2	CD47	31.801	16.2	50	7	7	7	12	9	9	9	5	6	7	6	7	7	7	6	7	6	7	7	7	6	7	6	7	7	7	6	4901700	2006100	1962200	1841000	983370	1103400	2.29807	0.940523	0.919942	0.863119	0.461035	0.517309	2.258	0.102216
A0A286ZQ22	Chromosome 13 C3orf38 homolog OS=Sus scrofa OX=9823 GN=C13H3orf38 PE=4 SV=1	C13H3orf38	35.814	13.5	4	3	3	3	0	2	0	2	0	0	1	3	1	2	2	1	1	3	1	2	2	1	1	3	1	2	2	1	0	20729	0	26196	19703	0		0.933346		1.1795	0.88715		0.903
A0A5G2R2T9	Ethanolamine kinase 1 OS=Sus scrofa OX=9823 GN=ETNK1 PE=4 SV=1	ETNK1	35.727	23.6	18	5	5	5	2	2	4	2	3	5	4	5	4	4	5	5	4	5	4	4	5	5	4	5	4	4	5	5	23246	30103	45652	48793	43823	42060	0.596875	0.772939	1.17218	1.25283	1.12522	1.07995	0.735	0.162057
A0A5G2RK54	SEC24 homolog C, COPII coat complex component OS=Sus scrofa OX=9823 GN=SEC24C PE=1 SV=1	SEC24C	106.05	35.8	128	25	25	25	18	21	22	25	22	20	23	23	23	23	22	24	23	23	23	23	22	24	23	23	23	23	22	24	225970	241980	243170	222910	248150	252080	0.94531	1.01229	1.01726	0.932509	1.0381	1.05454	0.983	0.744268
A0A286ZQ31	Phosphoglycerate mutase OS=Sus scrofa OX=9823 GN=BPGM PE=3 SV=1	BPGM	29.939	34	17	7	7	7	3	1	2	3	5	3	3	4	5	6	6	6	3	4	5	6	6	6	3	4	5	6	6	6	41349	55195	60423	60746	56483	59786	0.742836	0.99158	1.0855	1.0913	1.01472	1.07406	0.887	0.319282
I3LMI1	Guanylate cyclase OS=Sus scrofa OX=9823 GN=GUCY1B1 PE=1 SV=3	GUCY1B1	69.789	15.2	18	7	7	7	4	0	0	5	2	7	5	0	1	5	3	7	5	0	1	5	3	7	5	0	1	5	3	7	25829	0	0	32821	9639.1	38188	0.970312			1.23298	0.36211	1.4346	0.961
A0A287AY99	Protein argonaute-2 OS=Sus scrofa OX=9823 GN=AGO2 PE=1 SV=1	AGO2	97.332	57	167	34	27	34	21	30	24	28	30	34	23	30	28	31	29	33	16	23	21	24	23	26	23	30	28	31	29	33	168950	206470	228710	194800	213050	226520	0.81849	1.00026	1.108	0.943722	1.03214	1.09739	0.952	0.610478
A0A286ZQ44	Dicarbonyl and L-xylulose reductase OS=Sus scrofa OX=9823 GN=DCXR PE=4 SV=1	DCXR	25.661	41.8	34	7	7	7	6	6	6	6	6	4	7	7	6	7	7	6	7	7	6	7	7	6	7	7	6	7	7	6	153210	143770	121160	113560	105500	108850	1.23217	1.15625	0.974412	0.91329	0.848469	0.87541	1.275	0.0311229
A0A481D656	ER membrane protein complex subunit 10 OS=Sus scrofa OX=9823 GN=EMC10 PE=1 SV=1	EMC10	26.909	19.7	8	3	3	3	3	1	1	1	2	0	3	1	1	1	2	1	3	1	1	1	2	1	3	1	1	1	2	1	70598	0	0	0	91292	0	0.872172				1.12783		0.773
A0A286ZQ50	Nucleoporin 155 OS=Sus scrofa OX=9823 GN=NUP155 PE=1 SV=1	NUP155	154.4	43	245	47	47	47	36	35	35	52	46	41	38	40	37	42	42	39	38	40	37	42	42	39	38	40	37	42	42	39	252960	250890	290500	411680	335400	330490	0.810804	0.804169	0.93113	1.31954	1.07505	1.05931	0.737	0.0240369
F1S0A1	Non-specific serine/threonine protein kinase OS=Sus scrofa OX=9823 GN=CSNK1G1 PE=3 SV=4	CSNK1G1	46.225	16.3	10	6	2	2	1	2	1	2	2	2	5	5	4	4	5	5	1	2	1	2	2	2	1	2	1	2	2	2	0	22125	0	12451	23976	30806		0.990398		0.557354	1.07326	1.37899	0.987
A0A286ZQ67	Nucleolar protein 10 OS=Sus scrofa OX=9823 GN=NOL10 PE=3 SV=1	NOL10	80.154	30.8	44	12	12	12	4	8	8	8	9	7	5	9	8	10	12	9	5	9	8	10	12	9	5	9	8	10	12	9	33733	57391	57155	88230	80606	68183	0.525302	0.893713	0.890038	1.37395	1.25523	1.06177	0.626	0.0622293
A0A287BHD4	Myelin basic protein OS=Sus scrofa OX=9823 GN=MBP PE=3 SV=2	MBP	26.064	24.8	15	4	4	4	2	3	3	1	3	3	3	4	4	1	4	4	3	4	4	1	4	4	3	4	4	1	4	4	208590	211640	237760	0	184420	213900	0.987352	1.00179	1.12543		0.872944	1.01249	1.101	0.294411
A0A286ZQ76	Scaffold attachment factor B2 OS=Sus scrofa OX=9823 GN=SAFB2 PE=4 SV=1	SAFB2	102.49	35.3	34	25	13	13	5	6	4	3	9	7	19	20	20	17	23	22	8	9	9	7	11	10	8	9	9	7	11	10	90491	152780	170560	115340	145970	135420	0.66984	1.13092	1.26253	0.853779	1.08051	1.00242	1.043	0.959459
A0A286ZQ79	Adenylate kinase isoenzyme 1 OS=Sus scrofa OX=9823 GN=AK1 PE=3 SV=2	AK1	29.105	26.9	20	5	5	5	3	1	4	3	5	4	3	2	5	4	5	5	3	2	5	4	5	5	3	2	5	4	5	5	104190	60904	50711	66696	121750	101330	1.23648	0.72278	0.601815	0.791517	1.44487	1.20254	0.745	0.326297
A0A286ZQ89	RBR-type E3 ubiquitin transferase OS=Sus scrofa OX=9823 GN=RNF14 PE=4 SV=1	RNF14	19.78	19.9	7	3	3	3	0	2	1	1	1	2	1	2	2	2	2	2	1	2	2	2	2	2	1	2	2	2	2	2	0	10655	0	14750	13182	0		0.828388		1.14676	1.02485		0.763
A0A286ZQ90	Fc receptor-like protein 3 isoform 1 OS=Sus scrofa OX=9823 GN=FCRL3 PE=4 SV=1	FCRL3	80.423	2.2	1	1	1	1	0	0	0	1	0	0	1	1	1	1	0	1	1	1	1	1	0	1	1	1	1	1	0	1	0	0	0	0	0	0
A0A286ZQ98	MSL complex subunit 1 OS=Sus scrofa OX=9823 GN=MSL1 PE=4 SV=1	MSL1	65.547	8.9	6	3	3	3	0	0	0	3	3	0	1	0	2	3	2	3	1	0	2	3	2	3	1	0	2	3	2	3	0	0	14951	29856	14868	15079			0.800011	1.59756	0.795569	0.80686	0.75
A0A287AZ43	TLE family member 4, transcriptional corepressor OS=Sus scrofa OX=9823 GN=TLE4 PE=3 SV=2	TLE4	76.61	13.8	7	7	4	4	0	1	0	1	4	1	4	4	2	4	7	4	1	2	0	2	4	1	1	2	0	2	4	1	0	14218	0	7086.1	26946	0		0.884019		0.440586	1.67539		0.836
A0A287BM53	60S ribosomal protein L7a OS=Sus scrofa OX=9823 GN=RPL7A PE=3 SV=1	RPL7A	29.995	44.7	100	16	16	16	14	20	17	19	15	15	16	16	16	16	16	16	16	16	16	16	16	16	16	16	16	16	16	16	2077300	2951000	2678700	4025100	2745600	2478800	0.735046	1.0442	0.947849	1.42427	0.971521	0.877115	0.833	0.399075
A0A480Y9B4	Queuosine salvage protein OS=Sus scrofa OX=9823 GN=C10H9orf64 PE=3 SV=1	C10H9orf64	38.97	32	30	8	8	8	7	4	5	3	7	4	7	6	6	6	7	5	7	6	6	6	7	5	7	6	6	6	7	5	247420	176810	267040	123990	256900	223760	1.14553	0.818615	1.23637	0.574063	1.18942	1.03599	1.143	0.556197
A0A286ZQB5	FYVE, RhoGEF and PH domain containing 2 OS=Sus scrofa OX=9823 GN=FGD2 PE=4 SV=1	FGD2	74.854	18.9	25	10	10	10	2	3	1	6	5	8	6	4	5	8	6	8	6	4	5	8	6	8	6	4	5	8	6	8	62906	38978	62031	78437	93647	85308	0.895869	0.555101	0.883408	1.11705	1.33366	1.2149	0.637	0.0462287
A0A5G2QN18	SGT1 homolog, MIS12 kinetochore complex assembly cochaperone OS=Sus scrofa OX=9823 GN=SUGT1 PE=1 SV=1	SUGT1	37.959	63.4	101	17	17	17	16	14	16	17	19	19	14	14	14	15	16	15	14	14	14	15	16	15	14	14	14	15	16	15	276760	359010	350170	249070	332120	337960	0.871644	1.13069	1.10285	0.784435	1.046	1.06439	1.073	0.602314
A0A5G2R985	Family with sequence similarity 50 member A OS=Sus scrofa OX=9823 GN=FAM50A PE=1 SV=1	FAM50A	44.794	33.4	38	11	11	11	5	7	8	2	6	10	9	9	9	4	8	9	9	9	9	4	8	9	9	9	9	4	8	9	94012	94898	115010	46790	99556	119580	0.989867	0.999196	1.21096	0.492659	1.04824	1.25908	1.143	0.52742
A0A287BM56	E3 ubiquitin-protein ligase CBL OS=Sus scrofa OX=9823 GN=CBL PE=1 SV=2	CBL	99.322	34.7	129	21	19	21	18	20	23	25	22	21	18	19	20	19	20	20	16	17	18	17	18	18	18	19	20	19	20	20	172600	190770	225940	170040	219350	216030	0.866807	0.958057	1.13468	0.85395	1.10159	1.08492	0.973	0.826806
A0A287ALH0	Protein strawberry notch homolog 1 isoform 1 OS=Sus scrofa OX=9823 GN=SBNO1 PE=3 SV=1	SBNO1	150.58	20.7	63	20	15	20	3	12	11	8	14	15	8	15	17	10	17	16	7	11	13	6	13	11	8	15	17	10	17	16	62471	88986	92814	73601	85111	83232	0.770906	1.09811	1.14535	0.908253	1.05029	1.0271	1.01	0.980388
A0A286ZQE9	death-associated protein 1 OS=Neomonachus schauinslandi OX=29088 GN=DAP PE=4 SV=1	DAP	11.09	7.8	3	1	1	1	1	1	1	0	0	0	1	1	1	1	1	0	1	1	1	1	1	0	1	1	1	1	1	0	0	0	0	0	0	0
A0A286ZZ75	Protein arginine N-methyltransferase OS=Sus scrofa OX=9823 GN=PRMT7 PE=3 SV=1	PRMT7	79.673	4.8	4	3	3	3	0	0	2	0	1	1	0	1	3	1	1	2	0	1	3	1	1	2	0	1	3	1	1	2	0	0	25690	0	0	25649			1.0008			0.999201	1.002
A0A286ZQF2	Calcineurin B homologous protein 3 isoform 1 OS=Sus scrofa OX=9823 GN=TESC PE=4 SV=1	TESC	24.705	30.4	18	6	6	6	1	2	2	6	2	5	2	3	4	6	4	6	2	3	4	6	4	6	2	3	4	6	4	6	47891	34514	33874	100900	40338	72212	0.871461	0.628043	0.616397	1.83605	0.734021	1.31402	0.545	0.129864
A0A5G2R6R6	Transcription elongation regulator 1 OS=Sus scrofa OX=9823 GN=TCERG1 PE=1 SV=1	TCERG1	119.36	28.9	134	29	29	29	18	21	25	22	27	21	23	27	27	26	28	25	23	27	27	26	28	25	23	27	27	26	28	25	283330	320880	399420	343730	405930	379680	0.797001	0.902629	1.12356	0.966905	1.14187	1.06803	0.889	0.321615
A0A5G2QUQ5	Sialophorin OS=Sus scrofa OX=9823 GN=SPN PE=4 SV=1	SPN	47.662	23.1	42	9	9	9	4	7	8	7	9	7	7	8	9	8	8	9	7	8	9	8	8	9	7	8	9	8	8	9	602280	688260	763070	770620	844230	1088700	0.75963	0.868073	0.962427	0.97195	1.06479	1.37313	0.76	0.0961659
A0A287BBV9	Creatine kinase OS=Sus scrofa OX=9823 GN=CKMT2 PE=1 SV=1	CKMT2	42.035	10	4	2	2	2	2	1	0	0	0	1	2	2	0	1	0	1	2	2	0	1	0	1	2	2	0	1	0	1	137170	28784	0	0	0	0	1.65311	0.346891
A0A286ZQJ3	C2CD2 like OS=Sus scrofa OX=9823 GN=C2CD2L PE=1 SV=1	C2CD2L	71.724	6.4	5	3	3	3	1	1	0	3	0	0	1	2	0	3	2	1	1	2	0	3	2	1	1	2	0	3	2	1	0	22154	0	32267	13612	0		0.976908		1.42285	0.600238		0.966
A0A287A7Q1	CUGBP Elav-like family member 2 OS=Sus scrofa OX=9823 GN=CELF2 PE=3 SV=1	CELF2	52.252	28.6	87	13	12	13	13	15	15	14	15	15	11	12	11	13	12	12	10	11	10	12	11	11	11	12	11	13	12	12	578070	737870	778700	799040	827480	788460	0.769116	0.981728	1.03605	1.06311	1.10095	1.04904	0.867	0.180666
A0A286ZQL9	Activating signal cointegrator 1 complex subunit 2 OS=Sus scrofa OX=9823 GN=ASCC2 PE=4 SV=1	ASCC2	84.647	12.8	14	6	6	6	2	2	1	2	5	2	2	2	2	2	5	2	2	2	2	2	5	2	2	2	2	2	5	2	47313	0	0	41869	48830	42760	1.04691			0.926449	1.08048	0.946164	1.064
F1RFJ9	Rab interacting lysosomal protein like 2 OS=Sus scrofa OX=9823 GN=RILPL2 PE=4 SV=1	RILPL2	22.97	21.1	16	4	3	4	2	2	4	2	3	3	4	4	4	4	4	3	3	3	3	3	3	2	4	4	4	4	4	3	63155	72125	62324	58734	49989	76551	0.989689	1.13026	0.976666	0.920408	0.783367	1.19961	1.067	0.588907
I3LTV3	Fibronectin type III domain containing 3A OS=Sus scrofa OX=9823 GN=FNDC3A PE=1 SV=2	FNDC3A	125.53	23.4	58	18	18	18	9	11	6	13	11	8	12	15	13	13	13	11	12	15	13	13	13	11	12	15	13	13	13	11	92064	151510	98915	108510	105910	98039	0.843401	1.38799	0.906164	0.994064	0.970245	0.898138	1.096	0.69191
A0A5G2QLP0	Oxysterol-binding protein OS=Sus scrofa OX=9823 GN=OSBPL2 PE=3 SV=1	OSBPL2	33.013	25.4	29	6	6	6	4	5	5	5	5	5	5	5	5	6	6	5	5	5	5	6	6	5	5	5	5	6	6	5	48138	42532	36481	39998	42434	47278	1.12445	0.993502	0.852157	0.934311	0.991213	1.10436	0.98	0.811741
F1RXA2	Sorting nexin 16 OS=Sus scrofa OX=9823 GN=SNX16 PE=4 SV=2	SNX16	35.45	7	1	1	1	1	0	1	0	0	0	0	0	1	0	0	0	0	0	1	0	0	0	0	0	1	0	0	0	0	0	0	0	0	0	0
A0A287A9K4	Staufen double-stranded RNA binding protein 1 OS=Sus scrofa OX=9823 GN=STAU1 PE=1 SV=1	STAU1	55.085	26.4	20	9	9	9	2	6	4	2	3	3	5	9	6	5	6	6	5	9	6	5	6	6	5	9	6	5	6	6	65077	79182	64432	49305	52712	46338	1.09359	1.33062	1.08275	0.828549	0.885802	0.77869	1.407	0.011647
A0A286ZQP7	Myotubularin related protein 9 OS=Sus scrofa OX=9823 GN=MTMR9 PE=3 SV=2	MTMR9	58.562	20.9	33	9	9	9	5	5	5	6	6	6	5	6	7	8	8	9	5	6	7	8	8	9	5	6	7	8	8	9	82574	63111	71213	59748	70649	76599	1.16879	0.893304	1.00798	0.845702	1	1.08422	1.048	0.689096
A0A5G2R6P7	Phosphorylase b kinase regulatory subunit OS=Sus scrofa OX=9823 GN=PHKA2 PE=1 SV=1	PHKA2	134.32	11	22	10	9	9	3	3	3	5	2	6	9	5	6	8	8	9	8	4	6	7	8	8	8	4	6	7	8	8	42276	32384	39008	57059	25192	51229	1.02633	0.786185	0.946995	1.38522	0.611585	1.24368	0.852	0.710207
A0A481B3I1	DIS3-like exonuclease 2 OS=Sus scrofa OX=9823 GN=DIS3L2 PE=3 SV=1	DIS3L2	99.188	36.5	82	25	25	25	12	15	13	12	13	17	15	21	20	19	23	20	15	21	20	19	23	20	15	21	20	19	23	20	129300	134920	153400	112340	137160	167160	0.929904	0.970322	1.10323	0.80793	0.986431	1.20219	1.002	0.924112
A0A286ZQQ5	Guided entry of tail-anchored proteins factor 1 OS=Sus scrofa OX=9823 GN=GET1 PE=3 SV=1	GET1	19.91	12.1	4	2	2	2	0	1	1	0	1	1	1	1	1	2	1	2	1	1	1	2	1	2	1	1	1	2	1	2	0	0	0	0	0	0
A0A286ZQQ9	Phospholipid-transporting ATPase OS=Sus scrofa OX=9823 GN=ATP11C PE=3 SV=2	ATP11C	120.12	3.1	3	2	2	2	0	0	0	2	0	1	0	1	0	2	0	1	0	1	0	2	0	1	0	1	0	2	0	1	0	0	0	0	0	0
A0A287AV68	Receptor-type tyrosine-protein phosphatase alpha OS=Sus scrofa OX=9823 GN=PTPRA PE=1 SV=2	PTPRA	91.445	10.3	15	7	5	5	1	1	4	3	3	3	4	3	7	4	5	6	2	2	5	3	4	4	2	2	5	3	4	4	28765	25913	32158	46126	43797	38750	0.800848	0.721446	0.895313	1.2842	1.21935	1.07884	0.675	0.00820425
A0A286ZQU7	Structural maintenance of chromosomes protein OS=Sus scrofa OX=9823 GN=SMC4 PE=1 SV=1	SMC4	142.94	23.4	83	26	26	26	8	12	10	18	14	21	12	15	14	19	16	21	12	15	14	19	16	21	12	15	14	19	16	21	47338	98804	80678	192870	131460	145320	0.407811	0.851184	0.695031	1.66155	1.13251	1.25191	0.483	0.037393
I3LV44	Solute carrier family 23 member 2 OS=Bos indicus x Bos taurus OX=30522 GN=SLC23A2 PE=4 SV=1	SLC23A2	19.881	9.3	1	1	1	1	0	1	0	0	0	0	0	1	1	0	0	0	0	1	1	0	0	0	0	1	1	0	0	0	0	0	0	0	0	0
A0A286ZQV7	Tax1 binding protein 1 OS=Sus scrofa OX=9823 GN=TAX1BP1 PE=4 SV=1	TAX1BP1	81.754	4.8	8	3	3	3	1	3	1	1	1	1	1	3	1	1	1	2	1	3	1	1	1	2	1	3	1	1	1	2	0	19615	0	0	0	22953		0.921584				1.07842	0.855
A0A286ZQV9	BRISC and BRCA1-A complex member 1 OS=Sus scrofa OX=9823 GN=BABAM1 PE=3 SV=1	BABAM1	36.97	30.1	36	7	7	7	6	5	5	6	7	7	6	6	6	5	7	7	6	6	6	5	7	7	6	6	6	5	7	7	261120	345270	430780	305230	426540	388380	0.726234	0.960275	1.1981	0.848914	1.1863	1.08017	0.926	0.643181
A0A286ZQW0	Glutamyl-prolyl-tRNA synthetase 1 OS=Sus scrofa OX=9823 GN=EPRS1 PE=1 SV=1	EPRS1	170.83	54.7	356	68	67	68	51	53	55	67	65	65	53	58	58	59	62	60	53	57	57	59	61	59	53	58	58	59	62	60	429790	447910	472870	517100	490750	474940	0.910135	0.948506	1.00136	1.09502	1.03923	1.00575	0.911	0.0653751
A0A286ZQW3	SWI/SNF related, matrix associated, actin dependent regulator of chromatin subfamily c member 2 OS=Sus scrofa OX=9823 GN=SMARCC2 PE=1 SV=2	SMARCC2	133.84	41.4	217	46	36	46	29	31	31	40	42	44	35	41	40	42	41	41	27	32	31	32	32	32	35	41	40	42	41	41	372000	479580	548520	472400	547480	549830	0.751563	0.96891	1.10819	0.954404	1.10609	1.11084	0.892	0.372996
A0A286ZQW5	Surfeit locus protein 4 OS=Sus scrofa OX=9823 GN=SURF4 PE=1 SV=1	SURF4	30.422	24.5	41	5	5	5	8	7	5	6	7	8	5	5	4	4	4	5	5	5	4	4	4	5	5	5	4	4	4	5	562710	361550	277660	326230	306640	266130	1.60704	1.03255	0.792967	0.931678	0.875731	0.760038	1.337	0.307676
A0A286ZQW6	Transmembrane and ubiquitin like domain containing 2 OS=Sus scrofa OX=9823 GN=TMUB2 PE=4 SV=2	TMUB2	28.091	11.7	6	2	2	2	0	2	0	2	1	1	0	2	0	2	1	2	0	2	0	2	1	2	0	2	0	2	1	2	0	21842	0	22590	0	11454		1.17249		1.21265		0.614859	1.283
A0A287ASV5	PHD finger protein 21A OS=Sus scrofa OX=9823 GN=PHF21A PE=1 SV=2	PHF21A	70.276	4.7	8	2	2	2	1	1	1	1	2	2	1	1	1	1	2	2	1	1	1	1	2	2	1	1	1	1	2	2	0	0	0	0	13168	11660					1.06074	0.939262
A0A286ZQX2	Proto-oncogene vav OS=Sus scrofa OX=9823 GN=VAV1 PE=4 SV=1	VAV1	98.251	41.2	185	34	31	34	30	32	31	35	30	27	29	31	31	34	30	30	27	28	28	31	27	27	29	31	31	34	30	30	664010	604950	707100	775710	602870	628890	1.00013	0.911177	1.06503	1.16838	0.908044	0.947235	0.984	0.90378
A0A286ZQX6	Lysine demethylase 1B OS=Sus scrofa OX=9823 GN=KDM1B PE=1 SV=1	KDM1B	77.022	9.9	14	5	5	5	0	3	1	3	3	4	3	3	1	3	3	4	3	3	1	3	3	4	3	3	1	3	3	4	10528	19274	0	23739	20157	19564	0.564431	1.03333		1.2727	1.08066	1.04887	0.704	0.198837
A0A5G2R4C5	Acyl-coenzyme A oxidase OS=Sus scrofa OX=9823 GN=ACOX3 PE=3 SV=1	ACOX3	70.647	5.6	5	2	2	2	1	1	2	1	0	0	1	1	2	2	1	1	1	1	2	2	1	1	1	1	2	2	1	1	0	0	27226	34044	0	0			0.888722	1.11128			0.8
A0A286ZQY6	Isocitrate dehydrogenase [NAD] subunit, mitochondrial OS=Sus scrofa OX=9823 GN=IDH3A PE=1 SV=2	IDH3A	37.406	47.5	106	14	14	14	13	18	18	19	18	20	13	14	13	14	14	14	13	14	13	14	14	14	13	14	13	14	14	14	798200	803960	859180	1226400	904350	903780	0.871418	0.877706	0.937992	1.3389	0.987305	0.986683	0.811	0.128724
A0A286ZQY7	Leucine-rich repeat-containing protein 14 OS=Sus scrofa OX=9823 GN=LRRC14 PE=3 SV=1	LRRC14	54.845	20.1	21	8	8	8	3	2	5	3	5	3	3	5	7	5	7	4	3	5	7	5	7	4	3	5	7	5	7	4	15780	13378	17938	13869	22368	22071	0.898258	0.761527	1.0211	0.789477	1.27327	1.25637	0.808	0.33102
A0A286ZQY9	Ribulose-phosphate 3-epimerase OS=Sus scrofa OX=9823 GN=RPE PE=1 SV=1	RPE	25.012	44.3	21	5	5	5	3	5	4	2	4	3	3	5	4	2	5	3	3	5	4	2	5	3	3	5	4	2	5	3	521730	491080	535400	261640	462720	420400	1.16243	1.09414	1.19288	0.58294	1.03095	0.936661	1.352	0.137095
A0A287BMZ8	PDS5 cohesin associated factor A OS=Sus scrofa OX=9823 GN=PDS5A PE=1 SV=1	PDS5A	153.06	44.8	274	51	45	51	35	47	47	47	50	48	47	46	48	49	47	47	42	41	43	43	42	42	47	46	48	49	47	47	377830	450200	499350	554360	561830	520350	0.764859	0.911361	1.01086	1.12222	1.13734	1.05337	0.811	0.0639042
A0A287A9Z2	L-2-hydroxyglutarate dehydrogenase OS=Sus scrofa OX=9823 GN=L2HGDH PE=1 SV=1	L2HGDH	46.08	10.8	8	3	3	3	1	1	1	2	2	1	1	1	2	2	2	2	1	1	2	2	2	2	1	1	2	2	2	2	0	0	25534	0	29665	24744			0.958208		1.11323	0.928562	0.939
A0A287BMT6	Phosphatidylinositol-3,5-bisphosphate 3-phosphatase OS=Sus scrofa OX=9823 GN=MTMR1 PE=3 SV=2	MTMR1	71.951	21.6	35	10	8	8	6	4	6	5	7	7	6	8	7	9	9	9	6	6	6	7	8	7	6	6	6	7	8	7	273960	299410	413230	451330	484100	465360	0.688518	0.752479	1.03853	1.13428	1.21664	1.16955	0.704	0.0443588
F1SS96	Ceramide synthase 2 OS=Sus scrofa OX=9823 GN=CERS2 PE=1 SV=2	CERS2	43.163	14.5	29	4	4	4	5	5	5	5	5	4	4	4	4	4	4	4	4	4	4	4	4	4	4	4	4	4	4	4	343660	144690	154800	348900	152860	228990	1.50081	0.63188	0.676032	1.52369	0.66756	1.00003	0.88	0.695758
A0A286ZR26	Endoribonuclease Dicer OS=Sus scrofa OX=9823 GN=DICER1 PE=3 SV=1	DICER1	206.56	10.9	34	13	13	13	4	3	6	9	8	4	8	6	8	11	8	7	8	6	8	11	8	7	8	6	8	11	8	7	330040	249650	279180	345340	253520	244390	1.1634	0.88002	0.984114	1.21733	0.893662	0.861479	1.019	0.86817
A0A287ANU7	Ribonuclease P/MRP subunit p40 OS=Sus scrofa OX=9823 GN=RPP40 PE=4 SV=1	RPP40	36.358	26.2	17	6	6	6	1	3	4	1	3	5	2	4	5	3	6	5	2	4	5	3	6	5	2	4	5	3	6	5	36893	40804	34731	23711	37912	49237	0.991356	1.09645	0.933261	0.637141	1.01874	1.32305	1.014	0.812236
A0A287BH43	Chromosome 6 C19orf47 homolog OS=Sus scrofa OX=9823 GN=C6H19orf47 PE=4 SV=1	C6H19orf47	39.833	8.1	7	2	2	2	0	0	2	2	2	1	1	1	2	2	2	2	1	1	2	2	2	2	1	1	2	2	2	2	0	0	16899	25362	26578	26794			0.706827	1.0608	1.11167	1.1207	0.644
A0A286ZR41	TRAPPC10 domain-containing protein OS=Sus scrofa OX=9823 GN=TRAPPC10 PE=4 SV=1	TRAPPC10	142.78	24	64	19	19	19	6	10	11	13	11	13	11	14	14	16	15	15	11	14	14	16	15	15	11	14	14	16	15	15	66900	72337	75344	81997	81619	81930	0.872368	0.943266	0.982477	1.06923	1.0643	1.06836	0.874	0.0175942
A0A286ZR44	CCR4-NOT transcription complex subunit 10 OS=Sus scrofa OX=9823 GN=CNOT10 PE=1 SV=2	CNOT10	84.13	31.9	61	18	18	18	8	9	9	9	13	13	8	11	13	12	17	15	8	11	13	12	17	15	8	11	13	12	17	15	66426	81842	96181	103010	96172	87571	0.750291	0.924417	1.08638	1.16351	1.08628	0.989127	0.852	0.222705
A0A287AI37	Adducin 1 OS=Sus scrofa OX=9823 GN=ADD1 PE=1 SV=1	ADD1	84.952	43.4	2	20	1	1	1	0	0	0	0	1	15	16	17	15	19	18	1	0	0	0	1	1	1	0	0	0	1	1	0	0	0	0	0	0
A0A287AQI6	YEATS domain containing 2 OS=Sus scrofa OX=9823 GN=YEATS2 PE=4 SV=1	YEATS2	144.55	3.1	6	3	3	3	0	1	1	2	1	1	1	1	1	3	3	2	1	1	1	3	3	2	1	1	1	3	3	2	0	0	0	174100	171920	231670				0.904118	0.892797	1.20308
A0A286ZR71	SLAIN motif family member 2 OS=Sus scrofa OX=9823 GN=SLAIN2 PE=3 SV=2	SLAIN2	61.546	6	6	2	2	2	1	1	0	0	2	2	1	1	1	0	2	2	1	1	1	0	2	2	1	1	1	0	2	2	0	0	0	0	13987	17368					0.89217	1.10783
F1SS92	Phosphoinositide 3-kinase regulatory subunit 5 OS=Sus scrofa OX=9823 GN=PIK3R5 PE=4 SV=2	PIK3R5	94.592	5.8	12	4	4	4	1	3	2	3	2	1	1	4	2	3	4	2	1	4	2	3	4	2	1	4	2	3	4	2	0	35155	25419	35404	26341	26326		1.18251	0.855024	1.19089	0.886037	0.885533	1.032	0.882897
F6PZW3	Lymphoid enhancer binding factor 1 OS=Sus scrofa OX=9823 GN=LEF1 PE=3 SV=2	LEF1	44.99	10.2	4	3	1	1	0	1	1	0	1	1	2	2	2	1	2	2	1	1	1	0	1	1	1	1	1	0	1	1	0	0	0	0	0	0
A0A286ZR95	Myotubularin OS=Sus scrofa OX=9823 GN=MTM1 PE=3 SV=1	MTM1	69.85	24	25	12	11	12	5	4	4	1	5	6	8	7	9	5	12	10	8	6	8	4	11	9	8	7	9	5	12	10	52861	38451	48459	44133	39021	53424	1.1477	0.834836	1.05213	0.958201	0.847211	1.15993	1.023	0.87144
A0A286ZRA7	Calcium binding protein 39 like OS=Sus scrofa OX=9823 GN=CAB39L PE=1 SV=1	CAB39L	35.931	17.5	13	5	3	3	3	3	2	1	1	3	5	5	4	3	5	5	3	3	3	2	3	3	3	3	3	2	3	3	85742	82635	85610	44959	56404	96453	1.13866	1.0974	1.13691	0.597061	0.749052	1.28091	1.284	0.252544
I3LMU4	Mitogen-activated protein kinase kinase kinase OS=Sus scrofa OX=9823 GN=MAP3K5 PE=3 SV=3	MAP3K5	152.51	8.8	20	9	8	9	1	1	3	8	3	4	2	1	6	8	6	7	2	1	5	7	5	6	2	1	6	8	6	7	15035	0	18407	37536	24197	26439	0.618144		0.75678	1.54324	0.994828	1.087	0.569	0.0616709
A0A287AKI7	DIRP domain-containing protein OS=Sus scrofa OX=9823 GN=LIN9 PE=3 SV=2	LIN9	55.757	12.5	12	3	3	3	1	1	1	2	4	3	1	2	1	2	3	3	1	2	1	2	3	3	1	2	1	2	3	3	0	15050	0	22890	28103	20181		0.698181		1.06188	1.30372	0.936213	0.634
A0A286ZRC3	Carnitine O-acetyltransferase OS=Sus scrofa OX=9823 GN=CRAT PE=1 SV=1	CRAT	70.902	28.8	57	15	15	15	8	6	9	14	11	9	10	9	11	15	14	11	10	9	11	15	14	11	10	9	11	15	14	11	150230	92777	104340	153260	106380	105310	1.26545	0.781503	0.878903	1.29098	0.896087	0.887074	0.952	0.785839
A0A286ZRC7	Dynactin subunit 1 OS=Sus scrofa OX=9823 GN=DCTN1 PE=1 SV=2	DCTN1	137.8	42.5	167	35	35	35	25	31	26	27	29	29	30	32	30	29	30	31	30	32	30	29	30	31	30	32	30	29	30	31	235650	233470	226640	153640	186780	213870	1.13108	1.12061	1.08783	0.737443	0.896508	1.02653	1.255	0.0709777
A0A286ZRD9	Histone-lysine N-methyltransferase OS=Sus scrofa OX=9823 GN=KMT2A PE=3 SV=1	KMT2A	431.22	5.9	35	16	16	16	3	4	5	10	7	6	6	6	9	12	12	11	6	6	9	12	12	11	6	6	9	12	12	11	386590	497500	690670	1050900	781330	730400	0.560629	0.721469	1.0016	1.524	1.13308	1.05922	0.615	0.0674604
A0A286ZRE1	Tropomyosin alpha-1 chain OS=Sus scrofa OX=9823 GN=TPM1 PE=1 SV=2	TPM1	39.22	30.6	31	13	2	8	6	2	5	5	4	9	11	12	11	12	11	13	2	2	2	2	2	2	7	7	7	7	8	8	182900	54953	119800	166110	86682	210060	1.33747	0.401848	0.876046	1.21469	0.633868	1.53608	0.773	0.524272
F1RS50	Ubiquitinyl hydrolase 1 OS=Sus scrofa OX=9823 GN=OTUD4 PE=4 SV=2	OTUD4	121.29	11	18	8	7	8	1	2	3	4	5	3	2	5	3	5	7	6	2	5	3	5	7	6	2	5	3	5	7	6	34338	56718	62950	51909	58978	49399	0.655531	1.08278	1.20175	0.99097	1.12592	0.943053	0.961	0.737107
F1S0W9	Nucleoporin 214 OS=Sus scrofa OX=9823 GN=NUP214 PE=1 SV=3	NUP214	194.77	29.3	168	36	36	36	21	26	27	26	36	32	27	29	31	32	34	31	27	29	31	32	34	31	27	29	31	32	34	31	203350	253880	266230	247660	314260	274330	0.782261	0.976643	1.02415	0.952716	1.20892	1.05531	0.865	0.245408
I3LCP8	Serpin family B member 6 OS=Sus scrofa OX=9823 GN=SERPINB6 PE=1 SV=3	SERPINB6	43.152	37.3	52	14	13	13	12	10	7	8	6	9	14	12	10	11	10	12	13	11	9	10	9	11	13	11	9	10	9	11	652140	194360	223060	130200	168110	316600	2.32289	0.692301	0.794529	0.463766	0.5988	1.12771	1.739	0.370441
F1SNF6	MICOS complex subunit MIC19 isoform 2 OS=Sus scrofa OX=9823 GN=CHCHD3 PE=1 SV=2	CHCHD3	26.152	45.8	54	9	9	9	9	9	9	10	8	9	8	7	8	8	7	8	8	7	8	8	7	8	8	7	8	8	7	8	455670	472960	482400	787420	551960	525290	0.834637	0.866306	0.883597	1.44229	1.01101	0.962158	0.757	0.111029
F1RXZ6	Bridging integrator 1 OS=Sus scrofa OX=9823 GN=BIN1 PE=1 SV=3	BIN1	49.774	45	95	17	15	15	13	17	18	11	18	18	15	17	16	11	17	15	13	15	14	9	15	13	13	15	14	9	15	13	386800	369040	469370	233340	487730	566800	0.923488	0.881086	1.12062	0.557101	1.16446	1.35324	0.951	0.966611
A0A286ZRI4	Short-chain-specific acyl-CoA dehydrogenase, mitochondrial OS=Sus scrofa OX=9823 GN=ACADS PE=3 SV=2	ACADS	28.072	19.2	12	4	3	3	2	2	2	1	3	2	3	3	3	3	4	3	2	2	2	2	3	2	2	2	2	2	3	2	22115	28914	41526	24113	41978	50672	0.633916	0.828806	1.19032	0.691188	1.20328	1.45249	0.793	0.488672
A0A286ZRI5	Galectin OS=Sus scrofa OX=9823 GN=LGALS1 PE=1 SV=1	LGALS1	14.72	67.4	78	8	8	8	19	13	13	10	11	12	8	8	8	7	8	8	8	8	8	7	8	8	8	8	8	7	8	8	30313000	11270000	15787000	2791300	4494200	6765400	2.54657	0.946782	1.32625	0.234494	0.377553	0.568355	4.083	0.0232535
A0A287A1K2	Arylsulfatase B OS=Sus scrofa OX=9823 GN=ARSB PE=1 SV=2	ARSB	60.597	24.3	45	14	14	14	14	10	10	4	4	3	14	11	11	5	8	9	14	11	11	5	8	9	14	11	11	5	8	9	244280	108980	111670	29558	35337	32779	2.60517	1.16224	1.19093	0.315227	0.376858	0.349578	4.76	0.00529581
A0A286ZRJ8	Protein-tyrosine sulfotransferase OS=Sus scrofa OX=9823 GN=TPST2 PE=1 SV=1	TPST2	37.325	14.7	11	4	4	4	2	2	2	4	1	0	3	3	2	3	3	2	3	3	2	3	3	2	3	3	2	3	3	2	31846	39586	0	34165	18622	0	1.02548	1.27472		1.10015	0.599651		1.353	0.399969
A0A287BT13	Non-specific serine/threonine protein kinase OS=Sus scrofa OX=9823 GN=MARK3 PE=3 SV=1	MARK3	81.38	28.7	23	14	9	11	1	2	3	7	7	3	6	9	6	12	13	11	2	4	2	7	8	7	3	6	3	9	10	8	29400	49424	45759	48956	55677	44454	0.644572	1.08358	1.00323	1.07332	1.22067	0.974619	0.836	0.315516
A0A286ZRK7	60S ribosomal protein L11 OS=Sus scrofa OX=9823 GN=RPL11 PE=1 SV=2	RPL11	20.105	32.2	9	6	1	1	1	1	2	2	1	2	5	6	5	5	5	5	1	1	1	1	1	1	1	1	1	1	1	1	0	0	0	0	0	0
A0A286ZRL1	ATP-dependent Clp protease proteolytic subunit OS=Sus scrofa OX=9823 GN=CLPP PE=1 SV=1	CLPP	29.825	37.4	45	9	9	9	5	9	7	12	8	4	8	8	8	9	9	7	8	8	8	9	9	7	8	8	8	9	9	7	339570	304850	326240	461660	365260	346430	0.950285	0.853121	0.912981	1.29195	1.02218	0.969482	0.827	0.122965
A0A287AY02	Cytochrome P450 20A1 OS=Sus scrofa OX=9823 PE=3 SV=1	--	51.62	36.5	33	12	12	12	6	5	3	7	5	7	8	9	5	11	6	9	8	9	5	11	6	9	8	9	5	11	6	9	156360	89629	88007	116670	48223	71332	1.64526	0.943098	0.92603	1.22763	0.507414	0.750572	1.414	0.304044
A0A286ZRM0	Chromobox 6 OS=Sus scrofa OX=9823 GN=CBX6 PE=4 SV=2	CBX6	44.032	14.5	8	3	1	3	1	1	1	2	1	2	1	1	2	3	2	3	1	1	1	1	1	1	1	1	2	3	2	3	0	0	19549	31883	33745	39549
F1SJK3	DENN domain containing 4A OS=Sus scrofa OX=9823 GN=DENND4A PE=4 SV=4	DENND4A	208.54	10.2	26	12	10	10	2	2	2	8	5	7	7	5	7	12	10	10	6	4	6	10	8	8	6	4	6	10	8	8	26440	11573	13326	46233	29382	35822	0.974591	0.426586	0.491203	1.70417	1.08303	1.32042	0.461	0.0449929
A0A286ZRP1	tRNA-splicing endonuclease subunit Sen2 OS=Sus scrofa OX=9823 GN=TSEN2 PE=3 SV=1	TSEN2	49.542	11.2	14	4	4	4	1	2	3	2	3	3	2	2	3	2	3	3	2	2	3	2	3	3	2	2	3	2	3	3	26080	27138	37245	41338	45385	44645	0.705402	0.734018	1.00739	1.11809	1.22756	1.20754	0.689	0.0296034
A0A5G2QWH3	Ras homolog family member T1 OS=Sus scrofa OX=9823 GN=RHOT1 PE=1 SV=1	RHOT1	66.557	29.1	49	13	12	13	7	5	7	11	11	8	9	9	10	12	10	11	8	8	9	11	9	10	9	9	10	12	10	11	154350	109850	149860	226550	147450	154210	0.982839	0.699481	0.954249	1.44258	0.938903	0.981948	0.784	0.248102
F1RLI4	WD repeat domain 36 OS=Sus scrofa OX=9823 GN=WDR36 PE=4 SV=3	WDR36	95.453	39.8	95	24	24	24	11	16	16	21	15	16	17	21	22	24	23	21	17	21	22	24	23	21	17	21	22	24	23	21	117120	122920	157340	229010	178130	172080	0.719558	0.755191	0.96666	1.40698	1.09439	1.05722	0.686	0.042475
A0A286ZRQ2	Protein IMPACT OS=Sus scrofa OX=9823 GN=HRH4 PE=3 SV=1	HRH4	33.7	19.9	6	4	4	4	0	0	0	3	3	0	0	0	0	3	4	3	0	0	0	3	4	3	0	0	0	3	4	3	0	0	0	19592	14839	22621				1.03022	0.780288	1.18949
A0A5G2R8J3	Selenium binding protein 1 OS=Sus scrofa OX=9823 GN=SELENBP1 PE=1 SV=1	SELENBP1	50.728	26.9	13	9	9	9	7	1	1	0	1	3	7	4	2	1	3	4	7	4	2	1	3	4	7	4	2	1	3	4	153960	35444	59032	0	27876	33477	2.48492	0.572067	0.952778		0.449919	0.540319	2.7	0.244623
A0A286ZRS0	Glutathione synthetase OS=Sus scrofa OX=9823 GN=GSS PE=1 SV=1	GSS	52.341	28.3	41	10	10	10	8	8	6	1	9	9	10	8	10	4	10	9	10	8	10	4	10	9	10	8	10	4	10	9	264460	212370	239470	45248	162650	172670	1.44663	1.16169	1.30993	0.247512	0.889715	0.944526	1.882	0.149367
A0A286ZUL2	DERPC proline and glycine rich nuclear protein OS=Equus caballus OX=9796 GN=DERPC PE=4 SV=2	DERPC	59.602	7.9	12	3	3	3	2	2	2	0	3	3	2	2	3	0	3	3	2	2	3	0	3	3	2	2	3	0	3	3	64154	48329	57229	0	69546	66022	1.05074	0.791552	0.93732		1.13905	1.08133	0.835	0.181382
A0A287A3L9	Alpha-MPP OS=Sus scrofa OX=9823 GN=PMPCA PE=1 SV=2	PMPCA	52.757	41.5	70	18	18	18	10	12	11	16	11	10	11	12	12	18	14	12	11	12	12	18	14	12	11	12	12	18	14	12	171080	134690	145740	226650	156110	161260	1.03109	0.811769	0.878366	1.36601	0.940866	0.971904	0.83	0.270968
I3L761	PWWP domain containing 3A, DNA repair factor OS=Sus scrofa OX=9823 GN=PWWP3A PE=3 SV=2	PWWP3A	66.492	28.8	34	12	11	12	2	4	5	6	10	7	4	5	7	9	10	8	4	4	6	8	9	7	4	5	7	9	10	8	34148	41897	52813	80450	70642	68273	0.588382	0.721899	0.909986	1.38618	1.21719	1.17637	0.587	0.0158085
I3LLV1	Probable E3 ubiquitin-protein ligase makorin-2 OS=Sus scrofa OX=9823 GN=MKRN2 PE=4 SV=3	MKRN2	41.692	12.1	12	4	4	4	0	2	0	3	3	4	1	3	1	3	3	4	1	3	1	3	3	4	1	3	1	3	3	4	0	18297	0	25359	21544	28517		0.780947		1.08237	0.919534	1.21715	0.728
A0A286ZRU9	Collagen-binding protein OS=Sus scrofa OX=9823 GN=SERPINH1 PE=1 SV=1	SERPINH1	46.524	26.8	17	8	8	8	3	2	1	7	0	4	5	4	4	8	2	6	5	4	4	8	2	6	5	4	4	8	2	6	87256	21585	24253	78825	12456	110460	1.56356	0.386788	0.434596	1.41249	0.223202	1.97936	0.66	0.740715
A0A286ZRV2	Triosephosphate isomerase OS=Sus scrofa OX=9823 GN=TPI1 PE=1 SV=2	TPI1	27.971	57.7	1	14	1	1	0	1	0	0	0	0	13	14	13	12	13	12	0	1	0	0	0	0	0	1	0	0	0	0	0	0	0	0	0	0
A0A5G2QWT2	Ig-like domain-containing protein OS=Sus scrofa OX=9823 PE=1 SV=1	--	20.851	14.6	6	2	1	1	1	1	1	1	1	1	2	2	2	2	2	2	1	1	1	1	1	1	1	1	1	1	1	1	0	0	0	0	0	0
A0A286ZRW1	Serine incorporator 1 OS=Sus scrofa OX=9823 GN=SERINC1 PE=1 SV=2	SERINC1	45.903	9.4	11	3	3	3	2	2	2	2	1	2	2	2	3	2	2	2	2	2	3	2	2	2	2	2	3	2	2	2	136200	78913	102100	129670	96613	127680	1.21756	0.705445	0.912726	1.15919	0.863675	1.1414	0.896	0.533104
K7GM43	Septin-5 OS=Sus scrofa OX=9823 GN=SEPTIN5 PE=1 SV=3	SEPTIN5	39.544	11.5	7	3	2	2	1	1	1	1	1	2	2	3	1	3	1	2	1	2	1	2	1	2	1	2	1	2	1	2	0	48024	0	62163	0	58245		0.855372		1.10721		1.03742	0.798
A0A5G2QRB5	Solute carrier family 27 member 6 OS=Sus scrofa OX=9823 GN=SLC27A6 PE=3 SV=1	SLC27A6	71.404	13.6	7	7	7	7	7	0	0	0	0	0	7	2	2	1	1	3	7	2	2	1	1	3	7	2	2	1	1	3	122640	17014	21436	0	0	18819	2.72671	0.37828	0.476597			0.418412	2.853
A0A480XNH5	Mono-ADP ribosylhydrolase 1 OS=Sus scrofa OX=9823 GN=MACROD1 PE=1 SV=1	MACROD1	36.262	7.1	7	2	2	2	2	1	1	1	1	1	2	2	1	2	2	2	2	2	1	2	2	2	2	2	1	2	2	2	121000	18251	0	25830	18771	20300	2.96348	0.446995		0.632617	0.459731	0.497179	3.218	0.352815
A0A286ZRX6	Platelet endothelial aggregation receptor 1 OS=Sus scrofa OX=9823 GN=PEAR1 PE=4 SV=1	PEAR1	107.79	1.5	1	1	1	1	0	0	0	1	0	0	0	0	0	1	0	1	0	0	0	1	0	1	0	0	0	1	0	1	0	0	0	0	0	0
F1S1T6	Exosome complex component RRP45 OS=Sus scrofa OX=9823 GN=EXOSC9 PE=4 SV=4	EXOSC9	47.109	28.8	33	9	9	9	3	5	6	7	6	6	6	6	6	8	6	6	6	6	6	8	6	6	6	6	6	8	6	6	103190	140620	175590	113110	206350	193880	0.663786	0.904561	1.12951	0.727598	1.32738	1.24716	0.817	0.478751
A0A286ZX04	ATP synthase subunit s, mitochondrial OS=Sus scrofa OX=9823 GN=DMAC2L PE=1 SV=1	DMAC2L	23.466	38	23	6	6	6	3	2	4	5	5	4	4	3	4	6	5	6	4	3	4	6	5	6	4	3	4	6	5	6	117620	78833	67939	128620	83622	79821	1.26824	0.85002	0.732555	1.38685	0.901658	0.860673	0.905	0.668212
A0A287B3P0	Non-structural maintenance of chromosomes element 1 homolog OS=Sus scrofa OX=9823 GN=NSMCE1 PE=3 SV=1	NSMCE1	36.83	32.1	24	7	7	7	2	4	4	5	5	4	6	6	7	7	7	7	6	6	7	7	7	7	6	6	7	7	7	7	62431	75270	96847	119930	128090	106000	0.636436	0.76732	0.987281	1.2226	1.30578	1.08059	0.663	0.0375909
A0A287A9E9	Solute carrier family 35 member B1 OS=Sus scrofa OX=9823 GN=SLC35B1 PE=3 SV=2	SLC35B1	32.563	8.9	14	3	3	3	4	2	2	2	2	2	3	2	2	2	2	2	3	2	2	2	2	2	3	2	2	2	2	2	184400	88694	35056	54717	53337	48624	2.38023	1.14486	0.452503	0.706287	0.688474	0.627639	1.967	0.388637
A0A286ZS25	RELB proto-oncogene, NF-kB subunit OS=Sus scrofa OX=9823 GN=RELB PE=4 SV=2	RELB	61.537	23.7	18	9	9	9	0	6	3	4	3	2	2	7	5	7	8	6	2	7	5	7	8	6	2	7	5	7	8	6	0	58477	47860	48251	44717	39696		1.22336	1.00125	1.00943	0.935498	0.830457	1.202	0.179607
A0A287B5V9	6-phosphogluconolactonase OS=Sus scrofa OX=9823 GN=PGLS PE=1 SV=1	PGLS	25.491	49.8	6	8	1	1	1	1	1	1	1	1	8	8	8	8	8	8	1	1	1	1	1	1	1	1	1	1	1	1	0	0	0	0	0	0
A0A286ZS35	CD274 molecule OS=Sus scrofa OX=9823 GN=CD274 PE=4 SV=1	CD274	34.393	6.3	1	1	1	1	0	1	0	0	0	0	0	1	0	0	0	0	0	1	0	0	0	0	0	1	0	0	0	0	0	0	0	0	0	0
A0A286ZS40	Ubiquitin recognition factor in ER associated degradation 1 OS=Sus scrofa OX=9823 GN=UFD1 PE=1 SV=1	UFD1	32.807	40.2	40	9	0	9	8	7	7	5	7	6	8	9	8	7	7	9	0	0	0	0	0	0	8	9	8	7	7	9	235650	267620	272090	199370	293340	230620
A0A5G2QVV5	Metastasis associated 1 OS=Sus scrofa OX=9823 GN=MTA1 PE=4 SV=1	MTA1	78.801	17.4	18	10	7	8	1	2	2	6	4	3	4	7	5	8	6	7	2	5	3	5	4	5	3	6	4	6	5	6	12180	19631	21509	41820	28471	17125	0.51927	0.836929	0.916994	1.78291	1.21381	0.73009	0.61	0.216247
A0A287B1U4	Cytoplasmic tRNA 2-thiolation protein 2 OS=Sus scrofa OX=9823 GN=CTU2 PE=3 SV=1	CTU2	64.332	11	8	4	4	4	0	0	3	1	3	1	0	2	3	2	4	3	0	2	3	2	4	3	0	2	3	2	4	3	0	46539	73899	60949	54828	50012		0.812974	1.29092	1.0647	0.957771	0.873642	1.09	0.760175
A0A5G2QW86	Basigin OS=Sus scrofa OX=9823 GN=BSG PE=1 SV=1	BSG	27.219	35.3	43	10	10	10	7	7	6	10	6	7	8	8	8	10	8	9	8	8	8	10	8	9	8	8	8	10	8	9	440480	432500	349530	467730	270180	308740	1.1647	1.14359	0.92421	1.23675	0.714397	0.816355	1.168	0.381
A0A287AIR0	Eukaryotic translation initiation factor 2D OS=Sus scrofa OX=9823 GN=EIF2D PE=3 SV=1	EIF2D	64.369	46.9	63	17	17	17	8	8	10	14	12	11	11	10	13	15	15	15	11	10	13	15	15	15	11	10	13	15	15	15	81152	73212	69121	97634	80569	77163	1.01683	0.917346	0.866086	1.22335	1.00953	0.966852	0.875	0.205409
A0A286ZS83	RRM domain-containing protein OS=Sus scrofa OX=9823 GN=HNRNPC PE=1 SV=2	HNRNPC	33.419	54	6	20	1	1	1	1	1	1	1	1	16	17	17	19	17	17	1	1	1	1	1	1	1	1	1	1	1	1	0	0	0	0	0	0
F1S7T1	Proline rich coiled-coil 2C OS=Sus scrofa OX=9823 GN=PRRC2C PE=1 SV=4	PRRC2C	304.14	11.5	61	20	19	20	6	12	12	5	15	11	10	15	15	11	17	18	10	14	14	10	16	17	10	15	15	11	17	18	91481	129850	102410	47345	86638	75201	1.02995	1.46193	1.15299	0.533039	0.975424	0.846659	1.548	0.094558
A0A286ZS88	Mitochondrial coenzyme A transporter SLC25A42 isoform X1 OS=Sus scrofa OX=9823 PE=3 SV=1	--	35.536	6.9	3	1	1	1	1	1	0	0	1	0	1	1	0	0	1	0	1	1	0	0	1	0	1	1	0	0	1	0	0	0	0	0	0	0
A0A287BNW3	NLR family CARD domain containing 5 OS=Sus scrofa OX=9823 GN=NLRC5 PE=4 SV=2	NLRC5	200.43	10.3	31	13	13	13	1	3	2	7	9	9	2	5	4	9	10	11	2	5	4	9	10	11	2	5	4	9	10	11	38870	79955	105900	178430	174680	106900	0.340599	0.700607	0.92795	1.5635	1.53064	0.936713	0.489	0.0871698
A0A5G2R1D8	SH3 domain-containing protein OS=Sus scrofa OX=9823 GN=LOC110255205 PE=3 SV=1	LOC110255205	34.792	36.6	35	9	1	9	3	7	5	9	5	6	4	9	7	9	8	7	0	1	0	1	1	0	4	9	7	9	8	7	89468	118460	122580	235500	149840	154110
F1S5Z7	Sortilin 1 OS=Sus scrofa OX=9823 GN=SORT1 PE=1 SV=3	SORT1	102.38	1.6	3	1	1	1	1	0	0	1	0	1	1	0	0	1	1	1	1	0	0	1	1	1	1	0	0	1	1	1	0	0	0	0	0	0
A0A286ZSA1	Integrator complex subunit 9 OS=Sus scrofa OX=9823 GN=INTS9 PE=1 SV=1	INTS9	72.462	24.1	47	13	13	13	6	8	6	8	10	9	9	10	9	12	13	12	9	10	9	12	13	12	9	10	9	12	13	12	70217	76372	97656	115930	120860	121140	0.699634	0.760962	0.973033	1.15511	1.20423	1.20703	0.682	0.0172482
A0A286ZSA7	3-hydroxybutyrate dehydrogenase 2 OS=Sus scrofa OX=9823 GN=BDH2 PE=1 SV=1	BDH2	26.251	42.9	43	8	8	8	6	7	9	6	9	6	8	8	8	8	8	7	8	8	8	8	8	7	8	8	8	8	8	7	450690	330740	512260	89911	357800	396040	1.26513	0.928419	1.43796	0.252389	1.00438	1.11172	1.533	0.294779
F1SSP0	Mitogen-activated protein kinase 1 interacting protein 1 like OS=Sus scrofa OX=9823 GN=MAPK1IP1L PE=3 SV=2	MAPK1IP1L	24.104	6.9	6	1	1	1	1	1	1	1	1	1	1	1	1	1	1	1	1	1	1	1	1	1	1	1	1	1	1	1	0	0	0	0	0	0
A0A286ZSC7	Cell division cycle 23 OS=Sus scrofa OX=9823 GN=CDC23 PE=4 SV=1	CDC23	63.06	13.7	23	6	6	6	2	4	5	5	3	4	4	5	6	6	5	5	4	5	6	6	5	5	4	5	6	6	5	5	55745	60953	63389	104970	72308	78014	0.768227	0.839999	0.87357	1.4466	0.996484	1.07512	0.705	0.0482521
A0A286ZSD7	Stomatin like 2 OS=Sus scrofa OX=9823 GN=STOML2 PE=1 SV=1	STOML2	38.645	47.5	74	11	11	11	10	14	12	12	16	10	10	11	10	11	11	10	10	11	10	11	11	10	10	11	10	11	11	10	833970	771740	739900	1279600	824530	786320	0.955646	0.884337	0.847851	1.46629	0.944829	0.901044	0.812	0.309001
F1SCM7	Adhesion G protein-coupled receptor E1 OS=Sus scrofa OX=9823 GN=ADGRE1 PE=1 SV=3	ADGRE1	83.972	1.6	1	1	1	1	0	1	0	0	0	0	0	1	0	1	0	0	0	1	0	1	0	0	0	1	0	1	0	0	0	0	0	0	0	0
A0A287AG39	Small nuclear ribonucleoprotein-associated protein OS=Sus scrofa OX=9823 PE=3 SV=1	--	23.67	25.5	51	7	7	7	8	7	8	9	9	10	7	7	7	6	7	7	7	7	7	6	7	7	7	7	7	6	7	7	851760	857240	957300	765470	913660	1038600	0.949207	0.955314	1.06682	0.853045	1.01819	1.15742	0.981	0.900521
A0A287A2N8	Guanine nucleotide exchange factor H1 OS=Sus scrofa OX=9823 GN=ARHGEF2 PE=4 SV=2	ARHGEF2	108.34	47.1	155	34	34	34	20	32	23	29	26	25	23	32	30	30	31	27	23	32	30	30	31	27	23	32	30	30	31	27	164830	209970	172640	241410	185960	182250	0.854735	1.08881	0.895234	1.25185	0.964306	0.945068	0.898	0.421298
A0A286ZSG6	Epithelial stromal interaction 1 OS=Sus scrofa OX=9823 GN=EPSTI1 PE=4 SV=1	EPSTI1	35.917	12.5	3	2	2	2	0	2	0	0	1	0	0	2	0	1	1	0	0	2	0	1	1	0	0	2	0	1	1	0	0	0	0	0	0	0
A0A286ZSH0	RCSD domain containing 1 OS=Sus scrofa OX=9823 GN=RCSD1 PE=1 SV=1	RCSD1	50.477	50	1	14	0	1	0	0	0	0	1	0	9	12	11	10	14	13	0	0	0	0	0	0	0	1	1	0	1	1	0	0	0	0	0	0
Q5ISC6	Heme-binding protein 1 OS=Sus scrofa OX=9823 GN=HEBP1 PE=2 SV=1	HEBP1	21.07	64.6	45	9	9	9	7	11	8	5	8	6	9	9	9	6	8	9	9	9	9	6	8	9	9	9	9	6	8	9	820120	896260	627740	111390	241930	276540	1.65459	1.8082	1.26646	0.224729	0.488093	0.557919	3.722	0.0105057
A0A286ZSH4	FACT complex subunit SSRP1 OS=Sus scrofa OX=9823 GN=SSRP1 PE=1 SV=1	SSRP1	71.743	38.6	6	20	1	1	1	1	1	1	1	1	19	18	18	18	19	17	1	1	1	1	1	1	1	1	1	1	1	1	0	0	0	0	0	0
F1RJY0	Nicastrin OS=Sus scrofa OX=9823 GN=NCSTN PE=1 SV=3	NCSTN	74.805	22.4	44	12	12	12	10	6	6	7	7	8	12	9	8	10	11	9	12	9	8	10	11	9	12	9	8	10	11	9	580630	224130	283490	213500	164590	187530	2.10644	0.813111	1.02846	0.774547	0.597109	0.680332	1.924	0.124393
A0A287BI34	WD repeat-containing protein 76 OS=Sus scrofa OX=9823 GN=WDR76 PE=3 SV=1	WDR76	69.41	17.9	23	9	9	9	3	1	5	4	5	5	4	4	8	7	8	7	4	4	8	7	8	7	4	4	8	7	8	7	32852	25847	52839	57597	58050	52219	0.705473	0.555046	1.13468	1.23685	1.24658	1.12136	0.664	0.100454
A0A286ZSI9	DNA-directed RNA polymerase subunit OS=Sus scrofa OX=9823 GN=POLR3A PE=3 SV=1	POLR3A	157.25	13.1	32	13	13	13	3	5	2	6	8	8	6	6	6	8	13	9	6	6	6	8	13	9	6	6	6	8	13	9	67413	80323	55669	81312	73116	71139	0.942901	1.12347	0.778638	1.13731	1.02267	0.995016	0.902	0.376029
F1SN75	RPTOR independent companion of MTOR complex 2 OS=Sus scrofa OX=9823 GN=RICTOR PE=1 SV=3	RICTOR	188.49	5.8	15	6	6	6	1	2	2	4	4	2	2	4	2	5	6	3	2	4	2	5	6	3	2	4	2	5	6	3	31065	21766	24098	34189	19991	24143	1.20056	0.841187	0.931312	1.3213	0.772589	0.933051	0.982	0.983346
A0A286ZSJ7	Complement C1q C chain OS=Sus scrofa OX=9823 GN=C1QC PE=1 SV=1	C1QC	26.023	21.6	8	4	4	4	3	2	3	0	0	0	4	2	3	2	1	1	4	2	3	2	1	1	4	2	3	2	1	1	339250	18529	142560	41031	0	0	2.5066	0.136905	1.05333	0.303164			4.065
A0A286ZSL1	General transcription factor IIIC subunit 2 OS=Sus scrofa OX=9823 GN=GTF3C2 PE=4 SV=2	GTF3C2	98.699	12.8	29	9	9	9	2	5	3	8	6	5	4	6	7	8	7	9	4	6	7	8	7	9	4	6	7	8	7	9	88723	145320	109720	178050	151630	171900	0.62973	1.03144	0.778761	1.26375	1.07623	1.2201	0.685	0.0586215
A0A286ZSM7	Actin-depolymerizing factor OS=Sus scrofa OX=9823 GN=GSN PE=4 SV=1	GSN	82.069	54.4	1	31	1	1	0	1	0	0	0	0	29	29	25	25	28	25	0	1	0	0	1	0	0	1	0	0	1	0	0	0	0	0	0	0
A0A287AHN0	Phosphoinositide-3-kinase adaptor protein 1 OS=Sus scrofa OX=9823 GN=PIK3AP1 PE=4 SV=1	PIK3AP1	91.555	45.2	104	24	24	24	14	17	17	17	21	18	15	19	17	20	21	19	15	19	17	20	21	19	15	19	17	20	21	19	983490	991340	885480	1165000	1314300	985600	0.932924	0.94037	0.839953	1.1051	1.24673	0.934925	0.826	0.110321
A0A286ZSN6	Thymopoietin isoform alpha OS=Sus scrofa OX=9823 PE=3 SV=1	--	75.042	66.7	153	30	20	30	19	25	23	32	28	26	22	27	21	30	29	25	13	17	12	20	19	16	22	27	21	30	29	25	1583500	2380700	2010700	2984100	3151600	2834000	0.635748	0.95581	0.807261	1.19806	1.26531	1.1378	0.666	0.0265364
A0A286ZSN9	Gem nuclear organelle associated protein 7 OS=Sus scrofa OX=9823 GN=GEMIN7 PE=1 SV=1	GEMIN7	14.393	21.4	4	1	1	1	0	1	0	1	1	1	0	1	1	1	1	1	0	1	1	1	1	1	0	1	1	1	1	1	0	0	0	0	0	0
F1RSM7	Heat shock transcription factor 1 OS=Sus scrofa OX=9823 GN=HSF1 PE=3 SV=4	HSF1	59.464	11.2	17	4	4	4	2	4	2	3	4	2	2	3	2	3	3	2	2	3	2	3	3	2	2	3	2	3	3	2	25299	50294	56391	60188	57296	67687	0.478611	0.951472	1.06682	1.13865	1.08394	1.28052	0.713	0.198123
A0A287A473	Jade family PHD finger 1 OS=Sus scrofa OX=9823 GN=JADE1 PE=4 SV=2	JADE1	58.391	4.9	4	2	2	2	0	0	0	2	1	1	1	1	1	2	2	2	1	1	1	2	2	2	1	1	1	2	2	2	0	0	0	44284	39395	37365				1.09755	0.97638	0.926068
A0A286ZSP8	Gamma-interferon-inducible protein 16 isoform 1 OS=Sus scrofa OX=9823 PE=1 SV=1	--	65.803	68.5	221	34	34	34	31	35	36	41	42	36	29	29	28	33	32	30	29	29	28	33	32	30	29	29	28	33	32	30	1363800	1682600	1703700	2920800	2355700	2052400	0.67744	0.835798	0.846279	1.45085	1.17015	1.01949	0.648	0.0270039
A0A286ZSQ8	ST6 beta-galactoside alpha-2,6-sialyltransferase 1 OS=Sus scrofa OX=9823 GN=ST6GAL1 PE=3 SV=1	ST6GAL1	46.313	21.8	25	8	8	8	2	3	3	8	5	4	4	5	6	7	7	5	4	5	6	7	7	5	4	5	6	7	7	5	51862	63541	61241	101160	79702	69162	0.729307	0.893543	0.861199	1.42256	1.12081	0.972588	0.707	0.0563379
A0A286ZSR2	Phosphorylated adapter RNA export protein OS=Sus scrofa OX=9823 GN=PHAX PE=1 SV=1	PHAX	44.354	20.8	16	6	6	6	1	1	4	1	5	4	3	4	5	5	6	6	3	4	5	5	6	6	3	4	5	5	6	6	47021	56972	90440	39611	68161	76170	0.745625	0.903421	1.43413	0.628123	1.08085	1.20785	1.057	0.854892
A0A286ZSR3	Acyl-coenzyme A oxidase OS=Sus scrofa OX=9823 GN=ACOX1 PE=1 SV=2	ACOX1	74.465	36.2	3	16	0	1	2	1	0	0	0	0	16	14	15	15	12	13	0	0	0	0	0	0	1	1	1	1	0	0	0	0	0	0	0	0
A0A286ZU24	45 kDa calcium-binding protein OS=Sus scrofa OX=9823 GN=SDF4 PE=1 SV=1	SDF4	43.124	5.8	3	2	2	2	0	0	0	1	2	0	0	1	2	1	2	2	0	1	2	1	2	2	0	1	2	1	2	2	0	0	50428	0	56850	49198			0.966819		1.08994	0.943237	0.951
F1RR33	EBF transcription factor 1 OS=Sus scrofa OX=9823 GN=EBF1 PE=3 SV=3	EBF1	57.493	19.7	25	7	5	7	1	3	2	4	8	7	3	4	3	6	6	7	2	3	2	4	5	5	3	4	3	6	6	7	30988	30621	30109	74557	74301	42178	0.657561	0.649773	0.638909	1.58209	1.57666	0.895011	0.48	0.0208995
A0A286ZSS8	STAM binding protein like 1 OS=Sus scrofa OX=9823 GN=STAMBPL1 PE=3 SV=2	STAMBPL1	49.628	11.5	11	4	4	4	0	2	0	2	5	2	1	3	2	3	4	4	1	3	2	3	4	4	1	3	2	3	4	4	0	190820	422280	416450	425770	425160		0.50737	1.1228	1.1073	1.13208	1.13046	0.726	0.272052
A0A5K1UJ50	Activating transcription factor 7 interacting protein OS=Sus scrofa OX=9823 GN=ATF7IP PE=3 SV=1	ATF7IP	128.25	5.3	18	5	5	5	0	3	4	4	4	3	2	4	5	4	4	4	2	4	5	4	4	4	2	4	5	4	4	4	28855	45135	38156	46424	45740	48140	0.685799	1.07273	0.906857	1.10336	1.08711	1.14415	0.799	0.141171
F1S842	Programmed cell death 11 OS=Sus scrofa OX=9823 GN=PDCD11 PE=4 SV=3	PDCD11	209.42	29.7	160	42	42	42	18	28	27	32	31	24	22	35	33	35	35	33	22	35	33	35	35	33	22	35	33	35	35	33	124650	170750	184040	254130	205300	201130	0.656053	0.898684	0.968632	1.33753	1.08053	1.05858	0.726	0.0800808
A0A287A4A8	Protein arginine methyltransferase 2 OS=Sus scrofa OX=9823 GN=PRMT2 PE=4 SV=2	PRMT2	25.734	8.7	4	2	2	2	0	1	1	0	1	1	1	1	2	1	2	1	1	1	2	1	2	1	1	1	2	1	2	1	0	0	18392	0	26374	0			0.821695		1.1783		0.697
A0A286ZST8	DENN domain containing 2D OS=Sus scrofa OX=9823 GN=DENND2D PE=4 SV=1	DENND2D	54.46	14	23	7	7	7	1	4	5	1	6	6	4	6	7	4	7	7	4	6	7	4	7	7	4	6	7	4	7	7	45475	81125	91645	67708	93088	102750	0.566324	1.01029	1.1413	0.843204	1.15927	1.2796	0.828	0.435231
A0A286ZST9	CREB regulated transcription coactivator 3 OS=Sus scrofa OX=9823 GN=CRTC3 PE=2 SV=1	CRTC3	66.623	12.6	12	4	4	4	0	2	2	3	2	3	0	2	3	4	2	3	0	2	3	4	2	3	0	2	3	4	2	3	0	25864	17523	29175	28001	37165		0.938952	0.636145	1.05915	1.01653	1.34922	0.69	0.130164
A0A5G2QSB9	BRCA1 associated protein OS=Sus scrofa OX=9823 GN=BRAP PE=4 SV=1	BRAP	64.241	17.8	22	7	7	7	3	3	4	4	4	4	4	4	4	5	5	6	4	4	4	5	5	6	4	4	4	5	5	6	36059	52699	54968	41704	50157	48509	0.761552	1.11298	1.1609	0.880773	1.0593	1.02449	1.024	0.950251
A0A287AKS4	Zinc finger protein 592 isoform X1 OS=Sus scrofa OX=9823 GN=ZNF592 PE=4 SV=1	ZNF592	130.58	12.1	24	9	9	9	0	5	2	5	7	5	3	7	5	7	9	8	3	7	5	7	9	8	3	7	5	7	9	8	12763	26722	32432	69701	45343	37465	0.341217	0.714409	0.867065	1.86345	1.21224	1.00162	0.472	0.0797317
F1RPD9	MORC family CW-type zinc finger 2 OS=Sus scrofa OX=9823 GN=MORC2 PE=4 SV=2	MORC2	109.17	6.1	12	4	4	4	0	3	2	3	2	2	2	3	3	4	3	4	2	3	3	4	3	4	2	3	3	4	3	4	23700	34790	30957	39045	35410	27499	0.742943	1.09059	0.970434	1.22398	1.11003	0.862033	0.877	0.437971
A0A286ZSW3	Protein MON2 homolog OS=Sus scrofa OX=9823 GN=MON2 PE=1 SV=2	MON2	184.66	11.7	68	16	16	16	11	9	11	12	12	13	13	12	14	14	15	15	13	12	14	14	15	15	13	12	14	14	15	15	67384	68517	59136	58685	58713	63248	1.07618	1.09428	0.944456	0.937253	0.9377	1.01013	1.08	0.227667
F1S441	Calnexin OS=Sus scrofa OX=9823 GN=CANX PE=1 SV=2	CANX	63.165	49.5	221	34	34	34	36	36	36	38	39	36	31	33	32	31	32	32	31	33	32	31	32	32	31	33	32	31	32	32	4076100	2875100	2980200	4250800	2384900	2801200	1.26271	0.890662	0.92322	1.31683	0.738805	0.867768	1.052	0.753232
A0A286ZSX7	Serine/threonine-protein kinase ULK3 OS=Sus scrofa OX=9823 GN=ULK3 PE=3 SV=2	ULK3	49.654	12.3	6	4	4	4	0	0	0	3	2	1	1	0	0	3	3	2	1	0	0	3	3	2	1	0	0	3	3	2	0	0	0	10087	18645	10943				0.762722	1.40983	0.827448
A0A286ZT03	F-BAR domain only protein 2 OS=Sus scrofa OX=9823 GN=FCHO2 PE=3 SV=1	FCHO2	82.721	13.7	16	6	6	6	6	4	5	0	1	0	6	4	5	1	1	2	6	4	5	1	1	2	6	4	5	1	1	2	98739	52512	54182	0	0	19720	1.75417	0.932912	0.962581			0.35034	3.472
A0A286ZT08	Hydroxysteroid dehydrogenase like 1 OS=Sus scrofa OX=9823 GN=HSDL1 PE=1 SV=2	HSDL1	37.082	42.7	28	10	10	10	10	3	4	5	4	2	9	6	5	6	5	4	9	6	5	6	5	4	9	6	5	6	5	4	101510	50539	53410	50068	34168	35045	1.87553	0.933775	0.98682	0.925072	0.631299	0.647503	1.722	0.118537
A0A286ZT09	Carnitine O-octanoyltransferase OS=Sus scrofa OX=9823 GN=CROT PE=3 SV=2	CROT	65.745	6.6	5	2	2	2	2	1	1	0	0	1	2	1	1	1	1	1	2	1	1	1	1	1	2	1	1	1	1	1	0	0	0	0	0	0
A0A287AMK0	Albumin OS=Sus scrofa OX=9823 GN=ALB PE=1 SV=1	ALB	67.168	31.7	21	23	5	7	6	2	2	6	2	3	20	21	17	21	16	17	5	3	1	3	3	3	6	5	3	5	4	5	60599	66072	52673	72948	40361	56540	1.04124	1.13528	0.905053	1.25343	0.693502	0.971497	1.056	0.689828
A0A286ZT21	RNA helicase OS=Sus scrofa OX=9823 GN=IFIH1 PE=1 SV=1	IFIH1	111.01	20.2	57	15	15	15	3	11	11	12	10	10	6	14	14	14	13	13	6	14	14	14	13	13	6	14	14	14	13	13	38769	65688	62396	67554	65146	77916	0.616247	1.04413	0.991806	1.07379	1.03552	1.2385	0.792	0.220029
A0A287BP10	Lectin, mannose binding 2 like OS=Sus scrofa OX=9823 GN=LMAN2L PE=1 SV=1	LMAN2L	24.169	16.7	3	2	2	2	0	1	0	2	0	0	0	1	0	2	1	0	0	1	0	2	1	0	0	1	0	2	1	0	0	0	0	0	0	0
Q68J42	Hormone-sensitive lipase OS=Sus scrofa OX=9823 GN=LIPE PE=2 SV=1	LIPE	83.449	18.7	28	10	10	10	3	4	4	3	10	4	3	7	7	6	10	6	3	7	7	6	10	6	3	7	7	6	10	6	23863	37504	30619	47646	67641	65729	0.524458	0.824258	0.67294	1.04716	1.4866	1.44458	0.508	0.0167492
A0A287AV12	RAP1 GTPase activating protein 2 OS=Sus scrofa OX=9823 GN=RAP1GAP2 PE=1 SV=2	RAP1GAP2	80.492	24.3	40	13	13	13	2	6	4	9	10	9	8	7	9	10	11	9	8	7	9	10	11	9	8	7	9	10	11	9	75583	127960	119220	219240	157560	191930	0.508695	0.861207	0.802384	1.47555	1.06042	1.29174	0.568	0.0378432
A0A286ZT31	Mothers against decapentaplegic homolog OS=Sus scrofa OX=9823 GN=SMAD4 PE=1 SV=2	SMAD4	50.018	32.7	33	9	9	9	4	5	6	4	9	5	5	8	7	6	9	8	5	8	7	6	9	8	5	8	7	6	9	8	78935	86022	94591	52936	85786	76177	0.998236	1.08786	1.19623	0.669445	1.08488	0.963357	1.208	0.252381
I3LNP9	Basic leucine zipper and W2 domain-containing protein 2 OS=Sus scrofa OX=9823 GN=BZW2 PE=1 SV=2	BZW2	45.33	32.5	53	12	11	12	8	9	10	10	6	10	10	9	8	9	9	11	9	8	7	8	8	10	10	9	8	9	9	11	199140	249720	257690	226830	257080	266490	0.820097	1.02839	1.06122	0.93413	1.05871	1.09746	0.942	0.534745
F1RTL7	C1q and TNF related 9 OS=Ailuropoda melanoleuca OX=9646 GN=SPATA13 PE=4 SV=2	SPATA13	58.661	9.2	13	4	4	4	2	1	2	2	3	3	2	2	3	4	3	4	2	2	3	4	3	4	2	2	3	4	3	4	36389	33244	41727	46553	42780	45052	0.888458	0.811671	1.01879	1.13662	1.0445	1.09997	0.829	0.0530039
A0A286ZT46	Linker for activation of T-cells family member 2 OS=Sus scrofa OX=9823 GN=LAT2 PE=4 SV=1	LAT2	23.202	24.4	14	3	3	3	3	2	2	2	2	3	3	2	3	3	3	3	3	2	3	3	3	3	3	2	3	3	3	3	250920	169360	132110	97386	124780	100050	1.72137	1.16185	0.906305	0.668091	0.85602	0.686366	1.714	0.0655438
F1SID4	AAA domain-containing protein OS=Sus scrofa OX=9823 GN=PSMC3 PE=1 SV=3	PSMC3	44.323	66	133	21	21	21	21	24	21	25	22	20	20	20	18	20	17	19	20	20	18	20	17	19	20	20	18	20	17	19	658590	792470	770950	811010	814600	752640	0.858982	1.0336	1.00553	1.05778	1.06246	0.981649	0.934	0.326092
A0A287A4D5	Tetraspanin OS=Sus scrofa OX=9823 GN=CD37 PE=3 SV=1	CD37	32.649	20.8	16	4	4	4	3	3	3	3	2	2	3	4	4	4	3	3	3	4	4	4	3	3	3	4	4	4	3	3	60849	63502	91457	96911	139070	95056	0.667637	0.696746	1.00347	1.06331	1.52588	1.04296	0.652	0.07446
A0A286ZT56	PRP6 homolog OS=Sus scrofa OX=9823 GN=PRPF6 PE=1 SV=1	PRPF6	120.23	43.3	189	42	42	42	25	32	29	35	37	31	30	36	33	37	37	36	30	36	33	37	37	36	30	36	33	37	37	36	232280	335370	361470	433220	400960	407610	0.64198	0.926902	0.999037	1.19734	1.10818	1.12656	0.748	0.0909506
A0A286ZUW2	N-alpha-acetyltransferase 25, NatB auxiliary subunit OS=Sus scrofa OX=9823 GN=NAA25 PE=1 SV=1	NAA25	108.72	16.1	36	12	12	12	4	6	8	2	9	7	8	6	8	3	9	10	8	6	8	3	9	10	8	6	8	3	9	10	1333800	1394500	1874900	520200	1273100	1373100	1.03001	1.07689	1.44787	0.40172	0.983139	1.06036	1.454	0.245511
A0A286ZT83	RAN binding protein 3 OS=Sus scrofa OX=9823 GN=RANBP3 PE=1 SV=1	RANBP3	53.104	32.7	42	11	1	11	3	10	10	4	9	6	7	10	10	8	9	9	1	1	1	1	1	1	7	10	10	8	9	9	116120	156650	158940	72790	130230	129040
A0A287BNQ8	Serum/glucocorticoid regulated kinase family member 3 OS=Felis catus OX=9685 GN=SGK3 PE=3 SV=3	SGK3	53.374	16.2	13	6	6	6	0	3	2	4	2	2	2	3	3	5	5	3	2	3	3	5	5	3	2	3	3	5	5	3	78493	59202	89834	58893	44909	70698	1.17145	0.883548	1.34071	0.878937	0.670235	1.05512	1.304	0.211537
A0A287BC95	Non-specific protein-tyrosine kinase OS=Sus scrofa OX=9823 GN=TNK2 PE=4 SV=2	TNK2	114.72	6.2	11	5	5	5	1	1	1	4	2	2	1	1	1	5	3	3	1	1	1	5	3	3	1	1	1	5	3	3	0	0	0	31102	29081	25350				1.09088	1.01999	0.889131
F1S087	Dynein cytoplasmic 1 intermediate chain 2 OS=Sus scrofa OX=9823 GN=DYNC1I2 PE=1 SV=3	DYNC1I2	62.772	32	60	11	11	11	9	10	7	10	13	11	8	10	8	8	10	9	8	10	8	8	10	9	8	10	8	8	10	9	287780	264260	255420	181210	201580	228930	1.21667	1.11724	1.07986	0.766118	0.852239	0.967869	1.32	0.0211844
A0A286ZTB1	Transcription factor 20 OS=Sus scrofa OX=9823 GN=TCF20 PE=4 SV=2	TCF20	208.33	3.4	6	4	4	4	0	1	1	2	2	0	1	1	1	2	3	0	1	1	1	2	3	0	1	1	1	2	3	0	0	0	0	0	0	0
A0A286ZTB5	Formin like 1 OS=Sus scrofa OX=9823 GN=FMNL1 PE=3 SV=1	FMNL1	74.661	39	14	30	2	3	3	3	1	2	3	2	26	28	29	29	29	29	2	2	2	2	2	2	3	3	3	3	3	3	130190	217700	120710	42766	300950	172890	0.79287	1.32581	0.735136	0.260449	1.83282	1.05292	0.907	0.825524
A0A286ZTB7	Gem nuclear organelle associated protein 4 OS=Sus scrofa OX=9823 GN=GEMIN4 PE=4 SV=1	GEMIN4	117.99	23.6	59	19	19	19	7	12	7	13	9	11	13	15	12	17	17	17	13	15	12	17	17	17	13	15	12	17	17	17	853930	840100	941440	1157400	1142300	1015200	0.861052	0.847107	0.949292	1.16705	1.15183	1.02367	0.795	0.0139338
A0A5G2QXC4	Integrin subunit beta 1 binding protein 1 OS=Sus scrofa OX=9823 GN=ITGB1BP1 PE=4 SV=1	ITGB1BP1	14.763	36.3	7	3	3	3	1	1	1	1	1	2	1	2	1	1	2	2	1	2	1	1	2	2	1	2	1	1	2	2	0	0	0	0	34987	25898					1.14928	0.850719
I3LGG8	RING-type E3 ubiquitin transferase OS=Sus scrofa OX=9823 GN=SYVN1 PE=3 SV=2	SYVN1	61.264	16.6	34	9	9	9	4	5	5	8	5	7	6	5	7	8	6	9	6	5	7	8	6	9	6	5	7	8	6	9	122380	117960	108850	186450	126530	134230	0.921999	0.888699	0.820065	1.4047	0.953265	1.01128	0.781	0.136107
A0A286ZTC9	Signal-regulatory protein gamma isoform 1 OS=Sus scrofa OX=9823 PE=4 SV=1	--	69.418	48.4	112	18	2	18	18	18	20	19	20	17	16	15	15	16	18	16	1	0	1	1	2	2	16	15	15	16	18	16	1518400	905250	1033800	1924500	2142600	1533600	1.00577	0.599626	0.684776	1.27476	1.41923	1.01584	0.617	0.0536378
A0A5G2R8I8	UBC core domain-containing protein OS=Sus scrofa OX=9823 GN=LOC102160336 PE=3 SV=1	LOC102160336	17.418	23.7	15	3	3	3	3	2	3	2	2	3	3	3	3	2	3	3	3	3	3	2	3	3	3	3	3	2	3	3	77180	96090	96151	91295	101110	109120	0.811075	1.0098	1.01044	0.959408	1.06255	1.14673	0.894	0.267971
F1RKQ8	Cleavage and polyadenylation specific factor 7 OS=Sus scrofa OX=9823 GN=CPSF7 PE=1 SV=3	CPSF7	52.093	31.4	51	13	13	13	7	10	8	8	10	8	10	13	9	8	12	12	10	13	9	8	12	12	10	13	9	8	12	12	460530	502040	548660	382850	526930	503170	0.944942	1.03011	1.12577	0.785554	1.08119	1.03243	1.07	0.542552
A0A286ZTD8	CRK proto-oncogene, adaptor protein OS=Canis lupus familiaris OX=9615 GN=CRK PE=3 SV=2	CRK	42.297	23.1	32	6	6	6	5	5	6	4	6	6	4	4	6	6	5	5	4	4	6	6	5	5	4	4	6	6	5	5	178340	124110	114770	53303	84003	111830	1.60581	1.11751	1.03341	0.479951	0.756379	1.00694	1.675	0.100936
F1S1Z7	DNA polymerase iota OS=Sus scrofa OX=9823 GN=POLI PE=4 SV=4	POLI	74.028	12.7	14	6	6	6	1	1	3	1	4	4	1	1	4	4	4	5	1	1	4	4	4	5	1	1	4	4	4	5	0	0	27734	16194	28574	25399			1.13315	0.661648	1.16746	1.03774	1.186
A0A288CFW6	Amyloid-beta A4 protein OS=Sus scrofa OX=9823 GN=APP PE=3 SV=2	APP	80.937	9	5	5	5	5	2	3	0	0	0	0	2	3	0	1	2	1	2	3	0	1	2	1	2	3	0	1	2	1	0	0	0	0	0	0
A0A286ZTF6	Nucleolar protein 7 OS=Sus scrofa OX=9823 GN=NOL7 PE=4 SV=1	NOL7	29.196	21.9	11	5	5	5	2	2	2	2	1	2	2	4	3	5	4	5	2	4	3	5	4	5	2	4	3	5	4	5	46161	71554	84678	65178	80848	65142	0.66971	1.03811	1.22852	0.945611	1.17295	0.945089	0.958	0.743412
A0A286ZV49	Muscleblind like splicing regulator 1 OS=Sus scrofa OX=9823 GN=MBNL1 PE=4 SV=1	MBNL1	44.063	25.9	7	7	1	1	1	1	1	1	2	1	6	7	5	7	6	6	1	1	1	1	1	1	1	1	1	1	1	1	0	0	0	0	0	0
A0A286ZTG3	WASP actin nucleation promoting factor OS=Sus scrofa OX=9823 GN=WAS PE=4 SV=1	WAS	52.691	43.8	72	15	15	15	11	10	13	11	16	11	13	13	13	13	15	13	13	13	13	13	15	13	13	13	13	13	15	13	495490	497970	587350	241130	516060	565910	1.02377	1.0289	1.21357	0.498218	1.06627	1.16927	1.195	0.432641
A0A286ZTG6	E74 like ETS transcription factor 1 OS=Sus scrofa OX=9823 GN=ELF1 PE=3 SV=1	ELF1	62.772	21.9	46	9	9	9	6	8	7	9	8	8	7	8	8	9	9	9	7	8	8	9	9	9	7	8	8	9	9	9	195210	325810	372830	444550	404470	377430	0.552403	0.921973	1.05503	1.25798	1.14456	1.06805	0.729	0.158871
A0A286ZTH5	Small monomeric GTPase OS=Sus scrofa OX=9823 GN=RAB27B PE=1 SV=1	RAB27B	27.811	43.7	26	8	6	8	6	2	4	8	2	4	6	4	4	8	2	4	4	2	2	6	0	2	6	4	4	8	2	4	115300	81555	84061	272210	96053	114330	0.90608	0.640896	0.660589	2.13915	0.754828	0.898457	0.582	0.26293
A0A287AR59	Ubiquitin specific peptidase 8 OS=Sus scrofa OX=9823 GN=USP8 PE=1 SV=2	USP8	117.87	7.9	19	6	6	6	2	5	3	2	3	4	3	5	4	2	4	5	3	5	4	2	4	5	3	5	4	2	4	5	53422	92485	127970	33116	69080	63087	0.729875	1.26357	1.74838	0.452446	0.943802	0.861923	1.657	0.225907
A0A286ZTI2	Transformation/transcription domain associated protein OS=Sus scrofa OX=9823 GN=TRRAP PE=1 SV=2	TRRAP	436.32	29	304	85	85	85	28	47	42	71	62	54	46	62	57	76	73	71	46	62	57	76	73	71	46	62	57	76	73	71	105780	122860	132010	205110	152940	152170	0.728788	0.846464	0.909504	1.41314	1.0537	1.0484	0.707	0.0448677
A0A286ZTK1	Exportin 1 OS=Sus scrofa OX=9823 GN=XPO1 PE=1 SV=1	XPO1	123.11	53.8	280	43	43	43	47	43	42	49	52	47	39	37	34	38	39	37	39	37	34	38	39	37	39	37	34	38	39	37	559590	569260	598160	527870	621050	590470	0.968596	0.985333	1.03536	0.913691	1.07498	1.02205	0.993	0.924337
A0A287B2W5	Ceramidase OS=Sus scrofa OX=9823 GN=NAAA PE=1 SV=1	NAAA	37.31	27.7	45	8	8	8	10	7	8	7	7	6	8	8	7	8	7	7	8	8	7	8	7	7	8	8	7	8	7	7	690940	267840	406230	263020	180470	181900	2.08282	0.807395	1.22457	0.792866	0.544021	0.548332	2.183	0.0746794
I3LSB8	Dmx like 1 OS=Sus scrofa OX=9823 GN=DMXL1 PE=1 SV=3	DMXL1	341.91	4.5	12	9	9	9	3	2	0	2	4	1	4	7	3	6	7	4	4	7	3	6	7	4	4	7	3	6	7	4	50710	43610	35632	24801	36129	30687	1.37321	1.18094	0.9649	0.671601	0.978359	0.830992	1.418	0.0785659
A0A286ZTM0	VWFA domain-containing protein OS=Sus scrofa OX=9823 GN=ITGAM PE=1 SV=1	ITGAM	126.84	28	19	23	0	6	2	2	3	4	4	4	16	19	18	21	19	18	0	0	0	0	0	0	2	3	3	5	4	5	13395	27359	12896	41550	46459	29213
A0A286ZTN0	Nuclear receptor binding protein 1 OS=Sus scrofa OX=9823 GN=NRBP1 PE=1 SV=1	NRBP1	59.83	35	71	12	2	12	10	13	11	10	11	16	7	9	8	8	9	12	1	1	1	1	1	2	7	9	8	8	9	12	385470	495660	466760	453600	474660	475840	0.840417	1.08066	1.01765	0.988957	1.03487	1.03745	0.96	0.582323
A0A286ZTN1	Family with sequence similarity 104 member A OS=Sus scrofa OX=9823 GN=FAM104A PE=4 SV=2	FAM104A	12.97	18	4	1	1	1	0	1	1	0	1	1	0	1	1	0	1	1	0	1	1	0	1	1	0	1	1	0	1	1	0	0	0	0	0	0
A0A286ZTN3	BUD23 rRNA methyltransferase and ribosome maturation factor OS=Sus scrofa OX=9823 GN=BUD23 PE=4 SV=2	BUD23	31.838	17.8	17	3	3	3	3	3	3	2	3	3	3	3	3	3	3	3	3	3	3	3	3	3	3	3	3	3	3	3	62076	105840	114060	121260	119730	100680	0.597223	1.01827	1.09735	1.16662	1.1519	0.968626	0.825	0.32941
A0A287APA1	NIPSNAP domain-containing protein OS=Sus scrofa OX=9823 GN=NIPSNAP2 PE=1 SV=1	NIPSNAP2	31.341	31.3	37	10	10	10	7	4	7	8	6	5	9	9	8	10	9	7	9	9	8	10	9	7	9	9	8	10	9	7	309080	298730	369760	475700	377470	371980	0.841905	0.813712	1.00719	1.29576	1.02819	1.01324	0.798	0.096842
A0A286ZTR9	HAUS augmin-like complex subunit 4 isoform 1 OS=Sus scrofa OX=9823 GN=HAUS4 PE=1 SV=1	HAUS4	36.998	7.2	3	2	2	2	0	0	0	2	1	0	1	1	1	2	2	1	1	1	1	2	2	1	1	1	1	2	2	1	0	0	0	91161	223860	0				0.578761	1.42124
A0A286ZTS7	E3 ubiquitin-protein ligase OS=Sus scrofa OX=9823 GN=NEDD4 PE=4 SV=2	NEDD4	101.93	18.6	45	13	3	13	7	6	9	6	7	10	8	8	10	9	9	11	2	1	2	1	2	2	8	8	10	9	9	11	71928	65101	76072	66513	81458	95469	0.9453	0.855577	0.999761	0.874134	1.07055	1.25468	0.875	0.336995
A0A286ZTS8	Glutamyl-tRNA(Gln) amidotransferase subunit B, mitochondrial OS=Sus scrofa OX=9823 GN=GATB PE=1 SV=2	GATB	48.943	18.5	15	7	7	7	1	1	2	4	4	3	1	2	2	4	5	4	1	2	2	4	5	4	1	2	2	4	5	4	0	23630	30237	54807	40476	39169		0.627393	0.802813	1.45516	1.07467	1.03996	0.601	0.0556282
A0A287BBB6	Chloride channel protein OS=Sus scrofa OX=9823 GN=CLCN3 PE=1 SV=1	CLCN3	84.46	2.4	2	1	1	1	0	0	0	1	1	0	0	0	1	1	1	1	0	0	1	1	1	1	0	0	1	1	1	1	0	0	0	0	0	0
A0A286ZTT0	Trans-1,2-dihydrobenzene-1,2-diol dehydrogenase OS=Sus scrofa OX=9823 GN=DHDH PE=1 SV=1	DHDH	21.257	54.7	2	8	1	1	1	0	0	0	1	0	7	7	7	8	8	7	1	1	1	1	1	1	1	1	1	1	1	1	0	0	0	0	0	0
A0A286ZTT8	RAB23, member RAS oncogene family OS=Sus scrofa OX=9823 GN=RAB23 PE=1 SV=1	RAB23	23.091	26.7	8	4	4	4	1	2	1	0	1	3	2	2	3	1	1	3	2	2	3	1	1	3	2	2	3	1	1	3	0	59572	65110	0	0	71492		0.911008	0.995698			1.09329	0.872
A0A5G2QVQ7	Nucleoporin 54 OS=Sus scrofa OX=9823 GN=NUP54 PE=1 SV=1	NUP54	50.921	41	65	15	15	15	10	11	9	12	12	11	10	12	9	12	14	11	10	12	9	12	14	11	10	12	9	12	14	11	231460	302440	337360	351100	376500	350480	0.712426	0.9309	1.03838	1.08067	1.15885	1.07876	0.808	0.120993
A0A286ZTU1	Surfeit 2 OS=Sus scrofa OX=9823 GN=SURF2 PE=4 SV=1	SURF2	29.282	15.5	5	3	2	3	1	1	1	1	1	0	2	1	2	2	2	2	2	1	2	2	2	2	2	1	2	2	2	2	32794	0	46573	46937	48049	0	0.752359		1.06848	1.07683	1.10234		0.836	0.383037
A0A286ZTU8	Taxilin alpha OS=Sus scrofa OX=9823 GN=TXLNA PE=3 SV=2	TXLNA	61.738	16.8	23	7	7	7	2	7	2	4	5	3	5	6	6	5	6	7	5	6	6	5	6	7	5	6	6	5	6	7	87313	105000	132250	76563	101000	102730	0.86612	1.04157	1.31188	0.759483	1.00189	1.01905	1.158	0.409973
F1SFL4	Sulfatase modifying factor 1 OS=Sus scrofa OX=9823 GN=SUMF1 PE=3 SV=4	SUMF1	38.229	14.4	3	3	3	3	3	0	0	0	0	0	3	1	1	1	0	1	3	1	1	1	0	1	3	1	1	1	0	1	0	0	0	0	0	0
F1S8I4	MOB kinase activator 3A OS=Sus scrofa OX=9823 GN=MOB3A PE=4 SV=3	MOB3A	25.523	31.2	31	6	5	6	3	6	4	7	5	6	5	6	6	6	5	6	5	5	5	5	5	5	5	6	6	6	5	6	294830	401590	453310	432550	454300	497990	0.697941	0.95067	1.0731	1.02396	1.07545	1.17887	0.83	0.210999
A0A5G2Q8Q2	TPD52 like 1 OS=Sus scrofa OX=9823 GN=TPD52L1 PE=1 SV=1	TPD52L1	14.815	7.6	2	1	1	1	1	0	0	0	0	1	1	0	0	0	0	1	1	0	0	0	0	1	1	0	0	0	0	1	0	0	0	0	0	0
A0A286ZTW8	39S ribosomal protein L28, mitochondrial OS=Sus scrofa OX=9823 GN=MRPL28 PE=1 SV=1	MRPL28	30.1	23	16	6	6	6	3	1	2	4	2	4	4	3	3	5	3	4	4	3	3	5	3	4	4	3	3	5	3	4	69378	43366	58284	103370	47866	60726	1.08689	0.679381	0.913089	1.61942	0.749879	0.951346	0.807	0.536368
A0A5G2QUB6	Copper homeostasis protein cutC homolog OS=Sus scrofa OX=9823 GN=CUTC PE=1 SV=1	CUTC	25.935	36.8	18	5	5	5	2	2	3	2	5	4	3	3	5	4	5	5	3	3	5	4	5	5	3	3	5	4	5	5	41429	66454	77333	39597	84502	79521	0.639277	1.02543	1.1933	0.611008	1.30392	1.22706	0.91	0.820834
F1RS82	Biotinidase OS=Sus scrofa OX=9823 GN=BTD PE=1 SV=3	BTD	57.034	2.5	4	1	1	1	1	1	0	1	0	1	1	1	0	1	1	1	1	1	0	1	1	1	1	1	0	1	1	1	0	0	0	0	0	0
I3LIP2	Transforming growth factor beta receptor associated protein 1 OS=Sus scrofa OX=9823 GN=TGFBRAP1 PE=4 SV=2	TGFBRAP1	98.312	11	18	7	7	7	1	1	3	2	5	6	2	5	5	6	6	7	2	5	5	6	6	7	2	5	5	6	6	7	38581	35706	53334	50822	60639	67502	0.755049	0.698784	1.04377	0.994612	1.18674	1.32105	0.713	0.0792384
A0A287AT38	AKAP2_C domain-containing protein OS=Sus scrofa OX=9823 GN=PALM2AKAP2 PE=1 SV=2	PALM2AKAP2	117.47	9.2	20	7	7	7	2	3	2	3	6	4	2	6	4	4	6	4	2	6	4	4	6	4	2	6	4	4	6	4	44767	77707	37208	54390	85232	55210	0.757663	1.31516	0.62973	0.920528	1.44252	0.934406	0.82	0.440668
F1S1E9	Oxidation resistance 1 OS=Sus scrofa OX=9823 GN=OXR1 PE=1 SV=4	OXR1	87.392	3.7	8	2	2	2	1	1	2	1	2	1	2	2	2	1	2	2	2	2	2	1	2	2	2	2	2	1	2	2	29820	27861	32608	0	29762	29793	0.995035	0.929667	1.08807		0.993099	0.994134	1.011	0.893403
A0A286ZU25	WD repeat domain 77 OS=Sus scrofa OX=9823 GN=WDR77 PE=1 SV=1	WDR77	37.057	48.7	80	13	13	13	10	14	13	13	14	16	11	13	12	13	12	13	11	13	12	13	12	13	11	13	12	13	12	13	252170	259380	299700	301030	348620	337630	0.841254	0.865307	0.999817	1.00425	1.16302	1.12635	0.822	0.0471245
A0A286ZU34	Terpene cyclase/mutase family member OS=Sus scrofa OX=9823 GN=LSS PE=1 SV=2	LSS	84.338	36.5	104	20	20	20	18	16	14	19	20	17	19	18	15	18	19	17	19	18	15	18	19	17	19	18	15	18	19	17	305540	193740	180630	348450	256090	239230	1.20317	0.762916	0.711291	1.37214	1.00844	0.942048	0.806	0.316176
A0A286ZU36	Guanidinoacetate N-methyltransferase OS=Sus scrofa OX=9823 GN=GAMT PE=1 SV=1	GAMT	26.522	25	9	4	4	4	2	2	2	0	2	1	2	3	3	1	2	3	2	3	3	1	2	3	2	3	3	1	2	3	26991	26428	35749	0	32054	31305	0.884794	0.866338	1.17189		1.05076	1.02621	0.938	0.600918
A0A287B808	Phosphatidylinositol binding clathrin assembly protein OS=Sus scrofa OX=9823 GN=PICALM PE=1 SV=2	PICALM	65.379	31.4	2	14	1	1	1	1	0	0	0	0	13	14	13	8	13	11	1	1	0	0	1	1	1	1	0	0	1	1	0	0	0	0	0	0
A0A5G2R9U2	Ubiquitin conjugating enzyme E2 W OS=Sus scrofa OX=9823 GN=UBE2W PE=4 SV=1	UBE2W	17.315	11.9	2	1	1	1	1	0	0	0	0	1	1	0	0	0	0	1	1	0	0	0	0	1	1	0	0	0	0	1	0	0	0	0	0	0
A0A287B4H7	SURF1-like protein OS=Sus scrofa OX=9823 GN=SURF1 PE=3 SV=1	SURF1	33.25	25.9	24	7	7	7	3	4	5	5	2	5	6	6	7	6	7	7	6	6	7	6	7	7	6	6	7	6	7	7	151610	128090	154170	221490	155450	150590	0.946183	0.799397	0.962159	1.3823	0.970148	0.939817	0.822	0.25269
A0A286ZU54	Metadherin OS=Sus scrofa OX=9823 GN=MTDH PE=1 SV=1	MTDH	66.995	31.7	83	19	19	19	16	17	12	9	15	14	14	17	14	10	16	17	14	17	14	10	16	17	14	17	14	10	16	17	689980	702320	570210	575210	564170	514570	1.14473	1.16521	0.946025	0.95432	0.936004	0.853713	1.187	0.0888833
A0A286ZU56	39S ribosomal protein L20, mitochondrial isoform 1 OS=Sus scrofa OX=9823 GN=MRPL20 PE=1 SV=1	MRPL20	17.515	34.9	22	4	4	4	4	3	4	3	4	4	4	3	4	3	4	4	4	3	4	3	4	4	4	3	4	3	4	4	37250	52055	60669	92324	73929	70940	0.57727	0.806706	0.940199	1.43076	1.14569	1.09937	0.632	0.046525
A0A286ZU68	39S ribosomal protein L33, mitochondrial OS=Sus scrofa OX=9823 GN=MRPL33 PE=1 SV=1	MRPL33	7.492	16.9	6	1	1	1	1	1	1	1	1	1	1	1	1	1	1	1	1	1	1	1	1	1	1	1	1	1	1	1	0	0	0	0	0	0
A0A286ZU70	Sorting nexin 27 OS=Sus scrofa OX=9823 GN=SNX27 PE=1 SV=1	SNX27	55.781	34.3	51	13	12	13	9	6	12	9	7	8	12	10	13	12	11	12	11	9	12	11	10	11	12	10	13	12	11	12	92932	81220	109560	98281	108110	109090	0.930572	0.813294	1.09708	0.984134	1.08256	1.09237	0.899	0.291747
A0A287AA48	Caseinolytic mitochondrial matrix peptidase chaperone subunit B OS=Sus scrofa OX=9823 GN=CLPB PE=1 SV=2	CLPB	70.106	12.8	19	5	5	5	2	3	4	4	3	3	3	5	5	5	5	5	3	5	5	5	5	5	3	5	5	5	5	5	34092	39905	34661	50896	35737	34458	0.890328	1.04214	0.905188	1.32917	0.933288	0.899886	0.897	0.518256
F1RF36	Adhesion G protein-coupled receptor G1 OS=Sus scrofa OX=9823 GN=ADGRG1 PE=4 SV=4	ADGRG1	71.671	5.6	8	3	3	3	0	0	0	3	2	3	0	0	0	2	2	3	0	0	0	2	2	3	0	0	0	2	2	3	0	0	0	28435	14973	31472				1.13922	0.59988	1.2609
A0A286ZU85	Protein YIPF3 OS=Sus scrofa OX=9823 GN=YIPF3 PE=3 SV=1	YIPF3	37.058	5.7	8	2	2	2	0	2	1	1	2	2	1	2	1	2	2	2	1	2	1	2	2	2	1	2	1	2	2	2	0	21747	0	34308	20837	22891		0.871772		1.3753	0.835293	0.917631	0.836
A0A287A4Y9	C2 calcium dependent domain containing 5 OS=Sus scrofa OX=9823 GN=C2CD5 PE=4 SV=2	C2CD5	114.13	8.9	25	7	7	7	3	3	5	5	5	4	4	6	6	5	7	7	4	6	6	5	7	7	4	6	6	5	7	7	58722	52210	60960	74521	59597	61639	0.958338	0.852063	0.994862	1.21618	0.972618	1.00594	0.878	0.203452
A0A286ZU97	Mitochondrial carrier homolog 2 isoform 1 OS=Sus scrofa OX=9823 PE=3 SV=1	--	36.633	36.8	60	11	11	11	8	10	8	13	11	10	11	11	9	11	10	10	11	11	9	11	10	10	11	11	9	11	10	10	489650	413320	475880	824340	492910	517830	0.914114	0.771616	0.888408	1.53894	0.920201	0.966723	0.751	0.204449
A0A287AMN7	BEN domain-containing protein OS=Sus scrofa OX=9823 GN=BEND7 PE=4 SV=2	BEND7	44.425	6	8	2	2	2	1	0	1	2	2	2	1	2	2	2	2	2	1	2	2	2	2	2	1	2	2	2	2	2	0	6433.3	7587	33787	24892	25741		0.326761	0.38536	1.71612	1.26432	1.30744	0.249	0.00216638
A0A5G2QAE2	RNA binding motif protein 38 OS=Sus scrofa OX=9823 GN=RBM38 PE=4 SV=1	RBM38	14.548	11.7	2	1	1	1	0	1	0	1	0	0	0	1	1	1	1	0	0	1	1	1	1	0	0	1	1	1	1	0	0	0	0	0	0	0
A0A286ZUA7	Phospholipid scramblase OS=Sus scrofa OX=9823 GN=PLSCR1 PE=1 SV=1	PLSCR1	27.208	11.4	13	3	3	3	3	3	2	1	2	2	3	3	3	3	3	3	3	3	3	3	3	3	3	3	3	3	3	3	31527	32257	28274	37330	32242	36559	0.954453	0.976553	0.855971	1.13013	0.976099	1.10679	0.867	0.0814163
A0A286ZUB0	Monoglyceride lipase OS=Sus scrofa OX=9823 GN=MGLL PE=1 SV=2	MGLL	49.733	18.4	15	7	7	7	4	1	1	5	0	4	5	3	2	6	3	5	5	3	2	6	3	5	5	3	2	6	3	5	99544	18550	26965	104450	21567	49999	1.8602	0.346648	0.503901	1.95188	0.403027	0.934342	0.824	0.710868
A0A286ZUD5	SNARE-associated protein Snapin OS=Sus scrofa OX=9823 GN=SNAPIN PE=1 SV=1	SNAPIN	14.86	41.9	22	4	4	4	4	3	4	4	3	4	4	4	4	4	4	4	4	4	4	4	4	4	4	4	4	4	4	4	140150	131330	146980	114980	127970	138520	1.05122	0.985061	1.10245	0.862425	0.959859	1.03899	1.097	0.208829
A0A286ZUE0	Phosphatidylinositol-3,4,5-trisphosphate dependent Rac exchange factor 1 OS=Sus scrofa OX=9823 GN=PREX1 PE=4 SV=2	PREX1	181.38	42.4	217	51	50	51	31	32	36	42	40	36	39	41	41	49	41	39	39	41	41	49	41	39	39	41	41	49	41	39	204160	200490	209040	273380	208040	216360	0.934036	0.917246	0.956362	1.25072	0.951787	0.989851	0.879	0.232336
A0A5G2QBI4	Claudin domain containing 1 OS=Sus scrofa OX=9823 GN=CLDND1 PE=4 SV=1	CLDND1	9.7505	17.2	2	1	1	1	0	0	0	1	0	1	0	0	0	1	0	1	0	0	0	1	0	1	0	0	0	1	0	1	0	0	0	0	0	0
A0A286ZUI9	Glycogenin 1 OS=Sus scrofa OX=9823 GN=GYG1 PE=1 SV=1	GYG1	37.404	39.9	48	8	8	8	8	12	7	8	6	7	8	8	8	7	7	8	8	8	8	7	7	8	8	8	8	7	7	8	427040	454890	384020	245470	381030	310720	1.16298	1.23882	1.04582	0.6685	1.03768	0.846199	1.351	0.0824672
A0A286ZUJ0	WH2 domain-containing protein OS=Sus scrofa OX=9823 PE=4 SV=1	--	85.361	17.5	29	7	7	7	8	5	4	3	4	5	7	4	3	3	4	5	7	4	3	3	4	5	7	4	3	3	4	5	193860	75734	69560	61260	62641	72250	2.17289	0.848869	0.779668	0.686637	0.702116	0.809819	1.729	0.261166
A0A480QHS7	Coronin OS=Sus scrofa OX=9823 GN=CORO1A PE=1 SV=1	CORO1A	50.927	52.1	202	25	25	25	36	31	33	30	38	34	25	24	23	23	24	23	25	24	23	23	24	23	25	24	23	23	24	23	8409400	9675600	11640000	7467500	10490000	10584000	0.865959	0.996346	1.19863	0.768967	1.08021	1.08989	1.041	0.779985
A0A286ZUJ8	Phosphatidylinositol-4,5-bisphosphate 4-phosphatase OS=Sus scrofa OX=9823 GN=PIP4P1 PE=1 SV=1	PIP4P1	30.153	25.4	23	6	5	6	3	5	4	5	4	2	5	5	6	6	6	5	4	5	5	5	5	4	5	5	6	6	6	5	129770	93425	93273	143180	110710	98723	1.16372	0.837791	0.836428	1.28397	0.992795	0.885301	0.897	0.524195
A0A286ZUK6	GDP-4-keto-6-deoxy-D-mannose-3,5-epimerase-4-reductase OS=Sus scrofa OX=9823 GN=GFUS PE=1 SV=1	GFUS	42.697	42.9	63	13	13	13	10	11	11	8	10	13	11	13	12	9	13	12	11	13	12	9	13	12	11	13	12	9	13	12	197660	168300	238760	105720	192320	214980	1.06103	0.90343	1.28166	0.567502	1.03237	1.15401	1.179	0.457679
A0A286ZUM0	Chromosome 6 C19orf12 homolog OS=Sus scrofa OX=9823 GN=C6H19orf12 PE=1 SV=2	C6H19orf12	11.22	25.9	12	3	3	3	1	3	3	1	3	1	3	3	3	2	3	3	3	3	3	2	3	3	3	3	3	2	3	3	57760	76928	69451	24691	59345	59793	0.995954	1.32647	1.19754	0.425746	1.02328	1.03101	1.419	0.24122
A0A480IPJ6	15S Mg(2+)-ATPase p97 subunit OS=Sus scrofa OX=9823 GN=VCP PE=1 SV=1	VCP	89.302	65.8	314	43	43	43	52	54	57	49	49	53	40	40	43	38	42	41	40	40	43	38	42	41	40	40	43	38	42	41	3529200	3279700	3429000	1149100	2592900	2725600	1.26756	1.17795	1.23157	0.412714	0.931274	0.978935	1.583	0.132712
A0A286ZUN9	Complex I-23kD OS=Sus scrofa OX=9823 GN=NDUFS8 PE=1 SV=2	NDUFS8	22.156	37.9	34	7	7	7	5	4	4	6	6	9	6	6	7	7	7	7	6	6	7	7	7	7	6	6	7	7	7	7	886890	833770	803020	1304400	960530	849610	0.943798	0.887269	0.854546	1.3881	1.02216	0.904126	0.81	0.210874
A0A286ZUP2	Regulator of G-protein signaling 18 OS=Sus scrofa OX=9823 GN=RGS18 PE=4 SV=1	RGS18	27.734	37.9	20	6	6	6	2	2	3	4	5	4	3	3	4	5	6	5	3	3	4	5	6	5	3	3	4	5	6	5	41346	17658	29309	49672	38490	63408	1.03415	0.441665	0.733082	1.24241	0.962719	1.58597	0.583	0.11336
A0A286ZUQ0	Son of sevenless homolog 1 OS=Sus scrofa OX=9823 GN=SOS1 PE=4 SV=1	SOS1	152.36	8.6	22	9	5	9	4	3	2	4	6	3	7	6	5	7	9	8	4	3	2	3	5	4	7	6	5	7	9	8	40957	34773	43396	34515	36732	41105	1.06162	0.90133	1.12484	0.894642	0.952108	1.06546	1.06	0.534514
A0A5G2RCE3	Inositol 1,4,5-trisphosphate receptor OS=Sus scrofa OX=9823 GN=ITPR1 PE=1 SV=1	ITPR1	309.66	20.1	71	42	30	30	4	8	4	26	15	14	17	20	21	38	34	32	11	11	13	27	25	22	11	11	13	27	25	22	51481	43127	51965	142370	63021	67561	0.736276	0.616798	0.743198	2.03616	0.901319	0.96625	0.537	0.107835
A0A286ZUS1	RAB8B, member RAS oncogene family OS=Sus scrofa OX=9823 GN=RAB8B PE=1 SV=1	RAB8B	23.562	42.7	28	8	4	4	4	5	4	6	5	4	7	7	7	8	7	7	3	3	3	4	3	3	3	3	3	4	3	3	510190	615950	605600	438490	486000	473180	0.978184	1.18096	1.16111	0.840714	0.931805	0.907225	1.239	0.0351241
A0A286ZUT3	Ras-related protein Rap-2 OS=Sus scrofa OX=9823 GN=RAP2A PE=1 SV=1	RAP2A	20.585	67.2	10	8	3	3	2	1	1	3	2	1	7	6	5	7	6	4	3	2	2	3	3	2	3	2	2	3	3	2	128820	105000	97303	91448	116090	106390	1.19823	0.976667	0.905073	0.850612	1.07982	0.989596	1.055	0.66424
A0A287A579	A-kinase anchoring protein 9 OS=Sus scrofa OX=9823 GN=AKAP9 PE=1 SV=2	AKAP9	441.37	5.9	30	16	16	16	2	3	3	8	8	6	9	9	7	13	14	11	9	9	7	13	14	11	9	9	7	13	14	11	35946	38411	34786	50676	37075	38425	0.916526	0.979377	0.886949	1.2921	0.945313	0.979734	0.865	0.257515
A0A286ZUW1	N-acetylglucosamine-6-sulfatase OS=Sus scrofa OX=9823 GN=GNS PE=1 SV=1	GNS	59.678	23.4	46	10	10	10	11	7	7	5	9	7	10	9	10	7	10	10	10	9	10	7	10	10	10	9	10	7	10	10	1232800	544330	749170	159790	227780	224500	2.35689	1.04066	1.43228	0.30549	0.435474	0.429204	4.127	0.00655998
A0A286ZUW7	GATOR complex protein MIOS isoform X1 OS=Sus scrofa OX=9823 GN=MIOS PE=1 SV=1	MIOS	95.892	27.4	46	17	17	17	5	8	6	9	9	9	7	11	11	14	12	12	7	11	11	14	12	12	7	11	11	14	12	12	46643	39799	49631	61135	61793	52419	0.898651	0.766791	0.95622	1.17786	1.19054	1.00994	0.776	0.039267
A0A286ZUW8	GATA zinc finger domain-containing protein 1 OS=Sus scrofa OX=9823 GN=GATAD1 PE=4 SV=1	GATAD1	28.715	18.5	11	3	3	3	2	1	1	3	3	1	2	1	1	2	3	1	2	1	1	2	3	1	2	1	1	2	3	1	15914	0	0	58407	45495	0	0.398461			1.46242	1.13912		0.306
A0A5G2QWS7	Coiled-coil domain containing 50 OS=Sus scrofa OX=9823 GN=CCDC50 PE=1 SV=1	CCDC50	35.226	22.1	10	4	4	4	1	1	2	0	3	3	4	4	2	1	3	4	4	4	2	1	3	4	4	4	2	1	3	4	37000	53630	42373	0	54915	49653	0.778715	1.12871	0.891797		1.15576	1.04501	0.848	0.312477
A0A286ZUX5	PAN2-PAN3 deadenylation complex subunit PAN3 OS=Sus scrofa OX=9823 GN=PAN3 PE=3 SV=1	PAN3	91.531	9.7	16	6	6	6	1	0	3	3	5	4	1	2	5	6	6	4	1	2	5	6	6	4	1	2	5	6	6	4	0	33906	44874	52875	57360	51566		0.704669	0.932617	1.0989	1.19211	1.0717	0.73	0.0638506
A0A286ZUZ0	Oxysterol-binding protein OS=Sus scrofa OX=9823 GN=OSBPL9 PE=1 SV=2	OSBPL9	81.071	19.5	34	11	11	11	6	7	3	6	7	5	8	10	8	6	7	6	8	10	8	6	7	6	8	10	8	6	7	6	171160	180930	130420	94357	136290	115390	1.23947	1.31022	0.944449	0.683295	0.986957	0.835607	1.394	0.0852906
A0A286ZUZ1	Sorting nexin-2 OS=Sus scrofa OX=9823 GN=SNX2 PE=1 SV=2	SNX2	58.619	42.2	113	18	16	18	20	19	20	16	18	20	18	18	17	16	17	17	16	16	15	14	15	15	18	18	17	16	17	17	4522000	3827000	3945300	3027800	3609700	3363300	1.21695	1.02991	1.06175	0.814834	0.971433	0.905123	1.229	0.0463466
A0A286ZUZ5	Microtubule associated protein 1S OS=Sus scrofa OX=9823 GN=MAP1S PE=1 SV=2	MAP1S	109.33	23.7	67	17	17	17	11	11	11	9	13	12	14	17	14	14	17	16	14	17	14	14	17	16	14	17	14	14	17	16	143370	117220	118610	106710	100580	99601	1.2538	1.02511	1.03727	0.9332	0.879592	0.87103	1.236	0.0390603
A0A5G2R3Q3	PH domain-containing protein OS=Sus scrofa OX=9823 GN=PLEKHO2 PE=1 SV=1	PLEKHO2	53.278	43.5	71	15	15	15	13	14	13	8	12	11	13	15	14	11	14	15	13	15	14	11	14	15	13	15	14	11	14	15	219960	225950	198900	160440	173540	208580	1.1115	1.14177	1.00508	0.810733	0.87693	1.05399	1.188	0.110924
A0A286ZY41	Histone-lysine N-methyltransferase SETDB1 isoform 1 OS=Sus scrofa OX=9823 GN=SETDB1 PE=4 SV=1	SETDB1	137.75	6.9	23	7	7	7	3	4	3	3	5	5	4	6	5	5	5	5	4	6	5	5	5	5	4	6	5	5	5	5	250480	222260	178130	196550	239210	148450	1.21683	1.07974	0.865353	0.954837	1.16208	0.721168	1.114	0.530464
A0A286ZV07	Fucose kinase OS=Sus scrofa OX=9823 GN=FCSK PE=4 SV=2	FCSK	108.02	24.2	77	18	18	18	11	11	12	15	14	14	14	15	15	15	16	18	14	15	15	15	16	18	14	15	15	15	16	18	108270	114380	150850	93172	131260	128240	0.894581	0.945065	1.2464	0.769834	1.08454	1.05958	1.059	0.718829
F1S9U7	Paired amphipathic helix protein Sin3b isoform 1 OS=Sus scrofa OX=9823 GN=SIN3B PE=4 SV=3	SIN3B	128.28	10.9	18	8	8	8	1	3	1	4	6	3	1	5	4	5	7	4	1	5	4	5	7	4	1	5	4	5	7	4	0	12994	13334	26161	18746	16366		0.741658	0.761064	1.49319	1.06997	0.934122	0.645	0.102331
A0A287AGN7	Polycomb group RING finger protein 5 isoform X1 OS=Sus scrofa OX=9823 GN=PCGF5 PE=4 SV=1	PCGF5	27.54	4.7	5	1	1	1	0	1	1	1	1	1	1	1	1	1	1	1	1	1	1	1	1	1	1	1	1	1	1	1	0	0	0	0	0	0
A0A286ZV34	Calcium homeostasis modulator family member 5 OS=Sus scrofa OX=9823 GN=CALHM5 PE=3 SV=1	CALHM5	35.512	10.9	8	4	4	4	1	1	1	3	0	2	2	2	2	4	1	3	2	2	2	4	1	3	2	2	2	4	1	3	50561	25195	24833	41084	0	38216	1.40534	0.700293	0.690231	1.14193		1.06221	0.846	0.512255
A0A286ZV36	BRISC and BRCA1-A complex member 2 OS=Sus scrofa OX=9823 GN=BABAM2 PE=1 SV=2	BABAM2	41.301	31.1	35	9	8	9	5	6	5	7	7	5	6	8	6	8	6	8	5	7	5	8	6	7	6	8	6	8	6	8	257060	301020	318060	281510	328590	326940	0.850638	0.996106	1.05249	0.931546	1.08734	1.08188	0.935	0.446954
A0A286ZV41	Eukaryotic elongation factor 2 kinase OS=Sus scrofa OX=9823 GN=EEF2K PE=3 SV=2	EEF2K	81.629	6.8	10	4	4	4	1	3	1	1	2	2	2	3	2	3	3	3	2	3	2	3	3	3	2	3	2	3	3	3	122470	88234	116310	108200	112240	119970	1.10098	0.793205	1.0456	0.972695	1.00901	1.07851	0.961	0.666888
A0A287ATJ7	Solute carrier family 39 member 11 OS=Sus scrofa OX=9823 GN=SLC39A11 PE=4 SV=2	SLC39A11	33.985	5.5	8	1	1	1	1	1	1	1	2	2	1	1	1	1	1	1	1	1	1	1	1	1	1	1	1	1	1	1	0	0	0	0	0	0
A0A286ZV44	X-ray repair cross complementing 1 OS=Sus scrofa OX=9823 GN=XRCC1 PE=1 SV=1	XRCC1	66.041	21.9	6	9	1	1	1	1	1	1	1	1	7	7	7	9	7	8	1	1	1	1	1	1	1	1	1	1	1	1	0	0	0	0	0	0
A0A5G2QIP3	3-phosphoinositide-dependent protein kinase 1 OS=Sus scrofa OX=9823 GN=PDPK1 PE=1 SV=1	PDPK1	60.617	39.2	60	16	16	16	8	8	9	13	12	10	12	10	13	13	15	14	12	10	13	13	15	14	12	10	13	13	15	14	79995	90866	102360	104600	113580	113290	0.793744	0.901611	1.01566	1.03788	1.12699	1.12411	0.824	0.0603712
A0A287BCE7	Zinc finger protein 654 OS=Sus scrofa OX=9823 GN=ZNF654 PE=4 SV=2	ZNF654	120.61	2.6	4	2	2	2	0	0	1	0	1	2	0	1	2	2	2	2	0	1	2	2	2	2	0	1	2	2	2	2	0	0	9395.2	10920	10486	10505			0.90981	1.05747	1.01544	1.01728	0.883
A0A286ZV88	GTP-binding protein 8 OS=Sus scrofa OX=9823 GN=GTPBP8 PE=3 SV=2	GTPBP8	31.017	18.4	8	4	4	4	1	1	2	2	1	1	2	2	3	3	3	3	2	2	3	3	3	3	2	2	3	3	3	3	0	24373	22748	34064	28031	26311		0.899194	0.839242	1.25672	1.03415	0.970692	0.8	0.125742
A0A286ZV95	Transmembrane emp24 domain-containing protein 10 OS=Sus scrofa OX=9823 GN=TMED10 PE=1 SV=1	TMED10	24.91	41.6	45	9	9	9	4	7	7	13	7	7	5	6	6	8	8	8	5	6	6	8	8	8	5	6	6	8	8	8	1986100	1526600	1363100	2216100	1485700	1471600	1.18583	0.911476	0.813856	1.32315	0.887056	0.878637	0.942	0.777104
A0A286ZVA8	Tripartite motif containing 28 OS=Sus scrofa OX=9823 GN=TRIM28 PE=4 SV=1	TRIM28	91.795	49.8	191	28	1	28	26	30	33	34	36	32	26	25	26	23	27	27	1	1	1	1	1	1	26	25	26	23	27	27	1005500	1169800	1409800	1612000	1477300	1358400
A0A286ZVB5	Dual specificity mitogen-activated protein kinase kinase 7 isoform 1 OS=Sus scrofa OX=9823 GN=MAP2K7 PE=4 SV=1	MAP2K7	49.138	17.9	14	5	5	5	1	0	1	5	2	5	1	2	2	4	3	4	1	2	2	4	3	4	1	2	2	4	3	4	0	20371	18562	38105	26926	31708		0.750744	0.684076	1.40431	0.99232	1.16855	0.604	0.0343214
A0A286ZVB9	Protein RER1 OS=Sus scrofa OX=9823 GN=RER1 PE=1 SV=1	RER1	14.202	23.4	6	3	0	1	1	1	1	1	1	1	2	3	2	3	2	3	0	0	0	0	0	0	1	1	1	1	1	1	0	0	0	0	0	0
A0A286ZVC0	Tetratricopeptide repeat domain 7A OS=Sus scrofa OX=9823 GN=TTC7A PE=4 SV=1	TTC7A	96.187	15.2	31	10	10	10	1	5	4	6	8	7	4	5	4	7	8	7	4	5	4	7	8	7	4	5	4	7	8	7	35676	49635	50293	66196	73710	57167	0.643435	0.895193	0.90706	1.19388	1.3294	1.03104	0.688	0.047197
A0A5G2QJ78	PNKD metallo-beta-lactamase domain containing OS=Sus scrofa OX=9823 GN=PNKD PE=3 SV=1	PNKD	42.915	3.9	4	1	1	1	1	0	1	2	0	0	1	1	1	1	1	1	1	1	1	1	1	1	1	1	1	1	1	1	0	0	0	0	0	0
A0A286ZVC5	Chromosome 2 C5orf24 homolog OS=Sus scrofa OX=9823 GN=C2H5orf24 PE=3 SV=2	C2H5orf24	22.343	23	7	3	3	3	0	1	1	2	2	1	1	2	2	3	2	1	1	2	2	3	2	1	1	2	2	3	2	1	0	37007	11918	100630	113200	0		0.563369	0.181431	1.53192	1.72328		0.229	0.103957
A0A287BSL2	General transcription and DNA repair factor IIH helicase subunit XPD OS=Sus scrofa OX=9823 GN=ERCC2 PE=3 SV=1	ERCC2	81.16	25.3	38	11	11	11	6	4	6	8	9	5	7	7	7	8	10	7	7	7	7	8	10	7	7	7	7	8	10	7	47195	47200	56734	82565	79221	66937	0.745475	0.745554	0.896149	1.30417	1.25134	1.05731	0.661	0.00955144
A0A286ZVC8	Calcium/calmodulin-dependent protein kinase OS=Sus scrofa OX=9823 GN=CAMK2G PE=1 SV=2	CAMK2G	63.835	35.7	68	15	9	13	7	12	12	13	12	12	12	13	13	15	13	12	7	8	8	9	8	7	10	11	11	13	11	10	192120	175640	196810	209680	195320	196310	0.988712	0.903901	1.01285	1.07908	1.00518	1.01028	0.939	0.199403
A0A286ZVD0	Translocase of inner mitochondrial membrane 10 OS=Sus scrofa OX=9823 GN=TIMM10 PE=1 SV=1	TIMM10	10.333	38.9	17	4	4	4	3	3	3	4	2	2	4	4	3	4	3	3	4	4	3	4	3	3	4	4	3	4	3	3	213180	306670	353150	348610	309430	329180	0.687596	0.989141	1.13906	1.12441	0.998043	1.06174	0.884	0.404876
I3LPY8	4'-phosphopantetheine phosphatase OS=Sus scrofa OX=9823 GN=PANK4 PE=1 SV=2	PANK4	86.141	5.8	3	3	3	3	0	0	0	2	1	0	0	0	1	2	1	0	0	0	1	2	1	0	0	0	1	2	1	0	0	0	0	0	0	0
A0A286ZVD8	C-type lectin domain containing 17A OS=Sus scrofa OX=9823 GN=CLEC17A PE=4 SV=1	CLEC17A	34.995	4.2	1	1	1	1	0	0	0	1	0	0	0	0	1	1	1	0	0	0	1	1	1	0	0	0	1	1	1	0	0	0	0	0	0	0
F1SIQ0	Pinin OS=Sus scrofa OX=9823 GN=PNN PE=1 SV=1	PNN	83.106	31.3	92	19	19	19	12	17	16	12	20	15	14	17	16	14	18	17	14	17	16	14	18	17	14	17	16	14	18	17	244620	299280	338490	382230	309950	278600	0.792005	0.968977	1.09593	1.23754	1.00352	0.902022	0.909	0.511145
A0A287A342	Galectin OS=Sus scrofa OX=9823 GN=LGALS9 PE=1 SV=1	LGALS9	33.867	26.5	34	7	7	7	7	6	7	5	4	5	7	7	7	7	5	5	7	7	7	7	5	5	7	7	7	7	5	5	490870	345330	284110	267990	153640	199310	1.69144	1.18994	0.978986	0.92344	0.529413	0.686782	1.804	0.0599757
P10668	Cofilin-1 OS=Sus scrofa OX=9823 GN=CFL1 PE=1 SV=3	CFL1	18.518	84.9	195	24	22	24	28	34	34	30	36	33	19	20	20	19	20	19	18	19	18	18	19	18	19	20	20	19	20	19	16301000	20083000	18774000	15885000	17896000	17517000	0.918746	1.1319	1.05813	0.895299	1.00864	0.987281	1.075	0.38264
A0A286ZVF2	Leucine rich repeat containing 8 VRAC subunit A OS=Sus scrofa OX=9823 GN=LRRC8A PE=3 SV=1	LRRC8A	86.512	7.6	10	4	4	4	1	1	1	4	1	2	2	1	1	4	2	2	2	1	1	4	2	2	2	1	1	4	2	2	35293	0	0	49175	22197	35743	0.991321			1.38124	0.623476	1.00396	0.988
A0A5G2RJW0	GB1/RHD3-type G domain-containing protein OS=Sus scrofa OX=9823 GN=LOC102161784 PE=1 SV=1	LOC102161784	82.219	37.1	148	27	26	27	21	26	25	25	25	26	23	27	26	26	26	25	22	26	25	25	25	24	23	27	26	26	26	25	430120	845230	915770	876800	675720	781620	0.570292	1.12068	1.21421	1.16254	0.895931	1.03634	0.939	0.684118
A0A287A0D2	Prosaposin OS=Sus scrofa OX=9823 GN=PSAP PE=1 SV=2	PSAP	57.143	59.5	209	27	24	27	51	35	38	27	30	28	27	26	27	25	25	27	24	23	24	22	22	24	27	26	27	25	25	27	21201000	7191300	9601600	2855200	2998200	2969600	2.7171	0.921629	1.23053	0.365919	0.384246	0.380581	4.306	0.0139609
A0A286ZVG1	serine/threonine-protein phosphatase PGAM5, mitochondrial isoform X2 OS=Physeter macrocephalus OX=9755 GN=PGAM5 PE=4 SV=1	PGAM5	31.9	48.3	45	12	12	12	6	8	7	10	6	8	8	8	9	11	9	9	8	8	9	11	9	9	8	8	9	11	9	9	278400	307790	345110	375730	308370	300670	0.871784	0.963817	1.08068	1.17657	0.965633	0.941521	0.946	0.591951
A0A286ZVG3	Thymosin beta OS=Sus scrofa OX=9823 GN=LOC110257905 PE=3 SV=1	LOC110257905	5.0807	77.3	52	6	5	6	7	12	9	4	10	10	5	6	6	3	6	5	4	5	5	3	5	4	5	6	6	3	6	5	27272000	32300000	37949000	8056600	25579000	19983000	1.08265	1.28226	1.50652	0.319834	1.01544	0.793293	1.819	0.127601
A0A287ASU9	Tyrosine-protein kinase OS=Sus scrofa OX=9823 GN=TYK2 PE=3 SV=1	TYK2	125.86	12.4	27	9	9	9	1	5	3	4	7	7	2	7	4	7	9	9	2	7	4	7	9	9	2	7	4	7	9	9	0	30802	19287	35508	27005	26955		1.10356	0.691008	1.27217	0.967526	0.965734	0.84	0.426981
A0A287BIX5	Enhancer of polycomb homolog 1 OS=Sus scrofa OX=9823 GN=EPC1 PE=4 SV=1	EPC1	86.076	4.6	5	3	3	3	0	0	0	2	3	0	0	0	0	2	3	1	0	0	0	2	3	1	0	0	0	2	3	1	0	0	0	25075	16768	0				1.19853	0.801472
A0A5G2QNZ4	Nuclear autoantigenic sperm protein OS=Sus scrofa OX=9823 GN=NASP PE=1 SV=1	NASP	45.247	31.1	46	9	9	9	9	9	6	4	9	9	8	8	8	5	8	9	8	8	8	5	8	9	8	8	8	5	8	9	159440	190130	219880	107080	203320	200270	0.885679	1.05616	1.22142	0.594823	1.12943	1.11249	1.115	0.573015
A0A5G2QC19	Scavenger receptor class B member 1 OS=Sus scrofa OX=9823 GN=SCARB1 PE=1 SV=1	SCARB1	51.34	13.1	22	5	5	5	6	4	4	4	3	1	5	5	5	5	5	3	5	5	5	5	5	3	5	5	5	5	5	3	322160	74259	85403	69066	53962	53253	2.93717	0.677028	0.778629	0.629683	0.491978	0.485514	2.733	0.177272
A0A286ZVH9	[Histone H3]-lysine(4) N-methyltransferase OS=Sus scrofa OX=9823 GN=SETD7 PE=1 SV=1	SETD7	53.989	7.7	5	2	2	2	1	1	1	0	1	1	1	1	1	1	1	2	1	1	1	1	1	2	1	1	1	1	1	2	0	0	0	0	0	0
A0A286ZVI3	Serine/threonine kinase 25 OS=Sus scrofa OX=9823 GN=STK25 PE=4 SV=2	STK25	47.834	16.5	3	6	1	1	1	0	1	1	0	0	6	6	6	6	6	6	1	1	1	1	1	1	1	1	1	1	1	1	0	0	0	0	0	0
A0A286ZVI4	cAMP-dependent protein kinase catalytic subunit PRKX isoform X1 OS=Tursiops truncatus OX=9739 GN=LOC101327407 PE=3 SV=1	LOC101327407	40.636	12.3	11	4	3	3	0	2	2	2	2	3	1	3	3	3	4	4	0	2	2	2	3	3	0	2	2	2	3	3	0	9062.5	15669	15313	19510	23451		0.545898	0.943853	0.922409	1.17522	1.41262	0.637	0.164781
A0A287B6L8	Protein phosphatase 6 regulatory subunit 3 OS=Sus scrofa OX=9823 GN=PPP6R3 PE=1 SV=1	PPP6R3	93.636	27.5	83	18	18	18	12	14	15	12	15	15	15	17	15	16	16	16	15	17	15	16	16	16	15	17	15	16	16	16	104930	93925	117520	83456	96728	111380	1.0356	0.926984	1.15985	0.823662	0.954648	1.09926	1.085	0.46846
A0A286ZVJ2	Ras-related protein Rap-1b isoform 1 OS=Sus scrofa OX=9823 GN=RAP1B PE=1 SV=1	RAP1B	20.825	64.1	87	12	5	12	14	14	13	17	16	13	11	11	9	11	11	9	4	4	3	4	4	3	11	11	9	11	11	9	3819200	2702000	2809500	4818200	2693900	4072200	1.09563	0.775137	0.805977	1.38222	0.772814	1.16821	0.805	0.383026
A0A286ZVJ5	Zinc finger protein 280C OS=Sus scrofa OX=9823 GN=ZNF280C PE=4 SV=2	ZNF280C	77.1	5.3	6	3	3	3	0	0	0	3	2	1	0	1	1	3	2	1	0	1	1	3	2	1	0	1	1	3	2	1	0	0	0	24584	13833	0				1.27985	0.72015
A0A286ZVK0	Transmembrane protein 38B OS=Sus scrofa OX=9823 GN=TMEM38B PE=1 SV=1	TMEM38B	32.477	4.8	1	1	1	1	0	0	0	1	0	0	0	0	1	1	0	0	0	0	1	1	0	0	0	0	1	1	0	0	0	0	0	0	0	0
A0A287AN93	Lipase OS=Sus scrofa OX=9823 GN=LIPA PE=1 SV=1	LIPA	45.955	34.4	71	10	10	10	18	13	15	9	9	7	10	10	10	6	7	7	10	10	10	6	7	7	10	10	10	6	7	7	4379700	807530	1565500	344830	352220	434940	3.3328	0.614502	1.19129	0.262404	0.268027	0.330974	5.965	0.0356167
A0A286ZVK9	Cytosolic iron-sulfur assembly component 2B OS=Sus scrofa OX=9823 GN=CIAO2B PE=3 SV=1	CIAO2B	17.778	67.9	48	7	7	7	5	9	8	8	9	9	6	7	7	6	7	7	6	7	7	6	7	7	6	7	7	6	7	7	71643	108370	104810	124310	113780	122130	0.666402	1.00803	0.974912	1.1563	1.05835	1.13602	0.791	0.137628
A0A286ZVL0	Heterogeneous nuclear ribonucleoprotein U OS=Sus scrofa OX=9823 GN=HNRNPU PE=1 SV=1	HNRNPU	90.665	46.8	236	37	3	37	32	40	35	44	44	41	34	34	35	32	36	35	3	2	3	2	2	3	34	34	35	32	36	35	5429700	6869900	6529900	8223300	7814600	7387200	0.770998	0.975501	0.927222	1.16768	1.10964	1.04896	0.804	0.0461448
I3L7R7	Syntaxin-18 OS=Sus scrofa OX=9823 GN=STX18 PE=1 SV=3	STX18	35.346	35.3	28	9	9	9	4	3	4	8	4	5	5	7	7	7	8	7	5	7	7	7	8	7	5	7	7	7	8	7	53905	41005	55013	68229	53670	48123	1.01089	0.768976	1.03167	1.27951	1.00649	0.902461	0.882	0.427063
A0A286ZVP6	Mediator complex subunit 22 OS=Sus scrofa OX=9823 GN=MED22 PE=4 SV=2	MED22	21.958	26.8	13	4	4	4	1	2	1	2	3	4	1	3	3	3	4	4	1	3	3	3	4	4	1	3	3	3	4	4	0	49540	34118	55242	60631	43735		1.01823	0.701249	1.13542	1.24619	0.898913	0.786	0.276243
A0A286ZVQ0	acyl-coenzyme A thioesterase 1 isoform X1 OS=Physeter macrocephalus OX=9755 GN=LOC102981477 PE=3 SV=1	LOC102981477	45.755	50.7	91	16	13	16	12	16	13	18	17	15	15	14	14	14	15	15	12	11	11	11	12	12	15	14	14	14	15	15	249360	223470	229140	331550	283150	205510	0.982906	0.880855	0.903205	1.30688	1.1161	0.810062	0.856	0.395134
A0A286ZVR8	Thymocyte selection associated high mobility group box OS=Sus scrofa OX=9823 GN=TOX PE=4 SV=2	TOX	51.823	6.3	3	2	1	1	0	0	1	0	1	1	1	2	2	1	2	2	0	1	1	0	1	1	0	1	1	0	1	1	0	0	0	0	0	0
A0A286ZVS0	Splicing factor 3B subunit 3 OS=Sus scrofa OX=9823 GN=SF3B3 PE=1 SV=1	SF3B3	135.56	42.7	223	41	41	41	33	36	39	35	39	41	39	38	40	37	40	39	39	38	40	37	40	39	39	38	40	37	40	39	829640	880400	963990	684990	952240	917500	0.952012	1.01026	1.10618	0.786026	1.09269	1.05283	1.047	0.656397
A0A5G2QSC3	Yip1 domain family member 5 OS=Sus scrofa OX=9823 GN=YIPF5 PE=3 SV=1	YIPF5	26.22	3.7	6	1	1	1	1	1	1	1	1	1	1	1	1	1	1	1	1	1	1	1	1	1	1	1	1	1	1	1	0	0	0	0	0	0
F1RIP6	Nucleobindin-1 OS=Sus scrofa OX=9823 GN=NUCB1 PE=1 SV=3	NUCB1	49.385	49	119	16	16	16	20	22	18	22	16	21	13	14	16	16	14	15	13	14	16	16	14	15	13	14	16	16	14	15	424340	396030	315050	379400	293520	276790	1.22105	1.13958	0.906562	1.09173	0.844609	0.796468	1.196	0.244244
A0A286ZVU7	Nucleolar transcription factor 1 isoform X2 OS=Sus scrofa OX=9823 PE=4 SV=1	--	81.784	37.6	121	24	24	24	12	19	20	24	23	23	16	20	20	21	22	22	16	20	20	21	22	22	16	20	20	21	22	22	350110	419710	482680	683890	539810	502220	0.705293	0.845502	0.972354	1.37769	1.08744	1.01172	0.726	0.0717734
A0A286ZVU8	Amyloid beta precursor protein binding family B member 1 interacting protein OS=Sus scrofa OX=9823 GN=APBB1IP PE=4 SV=1	APBB1IP	76.528	25	65	15	14	15	9	11	10	12	11	12	10	12	11	15	13	14	9	11	10	14	12	13	10	12	11	15	13	14	434180	527670	525700	507530	565190	612610	0.821046	0.997838	0.994113	0.959753	1.06879	1.15846	0.883	0.209802
A0A286ZVV5	KAT8 regulatory NSL complex subunit 3 OS=Sus scrofa OX=9823 GN=KANSL3 PE=4 SV=2	KANSL3	85.846	13	12	6	6	6	1	3	1	5	2	0	3	3	2	5	4	2	3	3	2	5	4	2	3	3	2	5	4	2	57351	66773	60997	65024	76078	0	0.879015	1.02343	0.934897	0.996619	1.16604		0.875	0.202502
F1SUD8	Caspase recruitment domain family member 19 OS=Sus scrofa OX=9823 GN=CARD19 PE=1 SV=3	CARD19	18.51	35	9	5	5	5	0	0	2	2	2	3	3	3	3	3	2	4	3	3	3	3	2	4	3	3	3	3	2	4	50290	64766	58968	82285	64458	42435	0.830777	1.06992	0.974136	1.35933	1.06483	0.701015	0.92	0.810991
A0A5G2QIM9	Myosin motor domain-containing protein OS=Sus scrofa OX=9823 PE=1 SV=1	--	98.396	34.3	94	25	25	25	12	15	11	21	19	16	16	21	20	22	23	21	16	21	20	22	23	21	16	21	20	22	23	21	173090	176640	192840	230250	238510	237890	0.831351	0.848401	0.92621	1.10589	1.14556	1.14258	0.768	0.00163383
A0A286ZVX6	Tumor protein p53-inducible protein 11 OS=Sus scrofa OX=9823 GN=TP53I11 PE=4 SV=1	TP53I11	20.998	25.9	29	5	5	5	4	4	6	6	4	5	3	5	5	5	4	4	3	5	5	5	4	4	3	5	5	5	4	4	322560	304990	383380	489730	481310	395900	0.813905	0.769571	0.96737	1.23572	1.21447	0.998961	0.74	0.0356475
A0A286ZW02	Methylmalonyl-CoA epimerase OS=Sus scrofa OX=9823 GN=MCEE PE=1 SV=1	MCEE	18.867	35.3	10	3	3	3	1	2	1	1	3	2	2	2	1	2	3	2	2	2	1	2	3	2	2	2	1	2	3	2	55387	70508	0	47616	98292	79642	0.78799	1.00312		0.677432	1.3984	1.13306	0.837	0.66195
A0A286ZW08	Membrane cofactor protein OS=Sus scrofa OX=9823 GN=CD46 PE=4 SV=2	CD46	37.92	28	6	6	1	1	0	1	1	2	1	1	6	6	6	6	6	6	1	1	1	1	1	1	1	1	1	1	1	1	0	0	0	0	0	0
A0A286ZW33	Septin OS=Sus scrofa OX=9823 GN=SEPTIN7 PE=1 SV=1	SEPTIN7	47.859	55.6	139	20	1	20	21	25	26	23	24	20	19	20	19	18	20	17	1	1	1	1	1	1	19	20	19	18	20	17	1257600	1488500	1794100	1073800	1585200	1464900
A0A286ZW34	Matrin 3 OS=Molossus molossus OX=27622 GN=HJG59_011966 PE=4 SV=1	HJG59_011966	63.874	33.3	1	16	1	1	0	0	1	0	0	0	14	16	15	13	15	14	1	1	1	0	1	0	1	1	1	0	1	0	0	0	0	0	0	0
A0A286ZW35	K(+) channel subunit beta-2 OS=Sus scrofa OX=9823 GN=KCNAB2 PE=1 SV=1	KCNAB2	40.959	62.4	6	18	1	1	1	1	1	1	1	1	13	16	17	16	16	15	1	1	1	1	1	1	1	1	1	1	1	1	0	0	0	0	0	0
A0A286ZW39	GA-binding protein alpha chain isoform X1 OS=Sus scrofa OX=9823 GN=GABPA PE=3 SV=2	GABPA	49.176	39.4	54	12	12	12	6	10	7	8	11	12	11	12	10	9	11	11	11	12	10	9	11	11	11	12	10	9	11	11	186710	211010	223680	165310	246560	231060	0.88605	1.00137	1.0615	0.784495	1.17007	1.09652	0.967	0.877508
A0A286ZW69	[Histone H3]-lysine(4) N-methyltransferase OS=Sus scrofa OX=9823 GN=KMT2B PE=4 SV=2	KMT2B	278.34	5.9	18	10	9	10	1	2	1	6	5	3	4	5	4	6	7	6	4	5	4	6	7	6	4	5	4	6	7	6	20150	24268	26218	48176	41048	31733	0.631025	0.759986	0.821053	1.5087	1.28547	0.993763	0.584	0.0215312
A0A287ANV4	Family with sequence similarity 172 member A OS=Sus scrofa OX=9823 GN=FAM172A PE=3 SV=1	FAM172A	45.919	25.6	28	8	8	8	1	5	7	4	7	4	4	5	7	7	7	5	4	5	7	7	7	5	4	5	7	7	7	5	63693	48494	69503	61405	87020	88039	0.913917	0.69583	0.997283	0.881087	1.24863	1.26325	0.768	0.178321
A0A287BCM0	Anaphase-promoting complex subunit 1 OS=Sus scrofa OX=9823 GN=ANAPC1 PE=1 SV=2	ANAPC1	185.26	11.6	35	14	14	14	2	5	4	7	7	10	4	7	7	12	10	12	4	7	7	12	10	12	4	7	7	12	10	12	44421	79356	64205	86403	102490	96970	0.562475	1.00483	0.812987	1.09407	1.29777	1.22787	0.658	0.0657933
A0A286ZW93	L-type amino acid transporter 4 OS=Sus scrofa OX=9823 GN=SLC43A2 PE=1 SV=1	SLC43A2	63.1	5.1	12	3	3	3	3	2	2	1	2	2	3	2	2	1	2	2	3	2	2	1	2	2	3	2	2	1	2	2	97383	64688	41109	0	27181	36824	1.82239	1.21055	0.769298		0.508655	0.689111	2.116	0.132136
A0A286ZW95	Patatin like phospholipase domain containing 6 OS=Sus scrofa OX=9823 GN=PNPLA6 PE=1 SV=2	PNPLA6	150.04	30.4	96	28	28	28	8	13	14	25	19	17	14	19	15	26	23	21	14	19	15	26	23	21	14	19	15	26	23	21	82315	119310	70890	254860	150300	141310	0.603051	0.874082	0.51935	1.86714	1.10112	1.03526	0.499	0.0480722
A0A286ZWA5	Ubiquilin 2 OS=Sus scrofa OX=9823 GN=UBQLN2 PE=4 SV=2	UBQLN2	61.4	22	35	8	5	5	5	6	7	5	6	6	8	8	8	8	8	8	5	5	5	5	5	5	5	5	5	5	5	5	88973	104410	81120	39451	91324	76458	1.10816	1.30042	1.01035	0.49136	1.13744	0.952281	1.325	0.275506
A0A287AJL6	cAMP responsive element binding protein 1 OS=Sus scrofa OX=9823 GN=CREB1 PE=1 SV=1	CREB1	30.151	21.2	26	4	2	4	4	3	4	4	5	6	3	3	4	4	4	4	2	2	2	2	2	2	3	3	4	4	4	4	177350	295500	332070	297930	366520	316930	0.595701	0.992554	1.11539	1.00072	1.2311	1.06454	0.82	0.320307
A0A286ZWB1	Transmembrane protein 11 OS=Sus scrofa OX=9823 GN=TMEM11 PE=3 SV=1	TMEM11	21.286	27.7	30	5	5	5	4	2	7	7	6	4	3	4	4	5	4	4	3	4	4	5	4	4	3	4	4	5	4	4	95866	68925	90727	143970	83455	96236	0.993123	0.714028	0.939886	1.49146	0.864551	0.996956	0.789	0.318954
A0A286ZWB9	Nesprin-1 OS=Sus scrofa OX=9823 PE=3 SV=1	--	55.324	17.8	22	7	7	7	3	3	4	3	4	5	3	4	6	6	6	7	3	4	6	6	6	7	3	4	6	6	6	7	81532	106110	115470	151050	128980	128030	0.687867	0.895226	0.974195	1.27438	1.08818	1.08016	0.743	0.0608107
A0A287AJD9	Zinc finger protein 16 isoform X1 OS=Sus scrofa OX=9823 GN=ZNF16 PE=1 SV=1	ZNF16	61.942	13.8	18	5	5	5	1	3	4	3	4	3	1	3	4	4	4	4	1	3	4	4	4	4	1	3	4	4	4	4	0	34122	31526	44200	36846	31347		0.958262	0.885358	1.24129	1.03476	0.880331	0.876	0.418025
A0A287A7Z8	Polybromo 1 OS=Sus scrofa OX=9823 GN=PBRM1 PE=1 SV=1	PBRM1	182.06	30.1	112	38	38	38	9	17	14	28	24	20	16	27	21	32	31	26	16	27	21	32	31	26	16	27	21	32	31	26	126250	157580	158960	263930	206240	204780	0.677707	0.845885	0.853293	1.41677	1.10709	1.09925	0.656	0.0202119
A0A287B0R5	Protein tyrosine phosphatase 4A3 OS=Sus scrofa OX=9823 GN=PTP4A3 PE=4 SV=1	PTP4A3	15.787	18	3	2	2	2	0	0	0	0	1	2	0	0	0	1	1	2	0	0	0	1	1	2	0	0	0	1	1	2	0	0	0	0	0	0
A0A286ZWD5	Mediator of RNA polymerase II transcription subunit 15 OS=Sus scrofa OX=9823 GN=MED15 PE=1 SV=2	MED15	74.071	13	23	7	7	7	3	3	5	4	4	4	4	6	5	5	6	5	4	6	5	5	6	5	4	6	5	5	6	5	35625	47509	60706	40935	60381	53820	0.71494	0.953434	1.21828	0.821504	1.21176	1.08009	0.927	0.677661
A0A287BG78	RNA binding motif protein 23 OS=Capra hircus OX=9925 GN=RBM23 PE=4 SV=1	RBM23	45.169	15.8	4	5	2	2	0	0	0	1	1	2	2	3	3	3	5	4	0	0	1	1	2	2	0	0	1	1	2	2	0	0	0	0	19630	14884					1.13751	0.862491
A0A287A7H4	CUGBP Elav-like family member 1 OS=Sus scrofa OX=9823 GN=CELF1 PE=1 SV=1	CELF1	51.745	23.9	58	10	9	9	7	11	8	10	12	10	7	8	8	9	9	8	6	7	7	8	8	7	6	7	7	8	8	7	80876	103400	118020	172560	159030	145030	0.622989	0.796492	0.90911	1.32923	1.22501	1.11717	0.634	0.0187284
A0A286ZWH7	A-kinase anchoring protein 4 OS=Sus scrofa OX=9823 GN=AKAP4 PE=3 SV=2	AKAP4	95.299	1.2	4	1	1	1	1	1	1	0	1	0	1	1	1	0	1	1	1	1	1	0	1	1	1	1	1	0	1	1	0	0	0	0	0	0
A0A286ZWI1	Fructose-bisphosphate aldolase OS=Sus scrofa OX=9823 GN=ALDOC PE=1 SV=1	ALDOC	39.376	56.9	92	17	12	12	15	18	16	6	20	17	14	16	15	11	16	15	9	11	10	6	11	10	9	11	10	6	11	10	2899400	3123100	4323900	582090	4025900	3838500	0.925691	0.997111	1.38049	0.185844	1.28535	1.22552	1.225	0.491761
A0A286ZWI2	Cleavage and polyadenylation specificity factor subunit 5 OS=Sus scrofa OX=9823 GN=NUDT21 PE=1 SV=1	NUDT21	26.256	54.2	68	13	13	13	10	13	12	11	12	10	12	13	12	9	13	11	12	13	12	9	13	11	12	13	12	9	13	11	738310	822940	951460	551560	943690	901070	0.90239	1.00583	1.16291	0.674137	1.15341	1.10132	1.049	0.728079
A0A286ZWJ2	Eukaryotic translation elongation factor 1 epsilon-1 isoform 1 OS=Sus scrofa OX=9823 GN=EEF1E1 PE=1 SV=1	EEF1E1	19.725	47.7	21	7	7	7	5	2	2	3	5	4	6	5	6	5	6	5	6	5	6	5	6	5	6	5	6	5	6	5	270860	192780	287170	300960	289710	317010	0.979903	0.69743	1.03891	1.0888	1.0481	1.14686	0.827	0.183618
A0A287BA45	Succinate--CoA ligase [GDP-forming] subunit beta, mitochondrial OS=Sus scrofa OX=9823 GN=SUCLG2 PE=3 SV=1	SUCLG2	44.836	55.9	115	19	18	19	18	19	18	20	21	19	17	16	17	19	17	17	16	15	16	18	16	16	17	16	17	19	17	17	1396500	1369800	1490900	2127000	1854400	1674000	0.845288	0.829127	0.902427	1.28745	1.12245	1.01326	0.753	0.0193809
F1S9Q3	Heat shock protein family A (Hsp70) member 8 OS=Rhinolophus ferrumequinum OX=59479 GN=mRhiFer1_006570 PE=3 SV=1	mRhiFer1_006570	71.881	59.7	368	37	32	37	52	71	64	56	62	63	34	33	34	34	33	33	30	28	29	30	28	28	34	33	34	34	33	33	7972400	9792500	8646700	7166800	6869600	7486100	0.99792	1.22575	1.08232	0.897082	0.859881	0.937049	1.227	0.0356673
A0A286ZWM0	5'-nucleotidase OS=Sus scrofa OX=9823 GN=NT5C3B PE=3 SV=1	NT5C3B	34.648	13.7	3	3	3	3	0	0	1	0	2	0	0	1	2	0	2	1	0	1	2	0	2	1	0	1	2	0	2	1	0	0	0	0	0	0
A0A286ZWM5	Leucine rich repeat containing 8 VRAC subunit D OS=Sus scrofa OX=9823 GN=LRRC8D PE=1 SV=1	LRRC8D	97.748	12.9	25	8	8	8	5	4	3	4	5	4	6	7	7	7	8	7	6	7	7	7	8	7	6	7	7	7	8	7	80787	54571	51224	67938	45865	59334	1.3475	0.910227	0.8544	1.13319	0.765014	0.989672	1.078	0.734371
A0A286ZWN2	Caspase 10 OS=Sus scrofa OX=9823 GN=CASP10 PE=3 SV=1	CASP10	58.433	31.6	41	11	11	11	5	4	6	10	7	9	6	6	6	11	11	9	6	6	6	11	11	9	6	6	6	11	11	9	62983	87547	72013	101290	99821	116730	0.699314	0.972053	0.799576	1.12464	1.10833	1.29608	0.7	0.028128
A0A286ZWN4	RUN and FYVE domain containing 3 OS=Sus scrofa OX=9823 GN=RUFY3 PE=1 SV=2	RUFY3	58.48	15.1	14	6	5	5	1	2	3	3	3	2	3	3	5	5	6	6	3	3	4	4	5	5	3	3	4	4	5	5	71514	81438	89510	83243	84539	78020	0.878795	1.00074	1.09994	1.02293	1.03885	0.958744	0.986	0.815965
A0A286ZWN9	Retinol dehydrogenase 13 OS=Sus scrofa OX=9823 GN=RDH13 PE=3 SV=1	RDH13	36.206	35.9	36	8	8	8	5	7	7	5	7	5	7	8	7	7	8	7	7	8	7	7	8	7	7	8	7	7	8	7	59505	77997	73938	116480	84792	86216	0.715594	0.937975	0.889162	1.40076	1.01969	1.03682	0.735	0.0838098
A0A287BQ28	Transforming acidic coiled-coil-containing protein 1 isoform 11 OS=Sus scrofa OX=9823 GN=TACC1 PE=3 SV=1	TACC1	81.682	15.4	17	6	6	6	3	1	2	2	3	6	3	3	3	3	3	6	3	3	3	3	3	6	3	3	3	3	3	6	42956	33191	42344	25512	30336	47821	1.16014	0.896408	1.14361	0.689017	0.819301	1.29153	1.143	0.471185
A0A286ZWP6	J domain-containing protein OS=Sus scrofa OX=9823 GN=DNAJB6 PE=1 SV=2	DNAJB6	35.421	27.8	21	7	6	7	2	2	4	5	4	4	3	3	5	6	4	4	3	3	5	5	4	4	3	3	5	6	4	4	81798	138500	147990	168400	153890	176670	0.565914	0.958203	1.02386	1.16507	1.06468	1.22228	0.738	0.155889
A0A5G2QLX7	Maturin OS=Sus scrofa OX=9823 GN=MTURN PE=1 SV=1	MTURN	10.147	13.3	3	1	1	1	1	0	1	0	1	0	1	1	1	1	1	0	1	1	1	1	1	0	1	1	1	1	1	0	0	0	0	0	0	0
A0A286ZWQ0	Neutrophil cytosolic factor 2 OS=Sus scrofa OX=9823 GN=NCF2 PE=3 SV=2	NCF2	71.564	43.7	109	23	23	23	17	20	20	15	18	19	21	20	22	17	20	19	21	20	22	17	20	19	21	20	22	17	20	19	880140	751760	628470	318250	358800	340580	1.61099	1.37601	1.15034	0.58252	0.656742	0.623392	2.221	0.0015718
F1S405	Latent transforming growth factor beta binding protein 1 OS=Sus scrofa OX=9823 GN=LTBP1 PE=4 SV=4	LTBP1	148.2	26.9	65	24	24	24	14	5	6	14	7	19	15	10	11	16	14	22	15	10	11	16	14	22	15	10	11	16	14	22	88289	62819	53125	88662	46762	158030	1.06439	0.757331	0.640463	1.06889	0.563752	1.90517	0.696	0.5241
A0A286ZWQ3	Anaphase-promoting complex subunit CDC26 OS=Sus scrofa OX=9823 GN=CDC26 PE=3 SV=2	CDC26	12.332	10.3	4	1	1	1	0	1	1	1	1	0	1	1	1	1	1	1	1	1	1	1	1	1	1	1	1	1	1	1	0	0	0	0	0	0
A0A286ZWQ4	Chromosome 6 C1orf174 homolog OS=Sus scrofa OX=9823 GN=C6H1orf174 PE=3 SV=1	C6H1orf174	23.895	11.6	3	2	2	2	0	0	1	1	0	1	0	2	1	1	2	2	0	2	1	1	2	2	0	2	1	1	2	2	0	0	0	0	0	0
A0A286ZWQ9	Protein NipSnap homolog 3A isoform 1 OS=Sus scrofa OX=9823 PE=3 SV=1	--	27.412	41.3	20	8	5	5	2	3	4	4	4	3	4	4	4	6	5	6	2	2	3	5	4	4	2	2	3	5	4	4	64375	71350	85860	114760	91360	96511	0.736815	0.816648	0.982725	1.3135	1.04568	1.10463	0.732	0.0446192
A0A286ZWR4	Calmodulin regulated spectrin associated protein 1 OS=Sus scrofa OX=9823 GN=CAMSAP1 PE=3 SV=1	CAMSAP1	173.87	2.7	4	3	3	3	2	0	1	1	0	0	2	2	1	3	2	1	2	2	1	3	2	1	2	2	1	3	2	1	440370	155860	0	228400	259320	0	1.62506	0.575156		0.842843	0.956945		1.222	0.900875
A0A286ZWR7	Phosphoglucomutase 2 like 1 OS=Sus scrofa OX=9823 GN=PGM2L1 PE=1 SV=1	PGM2L1	70.655	16.4	26	8	8	8	1	3	7	4	6	5	3	4	7	4	7	5	3	4	7	4	7	5	3	4	7	4	7	5	9205.9	21517	24403	18489	27549	26007	0.43434	1.01519	1.15135	0.872322	1.29978	1.22703	0.765	0.366725
A0A5G2QTG5	SH3 domain binding glutamate rich protein like 3 OS=Sus scrofa OX=9823 GN=SH3BGRL3 PE=1 SV=1	SH3BGRL3	9.5346	42	34	4	4	4	7	5	6	5	6	5	4	4	4	4	4	4	4	4	4	4	4	4	4	4	4	4	4	4	4502600	5654000	5464800	1904200	4268400	4259500	1.03693	1.30209	1.25852	0.438528	0.982993	0.980943	1.497	0.170588
A0A286ZWS9	Clat_adaptor_s domain-containing protein OS=Sus scrofa OX=9823 GN=AP3S1 PE=3 SV=1	AP3S1	18.894	49.7	32	7	7	7	7	4	5	5	6	5	7	5	6	7	7	6	7	5	6	7	7	6	7	5	6	7	7	6	279290	215360	217900	266190	250570	256320	1.12797	0.869772	0.880031	1.07506	1.01198	1.0352	0.922	0.364015
A0A5G2R9R8	Malectin domain-containing protein OS=Sus scrofa OX=9823 GN=CABP1 PE=1 SV=1	CABP1	32.315	51.4	75	15	15	15	15	11	13	12	11	13	11	12	13	15	12	14	11	12	13	15	12	14	11	12	13	15	12	14	500380	481470	464880	857230	560390	561600	0.876335	0.843217	0.814162	1.5013	0.981433	0.983552	0.731	0.109641
A0A286ZWW0	AIG1-type G domain-containing protein OS=Sus scrofa OX=9823 PE=3 SV=1	--	35.674	38.6	49	9	9	9	6	7	8	10	9	9	9	8	8	9	8	8	9	8	8	9	8	8	9	8	8	9	8	8	94710	159320	182330	297410	176730	186260	0.518126	0.871585	0.997465	1.62703	0.96683	1.01896	0.661	0.178089
A0A287BKC8	SPRY domain containing 3 OS=Sus scrofa OX=9823 GN=SPRYD3 PE=4 SV=1	SPRYD3	49.041	13.5	7	4	4	4	0	0	0	4	2	1	1	3	2	4	2	2	1	3	2	4	2	2	1	3	2	4	2	2	0	25738	26828	51726	33805	26585		0.781445	0.81454	1.57048	1.02637	0.807162	0.703	0.301246
A0A286ZWY1	Phosphodiesterase OS=Sus scrofa OX=9823 GN=PDE3B PE=3 SV=1	PDE3B	124.79	15	38	12	12	12	7	4	6	7	7	7	7	7	8	7	8	9	7	7	8	7	8	9	7	7	8	7	8	9	80466	42355	80711	85039	68879	70125	1.12915	0.594352	1.13259	1.19332	0.966553	0.984038	0.908	0.58414
A0A286ZWY2	Chromosome 6 C19orf54 homolog OS=Sus scrofa OX=9823 GN=C6H19orf54 PE=3 SV=1	C6H19orf54	39.239	7.7	4	2	2	2	0	0	1	0	1	2	1	0	1	0	1	2	1	0	1	0	1	2	1	0	1	0	1	2	0	0	0	0	0	0
A0A287ARA5	Kinesin light chain OS=Sus scrofa OX=9823 GN=KLC1 PE=1 SV=2	KLC1	67.446	48	105	24	17	24	19	16	17	16	17	20	21	21	20	21	21	22	15	16	15	16	16	17	21	21	20	21	21	22	235100	236700	225660	191080	180530	214630	1.09885	1.10633	1.05473	0.893106	0.843795	1.00318	1.19	0.0294036
A0A5G2Q7M2	Eukaryotic translation initiation factor 4E nuclear import factor 1 OS=Sus scrofa OX=9823 GN=EIF4ENIF1 PE=1 SV=1	EIF4ENIF1	88.262	5.7	10	4	4	4	1	0	2	2	2	3	2	1	3	2	4	3	2	1	3	2	4	3	2	1	3	2	4	3	20150	0	17204	40745	26761	37570	0.707365		0.603946	1.43035	0.939444	1.31889	0.533	0.0396823
A0A286ZWZ5	Aspartyl-tRNA synthetase 2, mitochondrial OS=Sus scrofa OX=9823 GN=DARS2 PE=3 SV=2	DARS2	72.578	28.5	46	11	11	11	7	9	7	6	8	9	9	8	7	9	7	10	9	8	7	9	7	10	9	8	7	9	7	10	118480	112470	94507	232620	140760	153620	0.833919	0.791618	0.665185	1.63729	0.990736	1.08125	0.618	0.0526753
F1RQC8	Gem nuclear organelle associated protein 5 OS=Sus scrofa OX=9823 GN=GEMIN5 PE=4 SV=2	GEMIN5	164.96	24.9	101	27	27	27	10	16	16	19	23	17	17	21	21	24	26	24	17	21	21	24	26	24	17	21	21	24	26	24	59825	102940	96724	115330	114230	102880	0.606407	1.04344	0.980428	1.16902	1.15787	1.04283	0.781	0.193084
A0A286ZWZ9	Prolyl endopeptidase OS=Sus scrofa OX=9823 GN=PREPL PE=1 SV=2	PREPL	76.773	3.9	5	2	2	2	0	1	1	1	2	0	0	1	1	1	2	0	0	1	1	1	2	0	0	1	1	1	2	0	0	0	0	0	0	0
A0A286ZX08	CAP-Gly domain-containing linker protein 2 isoform X2 OS=Neophocaena asiaeorientalis asiaeorientalis OX=1706337 GN=CLIP2 PE=4 SV=1	CLIP2	112.9	6.2	4	5	4	4	0	4	0	0	0	0	1	5	2	2	2	2	0	4	1	1	1	1	0	4	1	1	1	1	0	0	0	0	0	0
A0A5G2QI51	Spliceosome associated factor 3, U4/U6 recycling protein OS=Sus scrofa OX=9823 GN=SART3 PE=1 SV=1	SART3	109.26	38.5	152	31	31	31	21	25	25	24	27	30	21	26	26	28	30	29	21	26	26	28	30	29	21	26	26	28	30	29	406710	478820	590050	489400	575810	577870	0.782471	0.921203	1.1352	0.941558	1.1078	1.11177	0.898	0.390579
A0A5G2R8E0	Vacuole membrane protein 1 OS=Sus scrofa OX=9823 GN=VMP1 PE=1 SV=1	VMP1	41.855	17.6	11	4	4	4	1	3	2	1	2	2	3	4	2	2	4	3	3	4	2	2	4	3	3	4	2	2	4	3	55705	44428	44231	41599	35982	39978	1.27606	1.01773	1.01322	0.952929	0.824258	0.915796	1.228	0.0830877
A0A286ZX26	Cathepsin D OS=Sus scrofa OX=9823 GN=CTSD PE=1 SV=2	CTSD	43.924	51	196	16	5	16	56	33	41	21	23	22	16	16	16	15	15	14	5	5	5	5	5	5	16	16	16	15	15	14	43849000	9777900	15024000	2241900	2489800	3315500	3.43025	0.764913	1.17531	0.175381	0.194774	0.259368	8.531	0.0133782
F1RJN4	Transducin beta like 2 OS=Sus scrofa OX=9823 GN=TBL2 PE=1 SV=1	TBL2	49.738	48.1	55	17	17	17	9	10	9	11	8	8	13	14	12	15	14	15	13	14	12	15	14	15	13	14	12	15	14	15	170560	136790	144030	215640	146520	146750	1.06568	0.854679	0.899916	1.34734	0.915473	0.916911	0.887	0.499762
A0A286ZX49	Mitogen-activated protein kinase kinase kinase kinase 4 OS=Sus scrofa OX=9823 GN=MAP4K4 PE=4 SV=2	MAP4K4	142.31	14.8	31	14	10	10	5	8	3	5	7	3	8	14	9	9	11	10	5	10	6	6	8	6	5	10	6	6	8	6	48500	69861	51265	36392	41844	34693	1.02989	1.48348	1.0886	0.772777	0.888549	0.736699	1.502	0.0351365
Q29308	40S ribosomal protein S19 (Fragment) OS=Sus scrofa OX=9823 GN=RPS19 PE=2 SV=3	RPS19	14.984	44.9	33	7	7	7	6	5	6	6	4	6	7	6	6	6	6	6	7	6	6	6	6	6	7	6	6	6	6	6	1256000	1151900	1539900	988560	1003000	995690	1.08665	0.99659	1.33228	0.855273	0.867766	0.861442	1.322	0.0345483
K7GMG9	Lysosomal trafficking regulator OS=Sus scrofa OX=9823 GN=LYST PE=1 SV=2	LYST	397.57	6.8	41	17	17	17	7	3	5	7	9	10	10	9	10	11	16	14	10	9	10	11	16	14	10	9	10	11	16	14	83094	59104	67040	80531	71052	82842	1.12374	0.799309	0.906634	1.08908	0.960891	1.12034	0.893	0.331679
A0A286ZX74	Serine and arginine rich splicing factor 5 OS=Sus scrofa OX=9823 GN=SRSF5 PE=1 SV=2	SRSF5	31.176	25.1	41	8	7	7	3	8	6	10	7	7	6	7	7	7	7	7	5	6	6	6	6	6	5	6	6	6	6	6	437730	698770	905100	553660	731380	686420	0.654458	1.04474	1.35323	0.827787	1.0935	1.02628	1.036	0.995622
A0A286ZX78	Protein tweety homolog OS=Sus scrofa OX=9823 GN=TTYH2 PE=3 SV=1	TTYH2	55.246	13.5	5	5	5	5	4	0	0	1	0	0	5	0	1	1	0	0	5	0	1	1	0	0	5	0	1	1	0	0	0	0	0	0	0	0
A0A286ZX89	Protein FMC1 homolog OS=Sus scrofa OX=9823 GN=FMC1 PE=1 SV=1	FMC1	12.878	10.6	2	1	1	1	0	0	0	1	1	0	0	0	1	1	1	1	0	0	1	1	1	1	0	0	1	1	1	1	0	0	0	0	0	0
A0A287A8F8	Coiled-coil-helix-coiled-coil-helix domain containing 6 OS=Sus scrofa OX=9823 GN=CHCHD6 PE=1 SV=1	CHCHD6	24.704	5.4	5	1	1	1	1	1	1	1	0	1	1	1	1	1	1	1	1	1	1	1	1	1	1	1	1	1	1	1	0	0	0	0	0	0
A0A286ZXA3	NADPH--cytochrome P450 reductase OS=Sus scrofa OX=9823 GN=POR PE=1 SV=1	POR	88.001	44	133	29	29	29	26	27	21	25	20	14	28	28	25	26	26	22	28	28	25	26	26	22	28	28	25	26	26	22	1083800	913020	712950	631770	428650	409260	1.5559	1.31073	1.02351	0.906966	0.615368	0.587532	1.844	0.0283199
A0A286ZXA4	mth938 domain-containing protein OS=Balaenoptera acutorostrata scammoni OX=310752 GN=AAMDC PE=4 SV=1	AAMDC	13.374	53.3	19	5	5	5	5	3	3	2	3	3	5	5	5	3	5	5	5	5	5	3	5	5	5	5	5	3	5	5	98739	94498	138280	60798	117910	126250	0.930805	0.890825	1.30356	0.573138	1.11153	1.19015	1.087	0.67551
A0A286ZXA6	39S ribosomal protein L59, mitochondrial OS=Sus scrofa OX=9823 GN=GADD45GIP1 PE=1 SV=1	GADD45GIP1	25.771	41.4	27	7	7	7	4	4	3	8	4	4	6	5	5	7	6	7	6	5	5	7	6	7	6	5	5	7	6	7	69553	80365	87842	143310	90862	86936	0.74672	0.862798	0.943071	1.53857	0.975493	0.933344	0.74	0.184079
A0A286ZXB6	Pogo transposable element derived with ZNF domain OS=Sus scrofa OX=9823 GN=POGZ PE=1 SV=2	POGZ	144.64	21.4	61	18	18	18	6	10	8	12	12	13	8	14	14	15	15	14	8	14	14	15	15	14	8	14	14	15	15	14	67356	97857	99846	132140	113160	97790	0.664535	0.965457	0.985081	1.30369	1.11644	0.964796	0.773	0.160533
A0A286ZXB9	Acetyl-CoA acyltransferase 2 OS=Sus scrofa OX=9823 GN=ACAA2 PE=1 SV=1	ACAA2	41.571	70.3	94	18	18	18	17	14	15	17	16	15	15	15	14	16	16	13	15	15	14	16	16	13	15	15	14	16	16	13	365230	250610	326230	484440	301360	276900	1.09308	0.750041	0.976361	1.44986	0.901929	0.828723	0.886	0.65085
A0A5G2QV05	Mediator complex subunit 30 OS=Sus scrofa OX=9823 GN=MED30 PE=3 SV=1	MED30	16.286	6.3	6	1	1	1	1	1	1	1	1	1	1	1	1	1	1	1	1	1	1	1	1	1	1	1	1	1	1	1	0	0	0	0	0	0
A0A286ZXD9	Microtubule-associated protein OS=Sus scrofa OX=9823 GN=MAP4 PE=1 SV=2	MAP4	236.99	15.6	1	24	1	1	0	0	0	0	1	0	18	20	20	18	23	22	0	0	0	0	1	1	0	0	0	0	1	1	0	0	0	0	0	0
A0A286ZXE0	COMM domain-containing protein OS=Sus scrofa OX=9823 GN=COMMD6 PE=1 SV=1	COMMD6	9.6811	52.9	6	4	1	1	1	1	1	1	1	1	2	3	3	4	3	3	1	1	1	1	1	1	1	1	1	1	1	1	0	0	0	0	0	0
A0A5G2QBQ2	myosin-6 isoform X1 OS=Physeter macrocephalus OX=9755 GN=MYH6 PE=3 SV=1	MYH6	217.93	3.9	9	6	3	5	0	1	0	2	3	3	5	4	4	5	6	6	3	2	2	3	3	3	4	3	3	4	5	5	94326	82730	97492	93736	94452	90907	1.02224	0.896571	1.05655	1.01585	1.02361	0.985187	0.984	0.733935
A0A5G2QUZ8	ATP binding cassette subfamily B member 7 OS=Sus scrofa OX=9823 GN=ABCB7 PE=1 SV=1	ABCB7	76.429	21.8	47	11	11	11	6	6	7	13	9	6	8	8	8	11	9	9	8	8	8	11	9	9	8	8	8	11	9	9	359210	352250	339380	560840	373260	358340	0.919762	0.901941	0.868987	1.43604	0.955737	0.917534	0.813	0.266101
A0A286ZXF1	Cytochrome-b5 reductase OS=Sus scrofa OX=9823 GN=CYB5R1 PE=1 SV=1	CYB5R1	53.631	29.4	28	10	10	10	6	4	2	8	4	4	8	8	6	9	8	6	8	8	6	9	8	6	8	8	6	9	8	6	123710	70824	86328	102590	50196	54745	1.5198	0.870086	1.06056	1.26034	0.616667	0.672553	1.353	0.302416
A0A286ZXF2	HCLS1 binding protein 3 OS=Sus scrofa OX=9823 GN=HS1BP3 PE=1 SV=1	HS1BP3	43.701	23.1	29	7	6	7	6	5	5	3	5	5	6	6	5	4	5	5	6	6	5	4	5	5	6	6	5	4	5	5	117630	85561	84129	32372	47239	61769	1.64633	1.19749	1.17745	0.453072	0.661148	0.864507	2.032	0.0279961
A0A286ZZ41	WD repeat domain 37 OS=Sus scrofa OX=9823 GN=WDR37 PE=1 SV=1	WDR37	54.586	51.7	78	16	16	16	12	11	11	14	17	13	13	12	15	14	16	14	13	12	15	14	16	14	13	12	15	14	16	14	99710	93633	119410	151330	124390	131290	0.83119	0.780532	0.995411	1.2615	1.03693	1.09444	0.768	0.0468572
A0A286ZXG4	Proteasome 26S subunit, ATPase 6 OS=Sus scrofa OX=9823 GN=PSMC6 PE=1 SV=2	PSMC6	45.855	54.8	124	18	18	18	14	22	19	23	23	23	15	17	17	16	16	16	15	17	17	16	16	16	15	17	17	16	16	16	838770	973470	886980	895340	883890	916350	0.932865	1.08268	0.986483	0.995781	0.983047	1.01915	1.001	0.992679
A0A5G2RJ70	Tyrosine-protein phosphatase non-receptor type OS=Sus scrofa OX=9823 GN=PTPN6 PE=1 SV=1	PTPN6	67.25	70	231	36	34	36	36	40	37	38	41	39	34	33	32	33	35	32	32	31	30	31	33	30	34	33	32	33	35	32	1283500	1592000	1429600	1961200	1738600	1628100	0.799439	0.991591	0.890439	1.22155	1.0829	1.01408	0.808	0.0607898
A0A286ZXI2	EWS RNA binding protein 1 OS=Sus scrofa OX=9823 GN=EWSR1 PE=1 SV=2	EWSR1	62.508	16.5	44	7	7	7	7	8	6	8	7	8	6	6	6	6	7	6	6	6	6	6	7	6	6	6	6	6	7	6	1634800	1819400	1941300	1282000	1615300	1525000	0.999083	1.1119	1.1864	0.783475	0.987166	0.931981	1.22	0.0786262
A0A287B5V0	RNA-binding motif protein 42 OS=Sus scrofa OX=9823 GN=RBM42 PE=1 SV=1	RBM42	44.495	24.1	27	6	6	6	4	4	4	4	6	5	4	6	5	5	6	6	4	6	5	5	6	6	4	6	5	5	6	6	331420	431820	418540	416210	456450	406990	0.807872	1.05261	1.02024	1.01456	1.11265	0.992082	0.924	0.400621
A0A5G2R249	Conserved oligomeric Golgi complex subunit 5 OS=Sus scrofa OX=9823 GN=COG5 PE=1 SV=1	COG5	85.442	20.4	22	11	11	11	4	2	3	6	3	4	7	7	8	10	7	9	7	7	8	10	7	9	7	7	8	10	7	9	52740	64902	48804	81001	80434	84609	0.767146	0.944052	0.709894	1.17823	1.16998	1.23071	0.676	0.0100471
A0A286ZXJ3	Transmembrane protein 33 OS=Sus scrofa OX=9823 GN=TMEM33 PE=1 SV=1	TMEM33	37.14	20.6	36	7	7	7	6	6	5	7	6	6	5	5	5	7	6	5	5	5	5	7	6	5	5	5	5	7	6	5	523160	347120	390530	655180	329240	383380	1.19415	0.792328	0.891414	1.4955	0.751515	0.875094	0.922	0.84253
A0A286ZXJ6	Serine/threonine-protein phosphatase OS=Sus scrofa OX=9823 GN=PPP3CA PE=1 SV=2	PPP3CA	56.393	25.9	49	11	6	11	7	8	8	8	10	8	9	10	10	10	10	11	5	6	6	5	5	6	9	10	10	10	10	11	438440	458960	472230	477150	611030	639930	0.849213	0.888958	0.91466	0.92419	1.1835	1.23948	0.793	0.0742465
A0A287AB32	Receptor expression-enhancing protein OS=Sus scrofa OX=9823 GN=REEP2 PE=1 SV=2	REEP2	23.736	4.2	1	1	1	1	0	0	0	1	0	0	0	0	0	1	0	0	0	0	0	1	0	0	0	0	0	1	0	0	0	0	0	0	0	0
A0A286ZXK1	Zinc finger and BTB domain containing 32 OS=Sus scrofa OX=9823 GN=ZBTB32 PE=4 SV=1	ZBTB32	52.544	4.4	1	1	1	1	0	0	0	1	0	0	0	0	0	1	0	0	0	0	0	1	0	0	0	0	0	1	0	0	0	0	0	0	0	0
A0A286ZXK8	Malonyl-CoA-acyl carrier protein transacylase OS=Sus scrofa OX=9823 GN=MCAT PE=1 SV=1	MCAT	42.298	28.1	19	7	7	7	1	5	3	5	3	2	3	6	5	6	6	5	3	6	5	6	6	5	3	6	5	6	6	5	74415	67533	92899	148880	80900	79781	0.820139	0.744291	1.02385	1.64083	0.891611	0.879278	0.759	0.347571
A0A286ZXK9	Armadillo repeat-containing protein 8 OS=Sus scrofa OX=9823 GN=ARMC8 PE=1 SV=1	ARMC8	73.837	27.4	46	13	13	13	7	8	7	9	8	7	8	10	11	11	11	10	8	10	11	11	11	10	8	10	11	11	11	10	86673	70983	96206	99467	92377	108280	0.93872	0.768788	1.04197	1.07729	1.0005	1.17274	0.846	0.159467
A0A286ZXL2	Phosphatidylinositol transfer protein membrane associated 1 OS=Sus scrofa OX=9823 GN=PITPNM1 PE=1 SV=2	PITPNM1	134.59	22.4	52	17	17	17	4	9	6	10	10	13	8	10	12	12	12	17	8	10	12	12	12	17	8	10	12	12	12	17	53482	48121	74844	76286	88881	90562	0.742503	0.668075	1.03908	1.0591	1.23396	1.25729	0.69	0.0548252
A0A286ZXL8	Tetraspanin OS=Sus scrofa OX=9823 GN=CD82 PE=1 SV=1	CD82	27.556	23.3	14	4	4	4	4	4	2	1	2	1	4	4	4	1	3	2	4	4	4	1	3	2	4	4	4	1	3	2	99263	86784	63148	0	12204	9136.7	1.83456	1.60393	1.16709		0.225552	0.168863	7.785	0.00211215
F1SRA5	Myocardin related transcription factor A OS=Sus scrofa OX=9823 GN=MRTFA PE=4 SV=2	MRTFA	116.19	10.7	13	7	7	7	2	1	1	3	4	2	3	2	5	5	5	5	3	2	5	5	5	5	3	2	5	5	5	5	118610	34573	32385	61651	73563	53393	1.90194	0.554388	0.519302	0.988591	1.1796	0.856172	0.984	0.667306
A0A287B1H5	Importin 8 OS=Sus scrofa OX=9823 GN=IPO8 PE=1 SV=1	IPO8	113.79	21.8	47	16	15	15	5	6	8	9	9	10	12	10	10	11	14	12	11	9	10	10	13	11	11	9	10	10	13	11	55038	70461	70758	85690	76001	75909	0.761145	0.974436	0.978544	1.18504	1.05105	1.04978	0.826	0.100596
K7GT17	Retinoid X receptor alpha OS=Sus scrofa OX=9823 GN=RXRA PE=3 SV=2	RXRA	50.662	14.7	5	5	1	1	1	1	1	0	1	1	5	5	5	4	5	4	1	1	1	0	1	1	1	1	1	0	1	1	0	0	0	0	0	0
A0A286ZXQ0	Atlastin GTPase 3 OS=Sus scrofa OX=9823 GN=ATL3 PE=1 SV=2	ATL3	61.935	60.6	155	24	3	24	27	24	23	28	25	28	21	20	20	22	22	19	1	1	1	3	2	0	21	20	20	22	22	19	1231700	1033200	907760	1591200	973250	1025100	1.09287	0.916742	0.805441	1.41185	0.863549	0.909555	0.884	0.586254
A0A286ZXQ4	Dedicator of cytokinesis 8 OS=Sus scrofa OX=9823 GN=DOCK8 PE=3 SV=2	DOCK8	226.93	41.5	312	66	3	66	48	43	52	62	54	53	54	55	59	60	59	59	3	3	3	3	3	3	54	55	59	60	59	59	339510	364670	371870	413350	413420	411460	0.880213	0.945443	0.96411	1.07165	1.07183	1.06675	0.869	0.00701748
A0A286ZXS0	Spectrin alpha, non-erythrocytic 1 OS=Sus scrofa OX=9823 GN=SPTAN1 PE=1 SV=1	SPTAN1	274.65	63.7	842	134	5	134	123	137	148	128	161	145	120	129	129	114	128	125	3	3	5	3	3	4	120	129	129	114	128	125	770730	823790	1047800	637840	1046300	1030000	0.863328	0.922762	1.17369	0.714472	1.172	1.15375	0.974	0.956365
A0A286ZXS6	C-C motif chemokine OS=Sus scrofa OX=9823 GN=LOC100516039 PE=3 SV=2	LOC100516039	27.324	17.3	15	4	4	4	3	2	1	4	2	3	3	3	1	4	2	4	3	3	1	4	2	4	3	3	1	4	2	4	42085	38168	0	68608	32095	68013	0.845186	0.766521		1.37784	0.644558	1.36589	0.714	0.452858
A0A286ZXT8	E2 ubiquitin-conjugating enzyme OS=Sus scrofa OX=9823 GN=UBE2K PE=1 SV=1	UBE2K	16.618	32.2	10	5	3	3	1	2	3	1	2	1	3	3	4	2	3	3	2	2	3	2	2	2	2	2	3	2	2	2	34979	75603	69423	20424	59339	53103	0.6708	1.44986	1.33134	0.391676	1.13796	1.01837	1.355	0.449493
A0A286ZXU2	Filamin A OS=Sus scrofa OX=9823 GN=FLNA PE=1 SV=2	FLNA	281.07	67.2	1129	130	5	130	188	199	174	194	179	195	124	129	126	125	121	125	5	5	5	5	5	5	124	129	126	125	121	125	7766800	6518400	5634500	7716400	4725400	7905400	1.1573	0.971279	0.839573	1.14979	0.704112	1.17795	0.979	0.986365
A0A286ZXU8	LanC like 1 OS=Sus scrofa OX=9823 GN=LANCL1 PE=1 SV=1	LANCL1	45.515	48	83	15	15	15	15	14	12	11	13	18	14	13	13	10	13	14	14	13	13	10	13	14	14	13	13	10	13	14	246110	261550	331130	219250	317640	338700	0.861338	0.915375	1.15889	0.767333	1.11168	1.18538	0.958	0.845933
A0A286ZXV3	Protein phosphatase 4 regulatory subunit 3A OS=Sus scrofa OX=9823 GN=PPP4R3A PE=1 SV=2	PPP4R3A	89.151	26.3	52	15	11	15	4	10	10	4	11	13	9	12	13	12	13	14	5	8	9	8	9	10	9	12	13	12	13	14	124600	136240	156880	119120	173620	172080	0.8471	0.926236	1.06656	0.809844	1.18037	1.1699	0.899	0.530928
F6QA36	Actin related protein 2 OS=Sus scrofa OX=9823 GN=ACTR2 PE=1 SV=2	ACTR2	46.19	40.6	8	14	1	1	1	1	2	1	1	2	14	14	14	14	14	14	1	1	1	1	1	1	1	1	1	1	1	1	0	0	0	0	0	0
A0A286ZXX4	Proteasome assembly chaperone 2 OS=Sus scrofa OX=9823 GN=PSMG2 PE=1 SV=1	PSMG2	29.121	21.6	22	6	6	6	2	3	2	5	5	5	2	5	6	5	6	6	2	5	6	5	6	6	2	5	6	5	6	6	113260	129410	134710	120550	120950	133750	0.902914	1.03166	1.07391	0.96103	0.964219	1.06626	1.006	0.950546
A0A286ZXX5	Phosducin like OS=Sus scrofa OX=9823 GN=PDCL PE=1 SV=1	PDCL	34.258	14.6	5	3	3	3	0	1	1	1	2	0	1	1	2	1	2	2	1	1	2	1	2	2	1	1	2	1	2	2	0	0	0	0	0	0
A0A5G2R3L9	4HBT domain-containing protein OS=Sus scrofa OX=9823 GN=LOC100737821 PE=4 SV=1	LOC100737821	22.39	22	6	3	3	3	0	0	0	3	1	2	0	1	1	3	2	1	0	1	1	3	2	1	0	1	1	3	2	1	0	0	0	63433	14328	12212				2.11507	0.477743	0.407189
A0A286ZXZ3	Proline rich mitotic checkpoint control factor OS=Sus scrofa OX=9823 GN=PRCC PE=1 SV=1	PRCC	52.352	15.9	16	5	5	5	1	3	4	1	4	3	2	5	4	1	5	4	2	5	4	1	5	4	2	5	4	1	5	4	33156	88800	88851	0	96705	77490	0.430595	1.15324	1.1539		1.2559	1.00636	0.807	0.533956
A0A287ASJ1	Erythrocyte membrane protein band 4.1 like 2 OS=Sus scrofa OX=9823 GN=EPB41L2 PE=1 SV=2	EPB41L2	104.51	47.3	117	32	27	32	29	26	23	7	17	15	28	30	28	16	21	21	23	26	23	12	18	17	28	30	28	16	21	21	481940	303860	332810	115840	101560	132270	1.96941	1.2417	1.36	0.47337	0.415016	0.54051	3.199	0.00201402
P50127	N-acetyllactosaminide alpha-1,3-galactosyltransferase OS=Sus scrofa OX=9823 GN=GGTA1 PE=2 SV=1	GGTA1	43.763	17.8	19	6	6	6	2	5	2	5	2	3	5	6	3	6	3	5	5	6	3	6	3	5	5	6	3	6	3	5	68627	87454	67048	69355	50709	49871	1.04757	1.33496	1.02347	1.05868	0.774057	0.761265	1.313	0.113111
A0A287BQP3	ST6 N-acetylgalactosaminide alpha-2,6-sialyltransferase 4 OS=Sus scrofa OX=9823 GN=ST6GALNAC4 PE=3 SV=1	ST6GALNAC4	35.093	4.8	2	1	1	1	0	0	0	1	1	0	0	0	0	1	1	1	0	0	0	1	1	1	0	0	0	1	1	1	0	0	0	0	0	0
D7RA22	Cysteine protease OS=Sus scrofa OX=9823 GN=ATG4B PE=2 SV=1	ATG4B	44.326	29.5	31	7	7	7	4	6	3	6	6	6	7	6	5	5	7	7	7	6	5	5	7	7	7	6	5	5	7	7	39492	64746	59707	63371	76001	72402	0.630663	1.03395	0.953484	1.012	1.21369	1.15621	0.774	0.165337
A0A286ZY28	Coiled-coil domain-containing protein 25 OS=Sus scrofa OX=9823 GN=CCDC25 PE=3 SV=1	CCDC25	24.637	35.1	27	7	7	7	4	5	4	5	5	4	6	6	7	6	6	6	6	6	7	6	6	6	6	6	7	6	6	6	96105	142550	137790	139220	134800	128400	0.740347	1.09814	1.06147	1.07248	1.03843	0.989132	0.935	0.560395
A0A5G2QNF2	Lactadherin OS=Sus scrofa OX=9823 GN=MFGE8 PE=1 SV=1	MFGE8	38.072	39.5	29	11	11	11	11	3	6	3	2	4	10	6	9	4	8	8	10	6	9	4	8	8	10	6	9	4	8	8	190900	40794	82930	31509	29877	44909	2.72119	0.581499	1.18213	0.449146	0.425882	0.640156	2.96	0.121729
A0A286ZY30	KH-type splicing regulatory protein OS=Sus scrofa OX=9823 GN=KHSRP PE=1 SV=1	KHSRP	73.343	51.3	164	25	23	25	27	26	26	24	32	29	22	24	22	22	23	24	20	22	20	20	21	22	22	24	22	22	23	24	1215100	1390100	1531100	1068100	1508000	1437400	0.894574	1.02341	1.12722	0.786351	1.11021	1.05824	1.031	0.785857
A0A286ZY37	Glutamine amidotransferase OS=Sus scrofa OX=9823 GN=GMPS PE=1 SV=1	GMPS	76.73	55.7	131	30	30	30	17	25	20	22	27	20	20	29	25	25	28	26	20	29	25	25	28	26	20	29	25	25	28	26	341910	396290	423440	408170	420420	410140	0.854643	0.990572	1.05844	1.02027	1.05089	1.02519	0.938	0.346323
A0A5G2QHL1	CLPTM1 regulator of GABA type A receptor forward trafficking OS=Sus scrofa OX=9823 GN=CLPTM1 PE=1 SV=1	CLPTM1	71.425	15.5	30	8	8	8	5	6	6	5	2	6	8	8	7	5	5	6	8	8	7	5	5	6	8	8	7	5	5	6	183840	134190	133390	169290	95452	96922	1.35661	0.99023	0.984326	1.24924	0.70437	0.715218	1.248	0.316239
F1SRV6	Caspase-2 isoform 1 preproprotein OS=Sus scrofa OX=9823 GN=CLCN1 PE=3 SV=3	CLCN1	38.667	3.1	2	1	1	1	0	0	0	0	1	1	1	0	1	0	1	1	1	0	1	0	1	1	1	0	1	0	1	1	0	0	0	0	0	0
A0A286ZY48	Epsin 1 OS=Sus scrofa OX=9823 GN=EPN1 PE=3 SV=1	EPN1	60.443	9.5	15	4	4	4	2	3	3	2	1	4	4	4	4	4	4	4	4	4	4	4	4	4	4	4	4	4	4	4	104080	95854	97248	83667	95996	99616	1.0833	0.997681	1.01219	0.870834	0.999159	1.03684	1.064	0.336114
A0A287A9H6	Synaptobrevin-2 OS=Sus scrofa OX=9823 GN=VAMP2 PE=1 SV=2	VAMP2	12.92	33.9	1	3	1	1	0	0	0	0	1	0	3	2	3	2	3	3	1	0	1	0	1	1	1	0	1	0	1	1	0	0	0	0	0	0
A0A286ZY58	Mediator of RNA polymerase II transcription subunit 19 OS=Sus scrofa OX=9823 GN=MED19 PE=3 SV=2	MED19	25.101	26.7	6	3	3	3	0	1	0	2	2	1	0	1	1	2	3	2	0	1	1	2	3	2	0	1	1	2	3	2	0	0	0	84653	45598	29472				1.59	0.856445	0.553558
A0A286ZY59	Dystroglycan OS=Sus scrofa OX=9823 GN=DAG1 PE=1 SV=1	DAG1	90.885	1.8	2	1	1	1	1	0	0	1	0	0	1	0	0	1	0	0	1	0	0	1	0	0	1	0	0	1	0	0	0	0	0	0	0	0
A0A5G2QDH2	Mediator of RNA polymerase II transcription subunit 17 OS=Sus scrofa OX=9823 GN=MED17 PE=3 SV=1	MED17	68.35	16.6	12	5	5	5	1	2	2	4	3	0	1	3	2	4	4	2	1	3	2	4	4	2	1	3	2	4	4	2	0	45118	60893	62524	62258	48335		0.808196	1.09077	1.11999	1.11522	0.865821	0.919	0.609291
F1SVC8	Lysine demethylase 3A OS=Sus scrofa OX=9823 GN=KDM3A PE=4 SV=3	KDM3A	138.12	2.9	4	3	2	2	0	1	0	2	1	0	1	2	1	2	3	2	0	1	0	2	2	1	0	1	0	2	2	1	0	0	0	13013	17337	0				0.857529	1.14247
A0A286ZY82	Proteasome activator subunit 4 OS=Sus scrofa OX=9823 GN=PSME4 PE=4 SV=2	PSME4	203.48	10.6	25	13	13	13	3	5	3	3	5	6	6	7	6	8	8	9	6	7	6	8	8	9	6	7	6	8	8	9	41273	45287	32470	24640	32857	42496	1.13065	1.24061	0.889496	0.674998	0.900097	1.16415	1.19	0.366645
A0A286ZY83	Family with sequence similarity 102 member A OS=Sus scrofa OX=9823 GN=FAM102A PE=3 SV=1	FAM102A	41.272	22	4	5	2	2	0	0	1	0	2	1	3	3	3	4	5	4	1	0	2	1	2	1	1	0	2	1	2	1	0	0	20292	0	24974	0			0.896567		1.10343		0.813
A0A286ZY95	Fibronectin OS=Sus scrofa OX=9823 GN=FN1 PE=1 SV=1	FN1	262.32	32.7	262	54	2	54	44	40	36	49	38	55	43	47	40	50	41	52	1	2	1	2	2	2	43	47	40	50	41	52	432290	276160	245830	467590	233370	503200	1.20167	0.767666	0.683355	1.2998	0.648719	1.39879	0.792	0.523688
A0A286ZYA6	SPG11 vesicle trafficking associated, spatacsin OS=Sus scrofa OX=9823 GN=SPG11 PE=4 SV=2	SPG11	276.07	8.2	32	14	3	14	2	2	5	10	9	4	6	7	7	10	11	7	2	2	2	3	2	2	6	7	7	10	11	7	89235	83590	78675	150580	103160	87499	0.903281	0.84614	0.796388	1.52425	1.04424	0.885709	0.737	0.164523
A0A286ZYA7	F-box and leucine rich repeat protein 18 OS=Sus scrofa OX=9823 GN=FBXL18 PE=4 SV=1	FBXL18	78.403	8.4	10	4	4	4	1	1	1	2	3	2	3	3	3	3	4	3	3	3	3	3	4	3	3	3	3	3	4	3	11957	9675.3	8580.3	15039	13249	15714	0.966683	0.782215	0.693688	1.21585	1.07114	1.27042	0.687	0.0250853
A0A286ZYA9	P2X purinoceptor OS=Sus scrofa OX=9823 GN=P2RX4 PE=3 SV=1	P2RX4	43.677	16.2	15	5	5	5	6	3	2	1	1	2	5	4	4	4	2	4	5	4	4	4	2	4	5	4	4	4	2	4	465690	63868	138670	45170	33463	34130	3.57768	0.490669	1.06534	0.347021	0.257081	0.262205	5.926	0.0673709
A0A287A933	Acyl-CoA synthetase family member 3 OS=Sus scrofa OX=9823 GN=ACSF3 PE=1 SV=1	ACSF3	70.656	38.3	86	20	20	20	12	14	14	16	17	13	16	14	15	18	17	16	16	14	15	18	17	16	16	14	15	18	17	16	135610	112190	118020	204950	122620	124340	0.995023	0.823181	0.865958	1.5038	0.89971	0.91233	0.809	0.358576
A0A286ZYB1	EMAP like 3 OS=Sus scrofa OX=9823 GN=EML3 PE=1 SV=2	EML3	92.091	33.6	109	20	20	20	15	17	19	18	21	19	17	17	19	20	19	19	17	17	19	20	19	19	17	17	19	20	19	19	220890	233800	259140	295400	274060	271180	0.852599	0.90243	1.00024	1.1402	1.05783	1.04671	0.849	0.0377078
A0A286ZYB5	Deoxyuridine 5'-triphosphate nucleotidohydrolase OS=Sus scrofa OX=9823 GN=DUT PE=1 SV=2	DUT	24.443	25	17	4	1	4	0	3	3	4	3	4	1	4	4	4	3	3	0	1	1	1	0	0	1	4	4	4	3	3	0	79033	89447	152520	110420	82138
A0A286ZYB9	URB1 ribosome biogenesis homolog OS=Sus scrofa OX=9823 GN=URB1 PE=4 SV=2	URB1	250.95	15.1	65	25	25	25	5	10	9	12	17	12	7	14	14	16	23	16	7	14	14	16	23	16	7	14	14	16	23	16	31048	31021	37748	53537	45200	42726	0.772082	0.771411	0.938694	1.33133	1.124	1.06248	0.706	0.0207985
A0A287BP06	Sperm antigen with calponin homology and coiled-coil domains 1 OS=Sus scrofa OX=9823 GN=SPECC1 PE=4 SV=2	SPECC1	77.754	11.1	8	5	5	5	4	0	1	1	0	2	5	1	3	3	1	4	5	1	3	3	1	4	5	1	3	3	1	4	1172400	0	248450	293820	0	383080	2.23554		0.473746	0.560257		0.730459	2.099	0.607197
A0A5G2QDK1	Ankyrin repeat domain 28 OS=Sus scrofa OX=9823 GN=ANKRD28 PE=4 SV=1	ANKRD28	76.556	7.9	2	5	1	1	0	0	0	1	0	1	2	4	3	5	4	4	1	1	0	1	1	1	1	1	0	1	1	1	0	0	0	0	0	0
A0A286ZYD6	Aspartoacylase OS=Sus scrofa OX=9823 GN=ASPA PE=3 SV=2	ASPA	34.93	46.6	38	10	10	10	10	5	7	1	7	8	10	9	9	5	9	10	10	9	9	5	9	10	10	9	9	5	9	10	57774	34030	47148	11006	35689	38737	1.54487	0.909958	1.26073	0.294299	0.954319	1.03582	1.626	0.238142
P33198	Isocitrate dehydrogenase [NADP], mitochondrial (Fragment) OS=Sus scrofa OX=9823 GN=IDH2 PE=1 SV=1	IDH2	47.526	54.2	167	24	23	24	28	23	27	34	27	28	23	23	23	24	24	24	22	22	22	23	23	23	23	23	23	24	24	24	2442200	1758900	1820700	2926100	1887400	1958200	1.14536	0.824903	0.853887	1.37231	0.885168	0.918373	0.889	0.57005
A0A286ZYE7	Heterogeneous nuclear ribonucleoprotein D-like isoform a OS=Sus scrofa OX=9823 GN=HNRNPDL PE=1 SV=2	HNRNPDL	46.392	25.5	61	11	10	10	11	10	11	9	11	9	11	11	11	10	11	11	10	10	10	9	10	10	10	10	10	9	10	10	1603500	1781100	1976200	1519000	1641200	1711100	0.940276	1.04442	1.15882	0.890726	0.962383	1.00337	1.1	0.251553
A0A286ZYE8	Formin binding protein 4 OS=Sus scrofa OX=9823 GN=FNBP4 PE=4 SV=1	FNBP4	110.84	10.1	31	7	7	7	3	5	7	3	6	7	4	5	7	5	7	7	4	5	7	5	7	7	4	5	7	5	7	7	36604	39465	48449	31146	52202	47125	0.861301	0.928621	1.14002	0.732873	1.22833	1.10886	0.954	0.87412
A0A5G2QWL4	Interferon-induced transmembrane protein 1 OS=Sus scrofa OX=9823 GN=LOC100519082 PE=1 SV=1	LOC100519082	13.644	33.1	6	2	1	1	1	1	1	1	1	1	2	2	2	2	2	2	1	1	1	1	1	1	1	1	1	1	1	1	0	0	0	0	0	0
A0A286ZYH0	Sialoadhesin OS=Sus scrofa OX=9823 GN=SIGLEC1 PE=1 SV=2	SIGLEC1	185.05	10.1	14	12	12	12	1	12	1	0	0	0	4	12	3	0	1	0	4	12	3	0	1	0	4	12	3	0	1	0	14254	133810	11036	0	0	0	0.268774	2.52313	0.208096
A0A287B010	Queuine tRNA-ribosyltransferase accessory subunit 2 OS=Sus scrofa OX=9823 GN=QTRT2 PE=3 SV=1	QTRT2	50.911	46.2	53	13	13	13	4	9	9	8	12	11	9	12	9	11	12	12	9	12	9	11	12	12	9	12	9	11	12	12	48579	69389	68682	61805	84168	70801	0.7225	1.032	1.02149	0.919207	1.25181	1.053	0.861	0.352906
A0A286ZYH8	WD_REPEATS_REGION domain-containing protein OS=Sus scrofa OX=9823 GN=PAAF1 PE=1 SV=2	PAAF1	38.776	19.2	27	6	6	6	3	6	5	5	4	4	4	6	5	5	5	5	4	6	5	5	5	5	4	6	5	5	5	5	148590	136400	156800	136280	159280	170340	0.982208	0.901629	1.03648	0.900836	1.05287	1.12598	0.948	0.550627
A0A286ZYI3	FYVE and coiled-coil domain autophagy adaptor 1 OS=Sus scrofa OX=9823 GN=FYCO1 PE=1 SV=1	FYCO1	162.3	10.1	22	11	11	11	7	3	3	2	3	4	10	8	8	7	7	10	10	8	8	7	7	10	10	8	8	7	7	10	56992	42592	40858	42116	31976	42395	1.33092	0.994641	0.954147	0.983525	0.746728	0.99004	1.206	0.258861
I3LRA1	Lon protease homolog 2, peroxisomal OS=Sus scrofa OX=9823 GN=LONP2 PE=3 SV=3	LONP2	89.46	9.9	13	6	6	6	0	2	3	5	1	2	3	4	3	6	4	5	3	4	3	6	4	5	3	4	3	6	4	5	50621	45417	42687	56632	35186	39912	1.12302	1.00757	0.947004	1.25637	0.780596	0.885441	1.053	0.666347
A0A286ZYJ8	UPF1 RNA helicase and ATPase OS=Sus scrofa OX=9823 GN=UPF1 PE=1 SV=2	UPF1	124.31	54.9	252	45	45	45	36	44	42	44	43	43	39	42	41	43	42	41	39	42	41	43	42	41	39	42	41	43	42	41	343180	390430	413220	461230	421360	405580	0.845618	0.962045	1.0182	1.1365	1.03826	0.999376	0.89	0.153137
F1SHM3	Phosphoinositide 5-phosphatase OS=Sus scrofa OX=9823 GN=SYNJ1 PE=1 SV=4	SYNJ1	142.5	1.9	6	2	2	2	1	3	1	0	0	1	1	2	2	1	0	1	1	2	2	1	0	1	1	2	2	1	0	1	0	46130	13164	0	0	0		1.55598	0.444025
A0A286ZYL7	ATP synthase F1 subunit delta OS=Sus scrofa OX=9823 GN=ATP5F1D PE=1 SV=1	ATP5F1D	17.475	37.5	36	5	5	5	7	6	5	5	8	5	5	5	5	4	5	5	5	5	5	4	5	5	5	5	5	4	5	5	2012800	1662500	1733700	1546000	1865900	1896100	1.12688	0.930764	0.970626	0.865541	1.04464	1.06155	1.019	0.833523
A0A286ZYM2	Matrix AAA peptidase interacting protein 1 OS=Sus scrofa OX=9823 GN=MAIP1 PE=1 SV=1	MAIP1	32.746	22.6	19	6	6	6	4	3	2	5	3	2	5	4	4	4	5	4	5	4	4	4	5	4	5	4	4	4	5	4	51180	32801	43050	77621	56898	56286	0.966159	0.619206	0.812683	1.4653	1.0741	1.06255	0.666	0.0691932
A0A5G2RAC9	ATP synthase subunit b OS=Sus scrofa OX=9823 GN=ATP5PB PE=1 SV=1	ATP5PB	27.128	39.1	69	9	9	9	12	10	11	14	11	11	9	9	9	9	9	9	9	9	9	9	9	9	9	9	9	9	9	9	1014900	951490	948270	1576300	1111200	1149000	0.901978	0.845624	0.842762	1.40091	0.987564	1.02116	0.76	0.0819021
A0A287BEE1	Centrosomal protein 128 OS=Sus scrofa OX=9823 GN=CEP128 PE=4 SV=2	CEP128	123.53	3	2	2	2	2	0	0	0	2	0	0	0	0	0	2	0	0	0	0	0	2	0	0	0	0	0	2	0	0	0	0	0	0	0	0
A0A287BDP8	FCH and double SH3 domains 2 OS=Sus scrofa OX=9823 GN=FCHSD2 PE=4 SV=1	FCHSD2	76.412	15.5	26	8	8	8	2	2	3	5	8	6	5	3	6	6	8	7	5	3	6	6	8	7	5	3	6	6	8	7	28377	24337	35057	30564	41805	39242	0.853949	0.732373	1.05497	0.919762	1.25804	1.18091	0.786	0.164013
F1S9T2	Interferon induced protein 44 OS=Sus scrofa OX=9823 GN=IFI44 PE=1 SV=2	IFI44	40.868	23.9	25	6	6	6	3	6	3	2	6	5	3	6	3	3	5	3	3	6	3	3	5	3	3	6	3	3	5	3	57856	81597	86869	16472	73837	58245	0.926002	1.30598	1.39036	0.263639	1.18178	0.932228	1.524	0.29177
A0A480SZL1	Chromatin complexes subunit BAP18 isoform 1 OS=Sus scrofa OX=9823 GN=C12H17orf49 PE=1 SV=1	C12H17orf49	19.914	37.5	37	5	3	5	7	4	6	7	7	6	5	5	5	5	5	5	3	3	3	3	3	3	5	5	5	5	5	5	126990	171550	194690	173890	179810	205250	0.724154	0.978255	1.11021	0.991598	1.02536	1.17043	0.882	0.368914
A0A286ZYP4	[Histone H3]-lysine(27) N-trimethyltransferase OS=Sus scrofa OX=9823 GN=EZH2 PE=4 SV=1	EZH2	80.564	17.3	14	8	1	8	0	2	1	4	3	4	1	3	5	6	4	5	0	1	1	1	1	1	1	3	5	6	4	5	0	70206	61007	77857	100190	85615
A0A286ZYQ4	Lymphocyte cytosolic protein 1 OS=Sus scrofa OX=9823 GN=LCP1 PE=1 SV=1	LCP1	70.203	80.1	433	45	36	45	77	83	76	51	75	71	44	44	42	38	43	41	35	35	33	30	34	32	44	44	42	38	43	41	7570600	8413300	8429400	2005400	6504500	6531400	1.15129	1.27944	1.28189	0.304968	0.989162	0.993253	1.623	0.194828
A0A286ZYQ6	Peptidase_M24 domain-containing protein OS=Sus scrofa OX=9823 GN=PA2G4 PE=1 SV=1	PA2G4	41.264	70.4	139	23	10	23	22	29	22	23	22	21	19	22	21	20	19	18	9	10	10	10	9	8	19	22	21	20	19	18	1233100	1469300	1482600	1426600	1447600	1415100	0.873063	1.0403	1.04971	1.01007	1.02493	1.00192	0.976	0.665727
A0A286ZYR0	Sequestosome 1 OS=Sus scrofa OX=9823 GN=SQSTM1 PE=4 SV=1	SQSTM1	47.162	53.8	8	12	0	2	1	2	1	2	1	1	10	12	11	9	11	8	0	0	0	0	0	0	1	2	1	2	2	1	0	926060	0	606530	273010	0
A0A286ZYR1	Chromosome 3 C7orf26 homolog OS=Sus scrofa OX=9823 GN=C3H7orf26 PE=4 SV=2	C3H7orf26	49.919	22.1	19	6	6	6	4	3	3	3	3	3	3	4	4	5	5	5	3	4	4	5	5	5	3	4	4	5	5	5	149490	133270	147680	171470	156480	130130	1.00948	0.899946	0.997254	1.1579	1.05668	0.878742	0.94	0.555959
A0A286ZYR3	E3 SUMO-protein ligase ZNF451 isoform 1 OS=Sus scrofa OX=9823 PE=4 SV=1	--	113.48	3.9	5	3	3	3	0	0	0	1	3	1	0	0	0	2	3	1	0	0	0	2	3	1	0	0	0	2	3	1	0	0	0	8627.5	9834.5	0				0.934622	1.06538
A0A286ZYS2	Aspartate--tRNA ligase, cytoplasmic OS=Sus scrofa OX=9823 GN=DARS1 PE=1 SV=1	DARS1	53.499	67.1	180	29	29	29	25	27	29	34	32	33	28	29	29	28	29	29	28	29	29	28	29	29	28	29	29	28	29	29	742440	762760	818410	887980	813880	877140	0.908626	0.933495	1.0016	1.08674	0.996057	1.07348	0.901	0.0586547
A0A286ZYT1	Abhydrolase domain containing 2, acylglycerol lipase OS=Sus scrofa OX=9823 GN=ABHD2 PE=3 SV=1	ABHD2	48.292	13.4	5	4	4	4	0	4	0	1	0	0	0	4	1	1	0	0	0	4	1	1	0	0	0	4	1	1	0	0	0	0	0	0	0	0
A0A5K1VSS6	Protein kinase domain-containing protein OS=Sus scrofa OX=9823 GN=PAK1 PE=1 SV=1	PAK1	49.81	24.2	3	8	2	2	1	2	0	0	0	0	3	6	4	6	3	3	1	2	1	0	0	1	1	2	1	0	0	1	0	0	0	0	0	0
A0A287BEC3	Carcinoembryonic antigen-related cell adhesion molecule 5 isoform X2 OS=Sus scrofa OX=9823 GN=CEACAM1 PE=1 SV=1	CEACAM1	41.333	18.1	11	4	4	4	0	0	1	3	3	4	2	0	1	3	3	4	2	0	1	3	3	4	2	0	1	3	3	4	22408	0	0	37187	37570	37923	0.663508			1.10112	1.11246	1.12291	0.597
A0A286ZYU3	GATA zinc finger domain containing 2A OS=Sus scrofa OX=9823 GN=GATAD2A PE=1 SV=1	GATAD2A	65.858	35.8	68	17	15	17	6	13	10	15	14	10	8	15	14	17	15	15	7	13	13	15	14	14	8	15	14	17	15	15	157090	256360	246640	301320	303410	277050	0.611297	0.997594	0.95977	1.17255	1.18068	1.07811	0.749	0.122749
I3LEN7	10-formyltetrahydrofolate dehydrogenase OS=Sus scrofa OX=9823 GN=ALDH1L1 PE=1 SV=3	ALDH1L1	91.41	3.8	5	3	1	1	1	1	0	1	1	1	1	1	2	3	1	2	1	1	1	1	1	1	1	1	1	1	1	1	0	0	0	0	0	0
A0A287A2J8	Erbin isoform X1 OS=Sus scrofa OX=9823 GN=ERBIN PE=1 SV=2	ERBIN	151.16	16.3	75	17	16	17	10	12	10	16	10	17	11	14	15	15	13	15	10	13	14	14	12	14	11	14	15	15	13	15	166530	149190	171040	190460	137350	176580	1.0081	0.903133	1.0354	1.15296	0.831458	1.06894	0.965	0.808218
A0A286ZYV0	MLLT6, PHD finger containing OS=Sus scrofa OX=9823 GN=MLLT6 PE=4 SV=2	MLLT6	112.03	7	11	5	5	5	0	1	1	2	3	4	1	3	2	4	5	5	1	3	2	4	5	5	1	3	2	4	5	5	0	23179	25297	36262	44046	48311		0.654423	0.714221	1.0238	1.24357	1.36399	0.565	0.0157908
A0A286ZYW5	Decapping mRNA 2 OS=Sus scrofa OX=9823 GN=DCP2 PE=3 SV=1	DCP2	44.51	7.8	9	3	3	3	1	0	2	1	2	3	2	1	3	1	3	3	2	1	3	1	3	3	2	1	3	1	3	3	14767	0	14054	0	20117	33607	0.715585		0.681035		0.974838	1.62854	0.536	0.149092
I3L6E5	Bromodomain containing 4 OS=Sus scrofa OX=9823 GN=BRD4 PE=4 SV=3	BRD4	152.79	14.7	74	18	13	18	12	16	10	10	13	13	16	17	15	16	16	17	12	12	10	11	12	13	16	17	15	16	16	17	142820	172230	187540	163110	220730	186370	0.79877	0.963255	1.04888	0.912248	1.23451	1.04234	0.881	0.352761
A0A286ZYX8	Fructose-bisphosphate aldolase OS=Sus scrofa OX=9823 GN=ALDOA PE=1 SV=2	ALDOA	39.817	75.5	200	25	3	25	41	32	37	20	32	38	24	24	23	21	24	25	3	3	3	3	3	3	24	24	23	21	24	25	5820000	4917900	4798600	1104300	3267700	3866200	1.46879	1.24113	1.21102	0.278691	0.824667	0.975709	1.886	0.127475
A0A286ZYY0	Methionine--tRNA ligase, mitochondrial OS=Sus scrofa OX=9823 GN=MARS2 PE=3 SV=1	MARS2	67.056	5.7	3	2	2	2	1	0	0	1	1	0	1	0	0	1	2	1	1	0	0	1	2	1	1	0	0	1	2	1	0	0	0	0	0	0
A0A5G2QE08	Cell division cycle and apoptosis regulator 1 OS=Sus scrofa OX=9823 GN=CCAR1 PE=1 SV=1	CCAR1	131	29.2	149	29	29	29	17	25	23	28	32	24	24	25	26	27	29	27	24	25	26	27	29	27	24	25	26	27	29	27	211230	268420	309900	298220	342480	330870	0.719644	0.914486	1.05581	1.01601	1.1668	1.12725	0.813	0.141614
A0A287BBE4	MYB binding protein 1a OS=Sus scrofa OX=9823 GN=MYBBP1A PE=1 SV=1	MYBBP1A	174.23	49	380	67	1	67	56	63	67	63	65	66	56	60	59	61	62	62	1	1	1	1	1	1	56	60	59	61	62	62	999230	1262700	1307400	1470400	1444400	1289100
A0A286ZYZ8	Galectin OS=Sus scrofa OX=9823 GN=LGALS8 PE=4 SV=2	LGALS8	37.114	19.7	16	5	5	5	5	3	4	1	1	2	5	4	4	3	2	4	5	4	4	3	2	4	5	4	4	3	2	4	74525	55877	41459	7474.4	11104	11428	2.21507	1.6608	1.23226	0.222158	0.330038	0.339669	5.727	0.00134579
A0A286ZZ00	1-acylglycerol-3-phosphate O-acyltransferase 4 OS=Sus scrofa OX=9823 GN=AGPAT4 PE=3 SV=1	AGPAT4	42.233	13	10	4	4	4	2	1	2	3	1	1	4	2	4	3	3	2	4	2	4	3	3	2	4	2	4	3	3	2	18248	37454	21960	37449	21466	23991	0.681879	1.39956	0.820587	1.39937	0.802127	0.89648	0.937	0.775982
A0A287B5J0	TBC1 domain family member 9B OS=Sus scrofa OX=9823 GN=TBC1D9B PE=4 SV=2	TBC1D9B	133.85	12.7	27	11	11	11	8	2	5	2	4	6	9	4	8	6	5	8	9	4	8	6	5	8	9	4	8	6	5	8	86429	42499	59158	27467	33681	32670	1.83954	0.904542	1.25911	0.584603	0.716861	0.695343	2.005	0.0375533
A0A287A9L8	2',3'-cyclic-nucleotide 3'-phosphodiesterase OS=Sus scrofa OX=9823 GN=CNP PE=1 SV=2	CNP	47.199	54.5	132	23	23	23	17	22	22	23	27	21	20	22	21	20	22	21	20	22	21	20	22	21	20	22	21	20	22	21	532350	674140	834550	844520	846660	840700	0.698481	0.88452	1.09499	1.10807	1.11088	1.10306	0.806	0.148245
A0A286ZZ18	IST1 homolog OS=Sus scrofa OX=9823 GN=IST1 PE=1 SV=1	IST1	36.271	25.6	42	9	1	9	8	7	6	6	6	9	8	8	8	6	7	8	1	1	1	1	1	1	8	8	8	6	7	8	462970	446480	418090	109870	273620	320020
A0A5G2R4B7	Protein kinase domain-containing protein OS=Sus scrofa OX=9823 GN=SCYL1 PE=1 SV=1	SCYL1	85.65	19.8	42	9	9	9	5	7	8	6	7	9	7	8	8	7	9	9	7	8	8	7	9	9	7	8	8	7	9	9	103110	108340	96945	95442	106790	102840	1.00846	1.05962	0.948168	0.933468	1.04446	1.00582	1.011	0.824838
A0A286ZZ30	Myosin IXB OS=Sus scrofa OX=9823 GN=MYO9B PE=3 SV=2	MYO9B	241.36	35	187	54	51	54	25	33	25	37	33	34	34	42	39	48	44	44	33	39	36	45	41	41	34	42	39	48	44	44	161670	175840	169170	242010	209810	218050	0.824461	0.896723	0.862709	1.23417	1.06996	1.11198	0.756	0.0047906
A0A286ZZ34	Dihydrolipoamide acetyltransferase component of pyruvate dehydrogenase complex OS=Sus scrofa OX=9823 GN=DBT PE=1 SV=1	DBT	55	46.1	66	17	17	17	10	9	7	13	14	13	12	13	15	14	17	16	12	13	15	14	17	16	12	13	15	14	17	16	415900	364580	394880	600720	451480	436060	0.936845	0.821243	0.889496	1.35317	1.01699	0.982257	0.79	0.10464
A0A5G2Q7Z8	Phytanoyl-CoA 2-hydroxylase OS=Sus scrofa OX=9823 GN=PHYH PE=1 SV=1	PHYH	27.314	20.3	15	4	4	4	3	1	4	3	2	2	4	2	4	4	4	3	4	2	4	4	4	3	4	2	4	4	4	3	98341	19667	40228	27978	23499	34837	2.41278	0.482527	0.986988	0.686436	0.576545	0.854721	1.833	0.442979
A0A286ZZ52	Myotubularin related protein 8 OS=Sus scrofa OX=9823 GN=MTMR8 PE=3 SV=2	MTMR8	73.245	2	1	1	1	1	0	0	1	0	0	0	0	1	1	1	0	0	0	1	1	1	0	0	0	1	1	1	0	0	0	0	0	0	0	0
A0A286ZZ60	Synergin gamma OS=Sus scrofa OX=9823 GN=SYNRG PE=4 SV=2	SYNRG	135.38	17.3	17	13	13	13	3	2	1	2	8	1	6	8	6	4	10	8	6	8	6	4	10	8	6	8	6	4	10	8	18301	51901	36090	28611	40033	32884	0.528371	1.49844	1.04196	0.826032	1.1558	0.949399	1.047	0.926722
A0A286ZZ62	YEATS domain containing 4 OS=Rousettus aegyptiacus OX=9407 GN=HJG63_020774 PE=4 SV=1	HJG63_020774	26.543	32.6	10	6	6	6	0	3	1	3	1	2	5	4	4	4	4	4	5	4	4	4	4	4	5	4	4	4	4	4	43854	80862	55573	110310	53494	42312	0.680954	1.25561	0.862924	1.71287	0.830641	0.65701	0.875	0.827418
A0A287BBI0	Ankyrin repeat domain 27 OS=Sus scrofa OX=9823 GN=ANKRD27 PE=4 SV=2	ANKRD27	114.46	8.4	13	6	6	6	0	2	1	3	4	3	2	6	5	5	5	4	2	6	5	5	5	4	2	6	5	5	5	4	0	52557	51195	77204	81025	74289		0.78147	0.761219	1.14795	1.20476	1.1046	0.669	0.00129484
A0A287B8Y4	Ras association domain family member 3 OS=Sus scrofa OX=9823 GN=RASSF3 PE=4 SV=2	RASSF3	26.002	13.4	7	3	3	3	1	0	0	2	2	2	2	2	2	3	3	3	2	2	2	3	3	3	2	2	2	3	3	3	18613	0	0	27355	27491	31756	0.707618			1.03997	1.04514	1.20728	0.645
A0A286ZZ78	Bromodomain containing 9 OS=Sus scrofa OX=9823 GN=BRD9 PE=4 SV=2	BRD9	78.476	10.8	14	5	5	5	3	1	1	3	3	3	5	2	3	4	5	4	5	2	3	4	5	4	5	2	3	4	5	4	29237	37163	49037	57415	51431	41005	0.661251	0.840513	1.10907	1.29855	1.16321	0.927407	0.77	0.201648
A0A286ZZ81	Mediator of RNA polymerase II transcription subunit 4 OS=Sus scrofa OX=9823 GN=MED4 PE=3 SV=1	MED4	29.791	23.2	23	5	5	5	2	4	1	6	5	5	4	3	3	5	5	5	4	3	3	5	5	5	4	3	3	5	5	5	41381	53582	44411	67104	60647	52082	0.777821	1.00716	0.834775	1.26133	1.13996	0.978963	0.775	0.0746321
A0A5G2QJB0	CD84 molecule OS=Sus scrofa OX=9823 GN=CD84 PE=4 SV=1	CD84	34.028	16.3	7	3	3	3	1	3	1	0	1	1	1	3	1	2	1	2	1	3	1	2	1	2	1	3	1	2	1	2	0	87441	0	42653	0	47198		1.47961		0.721742		0.798649	1.946
A0A287BEB7	Fli-1 proto-oncogene, ETS transcription factor OS=Sus scrofa OX=9823 GN=FLI1 PE=3 SV=2	FLI1	50.362	37.7	62	10	10	10	5	10	11	11	13	12	8	7	9	10	10	10	8	7	9	10	10	10	8	7	9	10	10	10	109880	110020	150750	179710	198910	174670	0.713553	0.714462	0.97896	1.16702	1.29171	1.13429	0.67	0.0217041
A0A286ZZ99	Rho guanine nucleotide exchange factor 10 like OS=Sus scrofa OX=9823 GN=ARHGEF10L PE=4 SV=1	ARHGEF10L	116.25	11.8	8	7	7	7	0	7	0	1	0	0	4	7	2	3	1	2	4	7	2	3	1	2	4	7	2	3	1	2	76112	167850	33359	54351	0	55109	0.983916	2.16983	0.431239	0.702607		0.712406	1.689	0.633543
A0A286ZZA7	E3 ubiquitin-protein ligase OS=Sus scrofa OX=9823 GN=DTX2 PE=3 SV=1	DTX2	61.893	4.7	7	2	2	2	0	1	2	1	2	1	2	2	2	1	2	2	2	2	2	1	2	2	2	2	2	1	2	2	13206	16352	23000	0	29680	21656	0.635552	0.786956	1.1069		1.42838	1.04222	0.683	0.196616
A0A286ZZB0	CWF19 like cell cycle control factor 2 OS=Sus scrofa OX=9823 GN=CWF19L2 PE=3 SV=2	CWF19L2	97.096	11.7	14	7	6	7	2	0	0	3	4	5	3	3	2	3	5	5	3	3	2	3	5	5	3	3	2	3	5	5	28427	26114	0	50905	45723	36139	0.75883	0.697087		1.35886	1.22053	0.964695	0.616	0.0384935
A0A286ZZB2	Syntaxin binding protein 1 OS=Sus scrofa OX=9823 GN=STXBP1 PE=1 SV=2	STXBP1	69.215	14.6	7	6	6	6	0	6	1	0	0	0	1	6	2	2	1	0	1	6	2	2	1	0	1	6	2	2	1	0	0	120920	29054	42476	0	0		1.88496	0.452907	0.662136			1.765
F1RU41	Protein YIF1 OS=Sus scrofa OX=9823 GN=YIF1A PE=3 SV=2	YIF1A	26.407	16.2	10	3	3	3	1	2	1	2	2	2	2	3	3	2	2	2	2	3	3	2	2	2	2	3	3	2	2	2	40721	47852	30998	44668	46693	38720	0.978666	1.15005	0.744989	1.07353	1.12219	0.930575	0.919	0.523728
A0A286ZZB7	H1.4 linker histone, cluster member OS=Sus scrofa OX=9823 GN=H1-4 PE=3 SV=2	H1-4	21.026	55.6	68	22	7	7	9	10	8	15	14	12	17	18	16	21	21	18	4	6	5	7	7	5	4	6	5	7	7	5	14693000	25561000	23523000	33090000	26661000	20815000	0.610754	1.06251	0.977796	1.37547	1.10824	0.865231	0.792	0.326459
A0A286ZZC3	Ethylmalonyl-CoA decarboxylase 1 OS=Sus scrofa OX=9823 GN=ECHDC1 PE=1 SV=1	ECHDC1	32.915	36.3	16	7	6	7	1	4	3	1	4	3	1	6	4	2	6	4	1	6	3	2	6	4	1	6	4	2	6	4	0	73141	78414	31644	48492	34564		1.37351	1.47254	0.594242	0.910631	0.649077	1.982	0.0258394
A0A286ZZC6	39S ribosomal protein L23, mitochondrial isoform X2 OS=Sus scrofa OX=9823 PE=3 SV=1	--	28.558	18	14	4	1	4	2	2	2	2	4	2	3	2	2	3	4	2	1	0	1	1	1	0	3	2	2	3	4	2	158420	147630	146080	141770	160280	208290
A0A286ZZD2	Methyl-CpG-binding domain protein 1 isoform 1 OS=Sus scrofa OX=9823 GN=MBD1 PE=4 SV=1	MBD1	65.649	35.3	39	13	13	13	2	4	4	8	11	10	6	8	8	11	12	11	6	8	8	11	12	11	6	8	8	11	12	11	79676	116920	142700	199660	189300	171430	0.531359	0.779739	0.951665	1.33153	1.26244	1.14327	0.605	0.0404527
A0A286ZZF0	Hypoxia up-regulated 1 OS=Sus scrofa OX=9823 GN=HYOU1 PE=1 SV=1	HYOU1	117.57	47.6	1	40	0	1	0	0	0	0	1	0	36	37	37	36	36	35	0	0	0	0	0	0	1	1	1	1	1	1	0	0	0	0	0	0
I3LQV5	Protein-serine/threonine kinase OS=Sus scrofa OX=9823 GN=PDK2 PE=3 SV=3	PDK2	43.559	9.8	6	3	2	2	0	1	0	2	2	1	2	2	3	3	3	2	1	1	2	2	2	1	1	1	2	2	2	1	142510	0	101790	206930	85607	0	1.06185		0.758443	1.54185	0.637862		0.835	0.85206
A0A286ZZJ3	Zinc finger CCCH-type antiviral protein 1 isoform 1 OS=Sus scrofa OX=9823 GN=ZC3HAV1 PE=1 SV=1	ZC3HAV1	99.458	43.8	122	29	28	29	11	16	20	26	27	22	20	21	23	26	28	24	19	21	22	25	27	24	20	21	23	26	28	24	194020	181080	201360	287710	227160	244170	0.871674	0.813538	0.90465	1.29259	1.02056	1.09698	0.759	0.0239324
A0A286ZZJ6	Sp1 transcription factor OS=Sus scrofa OX=9823 GN=SP1 PE=4 SV=1	SP1	80.843	10.6	25	7	7	7	5	3	3	4	5	5	4	5	4	6	6	7	4	5	4	6	6	7	4	5	4	6	6	7	131630	201980	245730	218330	281210	264430	0.587936	0.90216	1.09757	0.975188	1.25605	1.1811	0.758	0.20281
A0A5G2QPH4	Methylthioribulose-1-phosphate dehydratase OS=Sus scrofa OX=9823 GN=APIP PE=1 SV=1	APIP	24.086	33.3	29	5	5	5	5	6	5	3	4	6	5	5	5	4	5	5	5	5	5	4	5	5	5	5	5	4	5	5	127950	148660	147720	80546	125730	133210	1.00509	1.16777	1.16038	0.632713	0.987646	1.0464	1.25	0.215382
A0A286ZZL7	ATP-dependent 6-phosphofructokinase OS=Sus scrofa OX=9823 GN=PFKL PE=1 SV=2	PFKL	82.44	44.5	129	26	0	23	20	25	18	21	22	23	25	23	22	22	23	25	0	0	0	0	0	0	22	20	20	19	21	22	763620	713460	708230	562070	609070	723360
A0A286ZZM0	CTD small phosphatase like 2 OS=Sus scrofa OX=9823 GN=CTDSPL2 PE=4 SV=1	CTDSPL2	49.647	15.1	8	5	5	5	0	2	1	3	2	0	1	3	4	4	3	5	1	3	4	4	3	5	1	3	4	4	3	5	0	34781	37020	70526	39943	34882		0.800845	0.852398	1.62389	0.919701	0.80317	0.741	0.434314
A0A286ZZM4	Exocyst complex component 2 OS=Sus scrofa OX=9823 GN=EXOC2 PE=1 SV=1	EXOC2	99.723	40.6	123	28	28	28	20	21	19	21	22	20	21	23	23	23	23	26	21	23	23	23	23	26	21	23	23	23	23	26	224240	256540	277060	291060	289240	280390	0.831273	0.951011	1.02708	1.07898	1.07223	1.03943	0.881	0.105791
A0A5G2R050	Dymeclin OS=Sus scrofa OX=9823 GN=DYM PE=3 SV=1	DYM	54.452	4.2	3	2	2	2	2	1	0	0	0	0	2	1	1	0	1	0	2	1	1	0	1	0	2	1	1	0	1	0	0	0	0	0	0	0
A0A286ZZM7	Thioredoxin domain-containing protein 17 OS=Sus scrofa OX=9823 GN=TXNDC17 PE=1 SV=1	TXNDC17	14.078	59.3	42	6	6	6	6	6	9	5	9	7	6	6	6	6	6	6	6	6	6	6	6	6	6	6	6	6	6	6	805790	649890	907170	293370	651370	735530	1.19579	0.964438	1.34624	0.435362	0.966635	1.09153	1.406	0.253146
A0A5G2QPY2	Dehydrogenase/reductase 7B OS=Sus scrofa OX=9823 GN=DHRS7B PE=3 SV=1	DHRS7B	33.138	34.8	42	9	9	9	9	7	6	8	7	5	8	7	7	8	8	8	8	7	7	8	8	8	8	7	7	8	8	8	118060	96629	92466	143120	86870	83511	1.14131	0.934131	0.893886	1.38357	0.839789	0.807317	0.98	0.979051
A0A286ZZN4	[Tau protein] kinase OS=Sus scrofa OX=9823 GN=GSK3A PE=1 SV=1	GSK3A	55.144	32	49	12	8	12	5	5	9	8	10	12	8	9	11	9	12	11	5	6	7	5	8	7	8	9	11	9	12	11	101440	120240	114260	99854	115680	128290	0.89537	1.06131	1.00853	0.881371	1.02106	1.13236	0.977	0.82837
A0A286ZZQ8	Transmembrane and ubiquitin like domain containing 1 OS=Sus scrofa OX=9823 GN=TMUB1 PE=1 SV=1	TMUB1	28.915	8	3	2	2	2	0	0	1	1	0	1	2	2	2	2	2	2	2	2	2	2	2	2	2	2	2	2	2	2	0	0	50068	60003	0	50053			0.938048	1.12418		0.937767	0.91
A0A287B2U5	AP complex subunit beta OS=Sus scrofa OX=9823 GN=AP4B1 PE=3 SV=2	AP4B1	63.944	4.6	5	2	2	2	1	1	1	0	0	2	1	1	1	2	2	2	1	1	1	2	2	2	1	1	1	2	2	2	0	0	0	26537	19204	28660				1.07003	0.774344	1.15563
A0A5G2QAX2	N-acetyltransferase 9 (putative) OS=Sus scrofa OX=9823 GN=NAT9 PE=3 SV=1	NAT9	15.536	14.4	1	1	1	1	0	0	0	0	1	0	0	0	1	1	1	1	0	0	1	1	1	1	0	0	1	1	1	1	0	0	0	0	0	0
A0A286ZZT7	General transcription factor IIF subunit 2 OS=Sus scrofa OX=9823 GN=GTF2F2 PE=1 SV=1	GTF2F2	28.459	39	30	8	8	8	3	4	6	5	6	6	6	7	7	6	6	7	6	7	7	6	6	7	6	7	7	6	6	7	83088	131510	151260	101880	141640	145530	0.660382	1.04524	1.20221	0.809741	1.12575	1.15667	0.94	0.728284
A0A286ZZU1	TP53-binding protein 1 isoform 1 OS=Sus scrofa OX=9823 GN=TP53BP1 PE=1 SV=1	TP53BP1	209.18	12.4	37	13	13	13	1	7	6	5	11	7	4	10	9	9	13	9	4	10	9	9	13	9	4	10	9	9	13	9	105860	73547	97312	113530	109810	106880	1.0465	0.727062	0.961995	1.12232	1.08555	1.05658	0.838	0.1666
A0A286ZZU8	Mediator of RNA polymerase II transcription subunit 20 OS=Sus scrofa OX=9823 GN=MED20 PE=3 SV=1	MED20	23.196	31.1	12	4	4	4	3	1	2	2	3	1	3	3	2	2	3	2	3	3	2	2	3	2	3	3	2	2	3	2	60884	118380	79920	138760	122680	110270	0.579026	1.12583	0.760064	1.31965	1.16673	1.0487	0.697	0.125911
A0A286ZZW3	E2F transcription factor 4 OS=Sus scrofa OX=9823 GN=E2F4 PE=3 SV=1	E2F4	49.593	13.7	9	4	4	4	1	1	1	2	2	2	2	2	1	2	2	3	2	2	1	2	2	3	2	2	1	2	2	3	0	17899	0	34011	25599	26833		0.686167		1.30383	0.98135	1.02866	0.621
A0A5G2QAJ9	Transmembrane 9 superfamily member OS=Sus scrofa OX=9823 GN=TM9SF3 PE=1 SV=1	TM9SF3	60.886	13.5	29	8	8	8	4	4	4	7	6	4	5	6	5	7	6	6	5	6	5	7	6	6	5	6	5	7	6	6	235800	167400	166640	252210	168710	182610	1.20576	0.855996	0.85211	1.28967	0.862695	0.933772	0.944	0.758057
A0A286ZZX0	Transcription elongation factor SPT4 OS=Sus scrofa OX=9823 GN=SUPT4H1 PE=1 SV=2	SUPT4H1	11.792	15.2	8	1	1	1	1	1	2	2	1	1	1	1	1	1	1	1	1	1	1	1	1	1	1	1	1	1	1	1	0	0	0	0	0	0
A0A286ZZX3	Metalloproteinase inhibitor 3 OS=Sus scrofa OX=9823 GN=TIMP3 PE=3 SV=1	TIMP3	24.131	28.4	18	6	6	6	2	2	3	6	2	3	5	3	4	6	5	6	5	3	4	6	5	6	5	3	4	6	5	6	356700	94266	193300	606080	194100	391900	1.16547	0.308001	0.63158	1.98028	0.634194	1.28048	0.54	0.267864
F1SMQ6	Nuclear respiratory factor 1 OS=Sus scrofa OX=9823 GN=NRF1 PE=3 SV=3	NRF1	49.021	16.7	26	6	6	6	4	4	5	5	5	3	5	6	6	5	4	4	5	6	6	5	4	4	5	6	6	5	4	4	200820	247130	267210	337420	320300	313640	0.714442	0.879195	0.950632	1.20041	1.13951	1.11581	0.736	0.0236538
A0A287A8Z2	LRR binding FLII interacting protein 2 OS=Sus scrofa OX=9823 GN=LRRFIP2 PE=3 SV=2	LRRFIP2	78.661	18.7	32	11	10	10	7	6	6	3	4	6	9	8	9	7	8	10	8	7	8	6	7	9	8	7	8	6	7	9	13088000	8777400	9411800	9067800	7846400	13791000	1.26694	0.849667	0.911078	0.877778	0.759545	1.33499	1.019	0.884626
A0A286ZZZ9	Kelch repeat and BTB domain containing 7 OS=Sus scrofa OX=9823 GN=KBTBD7 PE=4 SV=1	KBTBD7	72.402	2.2	1	1	1	1	0	0	0	0	1	0	1	0	0	0	1	0	1	0	0	0	1	0	1	0	0	0	1	0	0	0	0	0	0	0
A0A480VPL1	DnaJ homolog subfamily C member 10 OS=Sus scrofa OX=9823 GN=DNAJC10 PE=1 SV=1	DNAJC10	91.103	21.8	50	14	14	14	5	8	9	8	9	11	10	11	12	12	14	13	10	11	12	12	14	13	10	11	12	12	14	13	64868	67489	57748	99285	73105	63735	0.913141	0.950036	0.812913	1.39763	1.02909	0.897192	0.805	0.221257
F1S2E1	Vacuolar ATPase assembly integral membrane protein VMA21 OS=Sus scrofa OX=9823 GN=VMA21 PE=1 SV=3	VMA21	11.302	24.8	12	2	2	2	2	2	2	2	2	2	2	2	2	2	2	2	2	2	2	2	2	2	2	2	2	2	2	2	1527500	1773100	947390	714710	873320	612630	1.42123	1.64974	0.881478	0.664986	0.812561	0.570008	1.93	0.0419723
A0A287B8U7	Plexin domain containing 2 OS=Sus scrofa OX=9823 GN=PLXDC2 PE=1 SV=2	PLXDC2	53.469	6	3	2	2	2	2	1	0	0	0	0	2	1	0	0	0	0	2	1	0	0	0	0	2	1	0	0	0	0	0	0	0	0	0	0
A0A287A018	Protein C10 OS=Sus scrofa OX=9823 GN=C5H12orf57 PE=1 SV=1	C5H12orf57	13.138	37.3	8	3	3	3	1	2	1	1	2	1	3	2	2	2	3	2	3	2	2	2	3	2	3	2	2	2	3	2	111150	97983	113810	115730	104510	111930	1.01799	0.897399	1.04235	1.05994	0.957178	1.02514	0.972	0.623242
A0A287A021	Nuclear transport factor 2 OS=Sus scrofa OX=9823 GN=NUTF2 PE=1 SV=1	NUTF2	11.873	55.3	36	3	3	3	6	6	6	6	7	5	3	3	3	3	3	3	3	3	3	3	3	3	3	3	3	3	3	3	1553000	1010000	1050600	431400	913160	766550	1.62768	1.05857	1.10112	0.452145	0.957072	0.803412	1.712	0.0995865
F1SIC2	Acid phosphatase 2, lysosomal OS=Sus scrofa OX=9823 GN=ACP2 PE=1 SV=2	ACP2	41.103	28.9	32	11	11	11	12	6	6	4	2	2	11	8	8	6	3	4	11	8	8	6	3	4	11	8	8	6	3	4	320760	117560	125290	46080	23109	37829	2.86979	1.05179	1.12095	0.41227	0.206752	0.33845	5.267	0.014417
A0A287A024	Acetylserotonin O-methyltransferase like OS=Sus scrofa OX=9823 GN=ASMTL PE=3 SV=1	ASMTL	64.85	2.3	3	1	1	1	0	1	1	1	0	0	1	1	1	1	1	1	1	1	1	1	1	1	1	1	1	1	1	1	0	0	0	0	0	0
A0A287A456	Protein arginine N-methyltransferase 5 OS=Sus scrofa OX=9823 GN=PRMT5 PE=1 SV=1	PRMT5	70.116	35.5	91	17	0	17	9	14	16	17	17	18	12	15	17	16	17	16	0	0	0	0	0	0	12	15	17	16	17	16	367290	400930	448510	491270	529300	483740
A0A287A034	Fc gamma receptor III OS=Sus scrofa OX=9823 PE=2 SV=1	--	28.599	29	23	6	6	6	4	6	4	4	2	3	4	6	5	4	3	3	4	6	5	4	3	3	4	6	5	4	3	3	152380	397620	155810	127870	65748	61359	0.951595	2.48309	0.973015	0.798533	0.410588	0.38318	2.768	0.0694204
A0A287A035	Pre-mRNA-splicing factor ISY1 homolog OS=Sus scrofa OX=9823 PE=3 SV=1	--	29.542	18.4	22	4	3	4	4	3	5	4	4	2	3	4	3	4	4	3	2	3	2	3	3	2	3	4	3	4	4	3	111650	165810	136560	141030	168300	135090	0.780369	1.15892	0.954476	0.985718	1.17632	0.944201	0.932	0.582098
A0A287A036	WD repeat and FYVE domain containing 2 OS=Sus scrofa OX=9823 GN=WDFY2 PE=1 SV=1	WDFY2	45.152	34.8	22	10	10	10	0	2	1	5	6	8	4	8	6	8	9	9	4	8	6	8	9	9	4	8	6	8	9	9	21439	41696	33961	90770	63167	48076	0.430057	0.836404	0.681243	1.82081	1.2671	0.964384	0.481	0.0524476
A0A287A038	BMP2 inducible kinase OS=Sus scrofa OX=9823 GN=BMP2K PE=4 SV=1	BMP2K	118.28	13.1	28	10	9	9	5	8	5	3	4	3	7	9	6	5	6	7	6	8	5	4	5	6	6	8	5	4	5	6	76763	74087	54467	38188	42816	48610	1.37514	1.3272	0.975729	0.684105	0.767012	0.870806	1.584	0.0247601
A0A287A041	L-serine-phosphatidylethanolamine phosphatidyltransferase OS=Sus scrofa OX=9823 GN=PTDSS2 PE=3 SV=1	PTDSS2	56.105	4.7	1	1	1	1	0	0	0	1	0	0	0	0	0	1	1	0	0	0	0	1	1	0	0	0	0	1	1	0	0	0	0	0	0	0
A0A287A042	Maltase-glucoamylase OS=Sus scrofa OX=9823 GN=MGAM PE=1 SV=1	MGAM	206.93	6.7	12	9	9	9	8	2	1	0	1	0	9	4	3	1	2	1	9	4	3	1	2	1	9	4	3	1	2	1	1439300	264610	106620	0	105230	0	3.00518	0.552491	0.222617		0.219714		5.735
A0A5G2QXX0	Neutral sphingomyelinase activation associated factor OS=Sus scrofa OX=9823 GN=NSMAF PE=4 SV=1	NSMAF	94.611	10.5	20	6	6	6	2	4	2	5	4	3	4	4	4	5	5	5	4	4	4	5	5	5	4	4	4	5	5	5	88501	98239	74873	82995	107650	83391	0.991332	1.10041	0.83868	0.929657	1.20583	0.934093	0.955	0.719628
A0A287B838	Olduvai domain-containing protein OS=Sus scrofa OX=9823 GN=PDE4DIP PE=1 SV=2	PDE4DIP	261.02	3.3	12	6	6	6	3	0	2	2	2	3	4	3	3	4	3	4	4	3	3	4	3	4	4	3	3	4	3	4	50308	35201	30580	17813	35478	37203	1.46115	1.02238	0.888166	0.517361	1.03042	1.08052	1.283	0.377294
A0A287B8Y5	IKAROS family zinc finger 2 OS=Sus scrofa OX=9823 GN=IKZF2 PE=4 SV=1	IKZF2	46.548	14.7	4	7	3	3	0	1	1	1	1	0	2	5	6	5	7	7	0	2	2	2	3	3	0	2	2	2	3	3	0	27333	37028	31263	0	0		0.857515	1.16168	0.98081			1.029
F1RF93	F-box only protein 6 isoform X1 OS=Sus scrofa OX=9823 PE=4 SV=1	--	30.435	55.1	58	12	12	12	9	10	11	7	11	10	11	11	11	8	12	12	11	11	11	8	12	12	11	11	11	8	12	12	184280	127920	144870	80972	94929	102680	1.503	1.04332	1.18157	0.660411	0.774245	0.837462	1.641	0.0188211
A0A287BHD1	Supervillin OS=Sus scrofa OX=9823 GN=SVIL PE=3 SV=2	SVIL	209.15	27	117	36	36	36	15	18	21	18	20	25	23	25	29	27	32	31	23	25	29	27	32	31	23	25	29	27	32	31	122360	84143	95712	120460	100080	160610	1.07433	0.738782	0.840359	1.05765	0.87871	1.41017	0.793	0.270132
A0A287A073	Dual-specificity kinase OS=Sus scrofa OX=9823 GN=DYRK1A PE=3 SV=2	DYRK1A	78.524	20.1	39	11	11	11	3	6	3	10	7	10	5	7	7	10	10	11	5	7	7	10	10	11	5	7	7	10	10	11	54356	70572	76641	95160	90620	103760	0.664081	0.862196	0.936342	1.16259	1.10713	1.26766	0.696	0.0286616
F1S663	Laminin subunit gamma 1 OS=Sus scrofa OX=9823 GN=LAMC1 PE=1 SV=3	LAMC1	167.29	1.9	2	2	2	2	0	0	0	0	0	2	0	0	0	0	0	2	0	0	0	0	0	2	0	0	0	0	0	2	0	0	0	0	0	0
A0A287BM75	Ig-like domain-containing protein OS=Sus scrofa OX=9823 PE=4 SV=1	--	25.121	22.5	25	4	1	4	4	3	4	5	5	4	4	3	3	4	4	4	1	0	0	1	1	1	4	3	3	4	4	4	233570	322930	477280	367430	350100	423910
A0A287A082	DExH-box helicase 34 OS=Sus scrofa OX=9823 GN=DHX34 PE=4 SV=1	DHX34	123.36	4.1	7	3	1	3	1	1	0	3	1	1	2	1	2	3	2	1	1	1	1	1	1	1	2	1	2	3	2	1	19837	0	19933	33438	22481	0
A0A5G2RLY9	Plexin C1 OS=Sus scrofa OX=9823 GN=PLXNC1 PE=3 SV=1	PLXNC1	174.97	26.3	64	28	28	28	22	18	11	6	3	4	25	27	20	14	12	13	25	27	20	14	12	13	25	27	20	14	12	13	205690	165060	99497	59724	34619	50561	2.00624	1.60995	0.970464	0.58253	0.337663	0.493157	3.245	0.0125491
A0A5G2Q7H3	GPHR_N domain-containing protein OS=Sus scrofa OX=9823 GN=LOC100154179 PE=1 SV=1	LOC100154179	33.237	16.5	13	4	4	4	2	1	1	4	2	3	2	2	3	4	4	3	2	2	3	4	4	3	2	2	3	4	4	3	120880	66721	77956	100810	92899	89040	1.32276	0.730114	0.853057	1.10314	1.01658	0.974346	0.939	0.631618
A0A287A096	Eukaryotic translation initiation factor 2 subunit 1 OS=Sus scrofa OX=9823 GN=EIF2S1 PE=1 SV=1	EIF2S1	36.108	60.3	117	17	17	17	18	19	21	23	18	18	17	17	17	17	17	16	17	17	17	17	17	16	17	17	17	17	17	16	1063500	1091000	1091500	853440	960510	1061200	1.04245	1.06941	1.0699	0.836549	0.9415	1.0402	1.129	0.120189
A0A287BII7	Zinc finger protein 638 OS=Sus scrofa OX=9823 GN=ZNF638 PE=1 SV=1	ZNF638	217.47	15.3	66	20	20	20	6	8	11	10	17	14	10	14	14	15	18	18	10	14	14	15	18	18	10	14	14	15	18	18	40407	47463	53518	66152	66524	58100	0.729886	0.857342	0.966715	1.19493	1.20165	1.04948	0.741	0.0303899
A0A287A3H9	AT-hook containing transcription factor 1 OS=Sus scrofa OX=9823 GN=AHCTF1 PE=1 SV=1	AHCTF1	245.08	27.1	131	42	42	42	9	18	20	29	31	24	17	27	25	35	38	33	17	27	25	35	38	33	17	27	25	35	38	33	74821	82283	87487	136550	104410	100460	0.766071	0.842472	0.895755	1.3981	1.06902	1.02858	0.716	0.0378414
A0A5G2QH70	Lysophosphatidylcholine acyltransferase 4 OS=Sus scrofa OX=9823 GN=LPCAT4 PE=3 SV=1	LPCAT4	53.394	7.6	4	3	3	3	0	1	0	1	1	1	1	2	2	3	2	2	1	2	2	3	2	2	1	2	2	3	2	2	0	394460	0	0	263770	246390		1.30815			0.874743	0.817106	1.546
A0A287A0A9	CCN family member 2 OS=Sus scrofa OX=9823 GN=CCN2 PE=3 SV=1	CCN2	38.612	56.5	66	18	18	18	16	3	6	13	12	16	16	11	10	16	13	18	16	11	10	16	13	18	16	11	10	16	13	18	352610	97776	125330	439740	154190	306380	1.43335	0.397456	0.509463	1.78753	0.626778	1.24543	0.639	0.35319
A0A287A0B3	Ubiquitin associated protein 2 like OS=Sus scrofa OX=9823 GN=UBAP2L PE=1 SV=2	UBAP2L	116.92	29.1	84	19	19	19	13	15	14	12	15	15	12	14	14	12	14	13	12	14	14	12	14	13	12	14	14	12	14	13	254280	367530	301730	244880	360800	359520	0.807777	1.16754	0.958512	0.777915	1.14616	1.1421	0.957	0.823716
A0A5G2QLG0	5-demethoxyubiquinone hydroxylase, mitochondrial OS=Sus scrofa OX=9823 GN=COQ7 PE=3 SV=1	COQ7	20.125	33.5	16	4	4	4	1	1	3	5	4	2	2	2	3	4	4	4	2	2	3	4	4	4	2	2	3	4	4	4	18610	18420	23201	43550	32362	27541	0.682168	0.675203	0.850456	1.59637	1.18626	1.00954	0.582	0.0264319
A0A287BSR7	39S ribosomal protein L14, mitochondrial isoform X1 OS=Sus scrofa OX=9823 GN=MRPL14 PE=3 SV=1	MRPL14	19.294	20.6	6	3	3	3	0	1	0	2	2	1	3	2	3	3	2	3	3	2	3	3	2	3	3	2	3	3	2	3	97300	83244	81512	75879	73986	63713	1.22741	1.0501	1.02825	0.957194	0.933314	0.803723	1.227	0.0589459
A0A287A8E0	SH3 domain containing GRB2 like, endophilin B2 OS=Sus scrofa OX=9823 GN=SH3GLB2 PE=1 SV=2	SH3GLB2	41.691	31.6	37	11	10	10	8	6	5	5	7	6	10	8	8	10	10	10	9	7	7	9	9	9	9	7	7	9	9	9	101790	94232	84703	43851	68927	60267	1.34592	1.24599	1.11999	0.579822	0.911391	0.796884	1.622	0.0259569
A0A287A0F4	WASH complex subunit 5 OS=Sus scrofa OX=9823 GN=WASHC5 PE=1 SV=1	WASHC5	131.45	31.7	118	30	30	30	23	17	22	20	19	17	26	25	27	22	24	27	26	25	27	22	24	27	26	25	27	22	24	27	173680	130970	141020	123210	129240	136770	1.24816	0.941226	1.01345	0.885458	0.928793	0.982908	1.145	0.223675
A0A287A0F5	TatD DNase domain containing 1 OS=Sus scrofa OX=9823 GN=TATDN1 PE=3 SV=1	TATDN1	33.356	38.4	30	8	8	8	5	4	7	1	7	6	8	5	7	4	8	8	8	5	7	4	8	8	8	5	7	4	8	8	106740	77213	112150	36025	84574	89253	1.2658	0.915651	1.32996	0.427212	1.00294	1.05843	1.411	0.266792
A0A287A0G2	Active breakpoint cluster region-related protein OS=Sus scrofa OX=9823 GN=ABR PE=1 SV=1	ABR	93.756	34.9	6	21	1	1	1	1	1	1	1	1	16	19	18	18	18	21	1	1	1	1	1	1	1	1	1	1	1	1	0	0	0	0	0	0
A0A287A0G6	MMS19 nucleotide excision repair protein OS=Sus scrofa OX=9823 GN=MMS19 PE=1 SV=1	MMS19	105.6	38	6	26	1	1	1	1	1	1	1	1	18	17	15	22	25	20	1	1	1	1	1	1	1	1	1	1	1	1	0	0	0	0	0	0
A0A287A0G9	Eukaryotic translation initiation factor 3 subunit K OS=Sus scrofa OX=9823 GN=EIF3K PE=1 SV=1	EIF3K	24.983	48.2	52	8	8	8	8	9	9	9	8	9	7	7	8	8	7	7	7	7	8	8	7	7	7	7	8	8	7	7	585210	734930	663990	378620	544370	578500	1.00736	1.26508	1.14297	0.651741	0.937056	0.995806	1.321	0.120257
I3LSZ5	Uridine phosphorylase OS=Sus scrofa OX=9823 GN=UPP1 PE=1 SV=3	UPP1	33.252	28.9	16	6	6	6	2	4	2	3	3	2	3	5	3	4	4	3	3	5	3	4	4	3	3	5	3	4	4	3	100890	258040	185110	81818	124640	125820	0.690777	1.76676	1.26742	0.560194	0.853389	0.861468	1.637	0.227092
A0A287A0I0	calcineurin subunit B type 1 OS=Physeter macrocephalus OX=9755 GN=PPP3R1 PE=3 SV=1	PPP3R1	19.3	51.8	44	8	8	8	5	8	8	8	8	7	5	8	7	8	7	6	5	8	7	8	7	6	5	8	7	8	7	6	264860	292760	266090	234970	305290	295410	0.957683	1.05856	0.96213	0.849606	1.10387	1.06815	0.986	0.924807
A0A287AFG3	Lymphocyte specific protein 1 OS=Sus scrofa OX=9823 GN=LSP1 PE=4 SV=2	LSP1	37.325	55.4	109	12	12	12	19	19	19	13	20	19	12	12	12	11	12	11	12	12	12	11	12	11	12	12	12	11	12	11	2102200	2787600	2579400	938140	2331900	2271600	0.969438	1.28551	1.1895	0.432627	1.07536	1.04756	1.348	0.298845
A0A287A0K2	39S ribosomal protein L49, mitochondrial OS=Sus scrofa OX=9823 GN=MRPL49 PE=1 SV=1	MRPL49	18.904	27.1	14	4	4	4	1	2	3	4	2	2	3	4	4	4	4	4	3	4	4	4	4	4	3	4	4	4	4	4	96094	98358	107750	135400	119060	99950	0.878089	0.898777	0.9846	1.23726	1.08795	0.913325	0.853	0.181477
F1RJA7	WD repeat containing, antisense to TP73 OS=Sus scrofa OX=9823 GN=WRAP73 PE=4 SV=2	WRAP73	48.266	12.1	5	3	3	3	0	0	0	1	2	2	0	1	1	1	3	3	0	1	1	1	3	3	0	1	1	1	3	3	0	0	0	0	8365.3	12189					0.813971	1.18603
A0A287A0L6	DUF4605 domain-containing protein OS=Sus scrofa OX=9823 GN=FAM241A PE=3 SV=1	FAM241A	15.105	11.3	1	1	1	1	0	0	0	1	0	0	0	0	0	1	0	0	0	0	0	1	0	0	0	0	0	1	0	0	0	0	0	0	0	0
A0A287A0M4	ELKS/RAB6-interacting/CAST family member 1 OS=Sus scrofa OX=9823 GN=ERC1 PE=1 SV=1	ERC1	108.78	2.1	4	2	2	2	0	1	1	0	1	1	1	1	1	0	1	2	1	1	1	0	1	2	1	1	1	0	1	2	0	0	0	0	0	0
A0A5G2QJX5	GPI ethanolamine phosphate transferase 1 OS=Sus scrofa OX=9823 GN=PIGN PE=3 SV=1	PIGN	90.301	6.8	5	4	4	4	0	0	0	3	1	1	1	2	1	4	4	2	1	2	1	4	4	2	1	2	1	4	4	2	0	8441.4	0	18381	12796	9852.1		0.68254		1.48622	1.03464	0.796604	0.617
A0A287BC43	Eyes absent homolog OS=Sus scrofa OX=9823 GN=EYA3 PE=3 SV=2	EYA3	54.059	6.5	6	2	2	2	0	0	2	1	1	2	0	1	2	1	1	2	0	1	2	1	1	2	0	1	2	1	1	2	0	0	19922	0	0	22685			0.935152			1.06485	0.878
A0A287A0Q8	Hsc70/Hsp90-organizing protein OS=Sus scrofa OX=9823 GN=STIP1 PE=1 SV=1	STIP1	62.238	57.1	167	32	32	32	29	32	28	27	26	25	27	30	26	27	28	28	27	30	26	27	28	28	27	30	26	27	28	28	1321100	1473100	1552800	1004900	1490000	1629100	0.935734	1.0434	1.09985	0.71177	1.05537	1.15389	1.054	0.670666
A0A287A0R5	Kynurenine formamidase OS=Sus scrofa OX=9823 GN=AFMID PE=3 SV=2	AFMID	35.372	15.7	23	5	5	5	4	2	5	4	4	4	5	5	5	5	5	5	5	5	5	5	5	5	5	5	5	5	5	5	75044	74721	97192	56059	122930	99189	0.857425	0.853735	1.11048	0.64051	1.40455	1.1333	0.888	0.777609
F1RZA4	E3 ubiquitin-protein ligase RNF213 isoform 3 OS=Sus scrofa OX=9823 PE=4 SV=1	--	109.17	41.7	127	30	30	30	20	21	18	27	20	21	23	27	25	27	27	23	23	27	25	27	27	23	23	27	25	27	27	23	198960	220380	205010	285240	190820	193800	0.922385	1.02169	0.950433	1.32238	0.884648	0.898463	0.932	0.712906
A0A287A0S1	Golgi phosphoprotein 3 like OS=Sus scrofa OX=9823 GN=GOLPH3L PE=3 SV=1	GOLPH3L	32.745	20	6	4	2	2	0	0	2	1	1	2	3	2	3	2	3	3	1	0	2	1	1	2	1	0	2	1	1	2	0	0	35228	0	0	51546			0.811948			1.18805	0.683
A0A287A0S3	Family with sequence similarity 111 member A OS=Sus scrofa OX=9823 GN=FAM111A PE=1 SV=1	FAM111A	66.67	20.3	17	10	10	10	1	8	3	1	2	2	4	9	6	3	5	4	4	9	6	3	5	4	4	9	6	3	5	4	64494	122490	61939	40208	38794	41466	1.04757	1.9896	1.00607	0.653097	0.630129	0.67353	2.066	0.0383103
A0A287BQT3	Zinc finger protein 181 isoform X2 OS=Sus scrofa OX=9823 PE=4 SV=1	--	72.684	3.6	5	2	2	2	0	1	1	1	1	1	1	2	1	1	1	1	1	2	1	1	1	1	1	2	1	1	1	1	0	0	128510	434580	111730	112050			0.653272	2.20916	0.567972	0.569599	0.586
A0A287B922	EH domain binding protein 1 OS=Sus scrofa OX=9823 GN=EHBP1 PE=1 SV=1	EHBP1	120.47	1.3	1	1	1	1	0	0	0	0	0	1	0	0	0	0	1	1	0	0	0	0	1	1	0	0	0	0	1	1	0	0	0	0	0	0
A0A287A0V4	Thioredoxin-like protein OS=Sus scrofa OX=9823 GN=TXNL4A PE=1 SV=1	TXNL4A	16.8	38.7	21	5	5	5	3	3	5	1	4	5	5	5	5	1	5	5	5	5	5	1	5	5	5	5	5	1	5	5	132050	122740	151430	0	119210	131890	1.00446	0.93364	1.15187		0.906788	1.00324	1.079	0.467259
A0A287A0V6	Pyrroline-5-carboxylate reductase OS=Sus scrofa OX=9823 GN=PYCR1 PE=1 SV=1	PYCR1	33.247	23.8	4	6	2	2	0	1	1	2	0	0	3	4	4	6	4	5	0	2	1	2	1	1	0	2	1	2	1	1	0	35692	0	43513	0	0		0.901256		1.09874			0.82
A0A5G2R571	Sestrin 3 OS=Sus scrofa OX=9823 GN=SESN3 PE=3 SV=1	SESN3	54.482	9	8	3	2	3	1	2	1	2	1	1	1	2	2	2	2	2	0	1	1	2	1	1	1	2	2	2	2	2	0	10940	11329	0	0	0		0.982532	1.01747
A0A5G2RBZ3	ERGIC and golgi 3 OS=Sus scrofa OX=9823 GN=ERGIC3 PE=1 SV=1	ERGIC3	39.305	22.3	20	8	8	8	3	3	2	5	5	2	6	5	6	7	6	6	6	5	6	7	6	6	6	5	6	7	6	6	110820	85282	86813	148630	82623	92770	1.09553	0.843071	0.858206	1.46931	0.816785	0.917095	0.873	0.610746
A0A287AMC5	Mucolipin 1 OS=Sus scrofa OX=9823 GN=MCOLN1 PE=1 SV=1	MCOLN1	62.606	4.5	6	2	2	2	2	0	2	0	1	1	2	1	2	0	2	2	2	1	2	0	2	2	2	1	2	0	2	2	40626	0	17981	0	5860.7	6590.4	2.28692		1.01219		0.32991	0.370987	4.707	0.0702922
P17630	Transcobalamin-1 OS=Sus scrofa OX=9823 GN=TCN1 PE=1 SV=2	TCN1	47.094	3.6	4	1	1	1	1	1	0	0	1	1	1	1	0	0	1	1	1	1	0	0	1	1	1	1	0	0	1	1	0	0	0	0	0	0
A0A287BFQ7	Band 4.1 OS=Sus scrofa OX=9823 GN=EPB41 PE=1 SV=2	EPB41	92.299	45.8	5	27	1	1	1	1	1	0	1	1	20	23	24	19	24	24	1	1	1	1	1	1	1	1	1	1	1	1	0	0	0	0	0	0
A0A287A0Y2	Transmembrane protein 134 OS=Sus scrofa OX=9823 GN=TMEM134 PE=3 SV=2	TMEM134	20.123	8.3	1	1	1	1	0	0	0	1	0	0	0	0	0	1	0	1	0	0	0	1	0	1	0	0	0	1	0	1	0	0	0	0	0	0
A0A287BT07	Ubiquitin specific peptidase 28 OS=Sus scrofa OX=9823 GN=USP28 PE=1 SV=2	USP28	121.18	1.1	4	1	1	1	0	1	1	1	1	0	0	1	1	1	1	1	0	1	1	1	1	1	0	1	1	1	1	1	0	0	0	0	0	0
A0A287A0Z9	Transient receptor potential cation channel subfamily V member 2 OS=Sus scrofa OX=9823 GN=TRPV2 PE=1 SV=1	TRPV2	95.11	22.6	61	15	15	15	12	11	10	9	8	11	13	14	13	12	11	13	13	14	13	12	11	13	13	14	13	12	11	13	405970	202110	199030	216880	124160	143310	1.8861	0.938984	0.924674	1.0076	0.576836	0.665805	1.666	0.17088
A0A287A104	Regulator of G protein signaling 10 OS=Sus scrofa OX=9823 GN=RGS10 PE=4 SV=1	RGS10	19.506	40.1	38	6	6	6	7	6	7	3	7	8	5	5	5	5	5	6	5	5	5	5	5	6	5	5	5	5	5	6	312230	471740	487470	73443	263670	353340	0.954884	1.44271	1.49082	0.224609	0.806374	1.08061	1.841	0.194387
A0A5G2QHL5	Spectrin beta chain OS=Sus scrofa OX=9823 GN=SPTB PE=1 SV=1	SPTB	268.7	2.3	1	5	1	1	0	0	0	1	0	0	3	4	4	5	4	3	0	0	0	1	0	0	0	0	0	1	0	0	0	0	0	0	0	0
A0A287A119	39S ribosomal protein L34, mitochondrial OS=Sus scrofa OX=9823 GN=MRPL34 PE=1 SV=1	MRPL34	10.849	21.1	3	2	2	2	1	0	1	1	0	0	2	2	2	2	2	2	2	2	2	2	2	2	2	2	2	2	2	2	53134	0	61763	63882	0	0	0.891615		1.03641	1.07197			0.899
A0A287A133	Asparagine--tRNA ligase OS=Sus scrofa OX=9823 GN=NARS1 PE=1 SV=1	NARS1	63.07	48.4	113	23	23	23	16	19	18	23	19	18	17	19	16	20	19	16	17	19	16	20	19	16	17	19	16	20	19	16	812980	920480	1052800	863780	981480	978600	0.869479	0.98445	1.12597	0.923809	1.04969	1.04661	0.987	0.850456
A0A287A140	YKT6 v-SNARE homolog OS=Equus caballus OX=9796 GN=YKT6 PE=3 SV=1	YKT6	18.377	59.5	12	8	0	1	2	2	2	2	2	2	7	7	7	4	6	8	0	0	0	0	0	0	1	1	1	1	1	1	271670	152860	131310	60618	92200	119060
A0A287A143	Ribosomal_L2_C domain-containing protein OS=Sus scrofa OX=9823 GN=MRPL2 PE=1 SV=1	MRPL2	33.216	32.4	26	7	7	7	4	4	4	6	3	5	6	6	5	6	5	6	6	6	5	6	5	6	6	6	5	6	5	6	111590	108720	130290	238370	144440	160180	0.74927	0.729999	0.874831	1.60053	0.969841	1.07553	0.646	0.0627415
A0A287A145	Alpha-endosulfine OS=Sus scrofa OX=9823 GN=ENSA PE=3 SV=1	ENSA	12.532	40	9	4	3	3	2	1	1	1	2	2	4	3	4	3	4	3	3	2	3	2	3	2	3	2	3	2	3	2	124140	135360	143680	37611	271840	323810	0.718652	0.783605	0.831769	0.217732	1.57369	1.87455	0.637	0.886419
A0A287AWV4	SUZ12 polycomb repressive complex 2 subunit OS=Sus scrofa OX=9823 GN=SUZ12 PE=3 SV=1	SUZ12	77.316	20.3	27	10	10	10	1	4	4	7	6	5	5	8	5	9	8	8	5	8	5	9	8	8	5	8	5	9	8	8	97053	107620	106130	144440	119190	107350	0.85411	0.947105	0.933992	1.27114	1.04893	0.944729	0.838	0.140045
A0A480MPL1	Protein kinase C and casein kinase substrate in neurons 2 OS=Sus scrofa OX=9823 GN=PACSIN2 PE=1 SV=1	PACSIN2	55.602	48.1	79	18	18	18	15	17	13	6	14	14	15	16	14	11	16	16	15	16	14	11	16	16	15	16	14	11	16	16	368170	341010	392250	86854	261810	275660	1.28003	1.1856	1.36375	0.301969	0.910246	0.958398	1.764	0.14393
A0A287A187	DNA-directed RNA polymerase OS=Sus scrofa OX=9823 GN=POLRMT PE=3 SV=2	POLRMT	129.32	6.3	7	5	5	5	0	0	1	3	2	1	0	3	2	3	3	1	0	3	2	3	3	1	0	3	2	3	3	1	0	12068	0	19539	12037	0		0.82953		1.34307	0.827399		0.764
A0A287A189	Cytochrome c oxidase assembly protein COX20, mitochondrial OS=Sus scrofa OX=9823 GN=COX20 PE=1 SV=1	COX20	13.004	41.2	11	3	3	3	2	2	2	2	1	2	2	2	2	2	2	2	2	2	2	2	2	2	2	2	2	2	2	2	0	66582	82804	99056	69799	82426		0.830889	1.03333	1.23614	0.871035	1.02861	0.892	0.524999
A0A287A1A9	Diacylglycerol kinase OS=Sus scrofa OX=9823 GN=DGKZ PE=3 SV=1	DGKZ	127.39	27.7	94	23	23	23	9	12	17	22	18	16	15	19	20	21	21	21	15	19	20	21	21	21	15	19	20	21	21	21	106760	110670	140260	181610	142480	153210	0.767147	0.795243	1.00787	1.305	1.02382	1.10092	0.749	0.0600127
A0A287AZZ6	Protein numb homolog OS=Sus scrofa OX=9823 GN=NUMB PE=1 SV=2	NUMB	65.591	16.8	17	8	6	6	2	4	3	2	2	4	4	5	6	6	6	6	3	4	5	4	5	5	3	4	5	4	5	5	45196	41890	32031	25719	28708	37266	1.28635	1.19226	0.911655	0.732005	0.817077	1.06065	1.299	0.157401
A0A287A1D3	Glucoside xylosyltransferase 1 OS=Sus scrofa OX=9823 GN=GXYLT1 PE=4 SV=1	GXYLT1	50.689	4.5	6	2	2	2	1	0	1	1	1	2	1	1	1	2	1	2	1	1	1	2	1	2	1	1	1	2	1	2	0	0	0	19708	0	13677				1.18065		0.81935
A0A287A1E1	TP53-regulated inhibitor of apoptosis 1 OS=Bos indicus OX=9915 GN=TRIAP1 PE=3 SV=1	TRIAP1	8.7288	46.1	18	3	3	3	3	3	3	3	3	3	3	3	3	3	3	3	3	3	3	3	3	3	3	3	3	3	3	3	93611	74451	86894	49768	53489	46049	1.38936	1.10499	1.28967	0.73865	0.793876	0.683453	1.708	0.00266061
A0A287BAK7	Protein-L-isoaspartate (D-aspartate) O-methyltransferase domain containing 1 OS=Sus scrofa OX=9823 GN=PCMTD1 PE=1 SV=1	PCMTD1	29.158	17.1	10	3	3	3	3	1	0	1	4	1	3	2	1	1	3	3	3	2	1	1	3	3	3	2	1	1	3	3	117000	36015	0	0	61475	25535	1.9498	0.600187			1.02448	0.425539	1.759	0.570899
A0A287A1G2	Kinesin motor domain-containing protein OS=Sus scrofa OX=9823 GN=KIF4A PE=4 SV=1	KIF4A	135.55	21.7	38	17	16	17	2	2	3	12	8	11	6	5	4	15	14	14	5	4	4	14	13	14	6	5	4	15	14	14	239000	683530	470910	3107400	1224300	1278300	0.204757	0.585595	0.403439	2.66218	1.04889	1.09515	0.248	0.0329486
A0A287A1G4	PDZ and LIM domain 5 OS=Sus scrofa OX=9823 GN=PDLIM5 PE=1 SV=1	PDLIM5	64.197	34.9	65	17	16	17	9	10	7	13	10	16	13	13	12	15	13	16	12	12	11	14	12	15	13	13	12	15	13	16	266250	122380	132030	334370	138820	334690	1.20245	0.552697	0.596279	1.51009	0.626944	1.51154	0.644	0.327061
A0A287A1G6	Hexokinase OS=Sus scrofa OX=9823 GN=HK1 PE=1 SV=2	HK1	101.97	50.1	239	40	32	40	40	42	34	35	44	44	38	40	37	38	39	38	30	32	29	31	32	30	38	40	37	38	39	38	902360	838590	826040	709660	963620	947580	1.04362	0.96987	0.955355	0.820756	1.11447	1.09592	0.979	0.912808
A0A287AGQ8	Torsin 1A interacting protein 2 OS=Sus scrofa OX=9823 GN=TOR1AIP2 PE=1 SV=1	TOR1AIP2	52.981	17.1	11	8	6	6	1	2	1	4	1	2	5	4	5	8	5	6	3	2	3	6	3	4	3	2	3	6	3	4	39538	34430	25728	41054	22100	26157	1.25513	1.09298	0.816732	1.30325	0.701561	0.83035	1.116	0.593661
A0A287B092	NHL repeat containing 3 OS=Sus scrofa OX=9823 GN=NHLRC3 PE=4 SV=2	NHLRC3	36.973	29.3	29	8	8	8	8	5	5	2	4	5	8	5	6	3	4	5	8	5	6	3	4	5	8	5	6	3	4	5	231290	98463	130490	53784	80864	75494	2.07006	0.881252	1.1679	0.481371	0.723739	0.675677	2.19	0.0592783
A0A287BPC7	5'-nucleotidase OS=Sus scrofa OX=9823 GN=NT5C3A PE=1 SV=1	NT5C3A	33.81	46.4	47	12	3	12	4	9	7	10	6	11	8	10	11	11	9	11	1	1	2	2	1	2	8	10	11	11	9	11	319820	328700	447370	376240	372620	449370	0.836451	0.859676	1.17004	0.984011	0.974544	1.17527	0.915	0.474659
F1S4B8	Exonuclease 3'-5' domain containing 2 OS=Sus scrofa OX=9823 GN=EXD2 PE=1 SV=4	EXD2	60.466	11	11	5	5	5	1	1	1	3	3	2	3	2	3	4	4	3	3	2	3	4	4	3	3	2	3	4	4	3	323150	158230	0	287540	436490	349360	1.03922	0.508853		0.924703	1.40371	1.12351	0.673	0.245184
A0A287A1L4	HECT and RLD domain containing E3 ubiquitin protein ligase 3 OS=Sus scrofa OX=9823 GN=HERC3 PE=4 SV=2	HERC3	116.85	6.6	10	5	5	5	2	0	1	1	2	4	3	1	1	4	4	4	3	1	1	4	4	4	3	1	1	4	4	4	36185	0	0	61628	66036	122450	0.505555			0.86103	0.922616	1.7108	0.434
A0A287A1M0	RCC1 and BTB domain containing protein 1 OS=Sus scrofa OX=9823 GN=RCBTB1 PE=4 SV=1	RCBTB1	52.742	9.4	3	3	3	3	2	0	0	1	0	0	2	0	0	1	0	0	2	0	0	1	0	0	2	0	0	1	0	0	0	0	0	0	0	0
A0A287B8A7	Zinc finger CCCH-type containing 7A OS=Sus scrofa OX=9823 GN=ZC3H7A PE=4 SV=1	ZC3H7A	109.63	23.8	53	17	17	17	5	10	8	11	11	8	11	14	15	14	14	15	11	14	15	14	14	15	11	14	15	14	14	15	138540	148620	156890	256250	172220	160320	0.80481	0.863367	0.911409	1.48861	1.00046	0.931335	0.754	0.156949
A0A5G2R943	N-myc downstream-regulated gene 3 protein OS=Sus scrofa OX=9823 GN=NDRG3 PE=1 SV=1	NDRG3	38.129	36.4	17	7	3	3	2	3	3	3	3	3	7	6	6	7	7	7	3	3	3	3	3	3	3	3	3	3	3	3	110940	132080	141190	75770	152010	132680	0.893872	1.0642	1.1376	0.610499	1.22478	1.06904	1.066	0.676657
F1RWP0	Phosphoribosyl pyrophosphate synthetase associated protein 1 OS=Sus scrofa OX=9823 GN=PRPSAP1 PE=1 SV=1	PRPSAP1	42.435	42.9	46	11	10	10	5	9	8	7	9	8	7	10	9	8	10	11	6	9	8	7	9	10	6	9	8	7	9	10	49262	48712	56091	62104	70017	58980	0.856318	0.846758	0.975027	1.07955	1.2171	1.02525	0.806	0.0342475
A0A287B6L9	SH2 domain containing 3C OS=Sus scrofa OX=9823 GN=SH2D3C PE=4 SV=1	SH2D3C	72.621	17.1	24	9	9	9	2	3	5	4	4	6	4	6	6	6	6	7	4	6	6	6	6	7	4	6	6	6	6	7	36018	38420	52774	59367	71221	72596	0.654088	0.697708	0.958377	1.07811	1.29337	1.31835	0.626	0.0235286
A0A287A1Q1	COP9 signalosome subunit 7B OS=Sus scrofa OX=9823 GN=COPS7B PE=3 SV=1	COPS7B	23.557	23.4	17	3	0	3	2	3	3	3	3	3	3	3	3	3	3	3	0	0	0	0	0	0	3	3	3	3	3	3	111650	154550	166880	97860	178460	180240
A0A287A1R7	Dpy-19 like C-mannosyltransferase 3 OS=Sus scrofa OX=9823 GN=DPY19L3 PE=3 SV=2	DPY19L3	80.706	4.2	3	2	2	2	0	0	0	1	1	1	0	0	0	1	1	1	0	0	0	1	1	1	0	0	0	1	1	1	0	0	0	0	0	0
A0A287A1S1	Sec1 family domain containing 1 OS=Sus scrofa OX=9823 GN=SCFD1 PE=1 SV=2	SCFD1	71.856	49.4	122	25	25	25	23	19	18	22	22	18	22	20	21	24	23	22	22	20	21	24	23	22	22	20	21	24	23	22	274840	239940	227090	275160	213410	218080	1.13843	0.99387	0.940643	1.13976	0.883978	0.903322	1.05	0.626666
A0A287A1S5	Rho guanine nucleotide exchange factor 18 isoform X3 OS=Sus scrofa OX=9823 GN=ARHGEF18 PE=4 SV=1	ARHGEF18	149.45	26.4	82	25	24	25	8	10	14	16	17	17	14	18	18	20	22	22	14	18	18	20	22	22	14	18	18	20	22	22	53553	58691	61770	90125	81319	87386	0.742341	0.813563	0.856244	1.2493	1.12723	1.21133	0.672	0.00153261
A0A5G2QP22	Phospholipid-transporting ATPase OS=Sus scrofa OX=9823 GN=ATP11B PE=3 SV=1	ATP11B	126.36	11.1	22	9	9	9	2	2	3	6	4	5	3	4	5	8	7	7	3	4	5	8	7	7	3	4	5	8	7	7	35438	46892	46905	90871	54036	68605	0.620364	0.820874	0.821101	1.59075	0.945934	1.20097	0.605	0.0509397
A0A287BRL7	Propionyl-CoA carboxylase alpha chain, mitochondrial OS=Sus scrofa OX=9823 GN=PCCA PE=1 SV=2	PCCA	71.711	31.5	59	15	15	15	10	9	9	10	12	9	12	13	14	12	13	12	12	13	14	12	13	12	12	13	14	12	13	12	106350	71170	75248	114980	74767	84273	1.2113	0.810611	0.857058	1.3096	0.85158	0.959851	0.922	0.678206
A0A287A1V5	Fructose-bisphosphate aldolase OS=Sus scrofa OX=9823 GN=ALDOA PE=1 SV=2	ALDOA	55.384	52.4	24	24	0	2	5	3	4	4	4	4	23	23	22	20	23	24	0	0	0	0	0	0	2	2	2	2	2	2	2878700	2668500	2288600	574060	1264800	1043800
F1S8G6	Small glutamine rich tetratricopeptide repeat containing alpha OS=Sus scrofa OX=9823 GN=SGTA PE=1 SV=2	SGTA	31.267	45.6	63	13	13	13	10	9	11	10	12	11	11	10	11	12	12	11	11	10	11	12	12	11	11	10	11	12	12	11	450570	615570	648830	483010	567280	622190	0.798069	1.09032	1.14924	0.855528	1.00479	1.10205	1.025	0.900725
A0A287A1V7	Kinesin-like protein OS=Sus scrofa OX=9823 GN=KIF5B PE=1 SV=1	KIF5B	109.04	50.2	167	39	30	39	28	29	26	28	29	27	35	34	34	32	30	34	27	27	27	25	23	28	35	34	34	32	30	34	289980	310430	315460	297200	271080	301050	0.974613	1.04334	1.06025	0.99888	0.911091	1.01182	1.054	0.278044
F1S811	Alpha-1,3-glucosyltransferase OS=Sus scrofa OX=9823 GN=ALG6 PE=3 SV=3	ALG6	55.787	2.7	1	1	1	1	0	1	0	0	0	0	0	1	0	0	0	0	0	1	0	0	0	0	0	1	0	0	0	0	0	0	0	0	0	0
A0A287A1Y1	Ig-like domain-containing protein OS=Sus scrofa OX=9823 GN=ZBTB22 PE=1 SV=2	ZBTB22	48.045	35.8	75	10	10	10	12	13	12	15	12	11	8	9	8	10	9	9	8	9	8	10	9	9	8	9	8	10	9	9	2138700	2267000	2435500	3546000	2469400	2282700	0.847609	0.898456	0.965236	1.40535	0.978671	0.904679	0.824	0.280555
A0A287B7D6	Mediator of RNA polymerase II transcription subunit 16 OS=Sus scrofa OX=9823 GN=MED16 PE=3 SV=2	MED16	85.809	17.6	30	10	10	10	5	4	5	4	7	5	6	8	7	8	10	6	6	8	7	8	10	6	6	8	7	8	10	6	59390	64463	59226	82964	70610	66087	0.884789	0.960366	0.882346	1.23599	1.05194	0.984561	0.833	0.07108
A0A5G2QYS4	Syntaxin 8 OS=Sus scrofa OX=9823 GN=STX8 PE=4 SV=1	STX8	28.304	26.3	23	6	6	6	4	4	4	3	4	4	6	4	5	5	5	5	6	4	5	5	5	5	6	4	5	5	5	5	105820	101160	102310	110020	85442	79356	1.08699	1.03912	1.05094	1.13013	0.877666	0.815151	1.125	0.269072
I3LRX0	Regulatory factor X associated ankyrin containing protein OS=Sus scrofa OX=9823 GN=RFXANK PE=4 SV=2	RFXANK	30.11	18.8	12	3	3	3	1	2	1	3	2	3	2	3	2	3	3	3	2	3	2	3	3	3	2	3	2	3	3	3	216940	163950	218520	102220	279390	198020	1.10398	0.834323	1.11202	0.520186	1.42178	1.0077	1.034	0.749502
Q2F7Z7	Transmembrane protein 59 OS=Sus scrofa OX=9823 GN=TMEM59 PE=2 SV=1	TMEM59	36.134	18.3	8	4	4	4	1	1	1	2	2	1	3	2	2	2	3	3	3	2	2	2	3	3	3	2	2	2	3	3	0	0	2630500	2085200	3847500	3710900			0.857252	0.679545	1.25386	1.20934	0.818
A0A287A228	ER lumen protein-retaining receptor OS=Sus scrofa OX=9823 GN=KDELR2 PE=3 SV=1	KDELR2	24.454	9.9	1	2	1	1	1	0	0	0	0	0	2	1	1	1	1	1	1	0	0	0	0	0	1	0	0	0	0	0	0	0	0	0	0	0
A0A5G2QZW5	Mitochondrial ribosome associated GTPase 2 OS=Sus scrofa OX=9823 GN=MTG2 PE=3 SV=1	MTG2	39.486	19.7	13	4	4	4	2	2	3	2	2	2	2	3	3	4	4	3	2	3	3	4	4	3	2	3	3	4	4	3	29819	17213	24169	39324	22521	22230	1.15223	0.665125	0.933911	1.51951	0.870231	0.858987	0.847	0.566763
F1SI53	Origin recognition complex subunit 2 OS=Sus scrofa OX=9823 GN=ORC2 PE=1 SV=4	ORC2	65.981	12.8	13	6	6	6	2	1	2	3	3	2	2	2	3	4	5	4	2	2	3	4	5	4	2	2	3	4	5	4	70443	38004	40529	51329	41120	55581	1.42306	0.767742	0.818751	1.03693	0.83069	1.12283	1.006	0.909745
F1SAB4	Glutamyl-tRNA synthetase OS=Sus scrofa OX=9823 GN=EARS2 PE=3 SV=2	EARS2	53.589	4	4	1	1	1	1	1	1	1	0	0	1	1	1	1	1	0	1	1	1	1	1	0	1	1	1	1	1	0	0	0	0	0	0	0
A0A287A268	SR-related CTD associated factor 1 OS=Sus scrofa OX=9823 GN=SCAF1 PE=4 SV=2	SCAF1	138.09	8.2	17	7	7	7	1	3	3	4	2	4	2	5	4	5	5	6	2	5	4	5	5	6	2	5	4	5	5	6	48306	59683	70603	77790	66779	59302	0.757814	0.936294	1.1076	1.22035	1.04761	0.930317	0.876	0.364071
A0A5G2QF82	TRASH domain-containing protein OS=Sus scrofa OX=9823 GN=RPL24 PE=1 SV=1	RPL24	14.329	58.7	42	8	8	8	8	7	6	8	7	6	8	7	7	8	7	7	8	7	7	8	7	7	8	7	7	8	7	7	2393600	3010200	3257300	3752500	2836800	2949600	0.789099	0.992374	1.07384	1.23709	0.935209	0.972396	0.908	0.488246
A0A287A2C3	Catalase OS=Sus scrofa OX=9823 GN=CAT PE=1 SV=1	CAT	56.635	42.9	3	18	0	1	0	1	0	1	1	0	15	15	16	16	16	15	0	0	0	0	0	0	0	1	1	1	1	0	0	0	0	0	0	0
A0A287A2C8	DRY_EERY domain-containing protein OS=Sus scrofa OX=9823 GN=CLASRP PE=4 SV=2	CLASRP	75.115	7.6	9	4	4	4	0	1	1	2	2	3	0	2	1	2	3	3	0	2	1	2	3	3	0	2	1	2	3	3	0	25514	0	27899	39382	41640		0.759148		0.830111	1.17178	1.23896	0.703
A0A287A2D4	P2Y purinoceptor 8 OS=Sus scrofa OX=9823 GN=P2RY8 PE=3 SV=1	P2RY8	40.039	10.1	7	2	2	2	1	1	1	1	1	2	1	1	1	1	2	2	1	1	1	1	2	2	1	1	1	1	2	2	0	0	0	0	29470	108490					0.427225	1.57278
A0A287A2D7	Thyroid hormone receptor interactor 11 OS=Sus scrofa OX=9823 GN=TRIP11 PE=1 SV=1	TRIP11	226.52	6.1	22	8	8	8	2	3	5	6	5	1	5	6	7	7	7	6	5	6	7	7	7	6	5	6	7	7	7	6	29208	38564	36597	30237	33942	30986	0.878286	1.15962	1.10047	0.909229	1.02064	0.931751	1.097	0.401405
A0A287B8G8	Abl interactor 2 OS=Sus scrofa OX=9823 GN=ABI2 PE=1 SV=2	ABI2	48.716	9.4	2	4	1	1	0	0	0	1	0	1	3	2	3	4	3	4	0	0	0	1	0	1	0	0	0	1	0	1	0	0	0	0	0	0
A0A287A2E8	Receptor protein-tyrosine kinase OS=Sus scrofa OX=9823 GN=MERTK PE=1 SV=1	MERTK	110.25	11.2	9	7	7	7	1	6	1	1	0	0	3	6	2	1	0	0	3	6	2	1	0	0	3	6	2	1	0	0	17775	59570	15030	0	0	0	0.577267	1.93461	0.488119
A0A287A2G1	Guanylate-binding protein 6 isoform 1 OS=Sus scrofa OX=9823 GN=LOC102161784 PE=3 SV=1	LOC102161784	81.91	23.6	32	11	4	10	4	5	8	6	5	4	5	8	8	8	11	8	1	3	3	3	4	3	4	7	7	7	10	7	27379	72854	79828	59898	54529	54576	0.470613	1.25228	1.37215	1.02958	0.937289	0.938097	1.065	0.918159
F1SD83	Nucleus accumbens associated 1 OS=Sus scrofa OX=9823 GN=NACC1 PE=4 SV=1	NACC1	57.56	29	44	12	12	12	7	6	6	11	8	6	7	9	8	12	10	10	7	9	8	12	10	10	7	9	8	12	10	10	68010	79803	91083	119340	107580	86324	0.739052	0.867204	0.989782	1.29685	1.16905	0.938066	0.763	0.102363
A0A287A2G7	Leucine rich repeats and calponin homology domain containing 1 OS=Sus scrofa OX=9823 GN=LRCH1 PE=4 SV=2	LRCH1	78.658	24	57	13	12	13	7	11	9	10	10	10	11	11	11	11	11	12	10	10	10	11	11	11	11	11	11	11	11	12	117640	128660	104100	111300	102350	98254	1.06573	1.16557	0.943071	1.0083	0.927218	0.890111	1.123	0.18621
F1S0B3	ATP-dependent DNA helicase PIF1 OS=Sus scrofa OX=9823 GN=PIF1 PE=3 SV=3	PIF1	69.978	1.6	1	1	1	1	0	0	0	1	0	0	1	1	1	1	1	0	1	1	1	1	1	0	1	1	1	1	1	0	0	0	0	0	0	0
A0A5G2QZM7	Cysteinyl-tRNA synthetase OS=Sus scrofa OX=9823 GN=CARS2 PE=1 SV=1	CARS2	59.784	27.3	35	9	9	9	6	4	3	8	7	7	6	7	4	8	7	8	6	7	4	8	7	8	6	7	4	8	7	8	63203	39784	54769	97738	75858	82968	0.915278	0.576134	0.793141	1.4154	1.09854	1.20151	0.615	0.032735
A0A5G2QHX3	Ubiquitin-like protein 4A OS=Sus scrofa OX=9823 GN=SLC10A3 PE=1 SV=1	SLC10A3	17.659	17.8	6	2	2	2	2	1	1	0	1	1	2	1	2	1	1	2	2	1	2	1	1	2	2	1	2	1	1	2	23590	0	26553	0	0	25339	0.937575		1.05534			1.00709	0.989
A0A287A2J6	Folylpolyglutamate synthase OS=Sus scrofa OX=9823 GN=FPGS PE=3 SV=1	FPGS	64.42	24.4	35	9	9	9	4	6	6	6	7	6	6	7	8	7	8	8	6	7	8	7	8	8	6	7	8	7	8	8	51530	68605	55902	68668	70934	53358	0.837893	1.11554	0.908983	1.11656	1.15341	0.867617	0.912	0.50197
A0A287A2J9	Cullin 3 OS=Sus scrofa OX=9823 GN=CUL3 PE=1 SV=2	CUL3	90.024	42.8	109	28	28	28	15	21	16	19	19	19	24	26	22	25	25	25	24	26	22	25	25	25	24	26	22	25	25	25	256700	242070	293550	252990	261590	284670	0.967724	0.912571	1.10664	0.953738	0.986158	1.07317	0.991	0.880211
F6Q330	Tyrosine-protein phosphatase non-receptor type OS=Sus scrofa OX=9823 GN=PTPN1 PE=3 SV=2	PTPN1	45.111	68	123	23	23	23	18	20	20	21	22	22	17	19	18	22	19	21	17	19	18	22	19	21	17	19	18	22	19	21	350600	571250	579710	874730	675140	686010	0.562845	0.917072	0.930653	1.40427	1.08385	1.1013	0.672	0.0877881
A0A287A2L0	ADP ribosylation factor like GTPase 8A OS=Sus scrofa OX=9823 GN=ARL8A PE=1 SV=1	ARL8A	21.416	53.8	60	9	3	9	11	10	7	11	11	10	8	9	8	9	9	8	3	3	3	3	3	3	8	9	8	9	9	8	1213400	1035500	722470	1118600	769810	756740	1.29625	1.1062	0.771798	1.19497	0.82237	0.808408	1.123	0.609119
A0A287A2M0	SNF related kinase OS=Sus scrofa OX=9823 GN=SNRK PE=4 SV=2	SNRK	77.267	19.2	26	10	10	10	2	5	3	4	6	6	6	7	7	6	9	10	6	7	7	6	9	10	6	7	7	6	9	10	725250	1014300	1293400	1295800	1281600	1572800	0.605793	0.847233	1.08036	1.08237	1.07051	1.31374	0.731	0.135478
A0A287BI70	CRIP2 OS=Sus scrofa OX=9823 GN=CRIP2 PE=2 SV=1	CRIP2	23.351	8.6	2	1	1	1	0	0	0	1	1	0	0	0	0	1	1	0	0	0	0	1	1	0	0	0	0	1	1	0	0	0	0	0	0	0
A0A287A2N4	Sterile alpha motif domain containing 1 OS=Sus scrofa OX=9823 GN=SAMD1 PE=4 SV=2	SAMD1	71.314	7.5	13	4	4	4	1	3	1	3	2	3	1	3	2	4	4	4	1	3	2	4	4	4	1	3	2	4	4	4	0	67242	88699	112810	117830	114200		0.671371	0.885607	1.12634	1.17646	1.14022	0.678	0.0319646
A0A287A2N5	Dedicator of cytokinesis 1 OS=Sus scrofa OX=9823 GN=DOCK1 PE=3 SV=2	DOCK1	211.14	2.2	3	3	3	3	3	0	0	0	0	0	3	2	1	0	0	0	3	2	1	0	0	0	3	2	1	0	0	0	24550	8234.3	0	0	0	0	1.49767	0.502332
A0A287A2N6	MICOS complex subunit MIC60 OS=Sus scrofa OX=9823 GN=IMMT PE=1 SV=1	IMMT	75.566	48.4	3	31	1	1	1	0	0	1	0	1	29	26	27	28	24	25	1	0	1	1	1	1	1	0	1	1	1	1	0	0	0	0	0	0
A0A287A2P6	Actin like 6A OS=Sus scrofa OX=9823 GN=ACTL6A PE=1 SV=2	ACTL6A	47.421	53.3	90	16	16	16	18	16	14	12	17	13	15	14	12	12	12	11	15	14	12	12	12	11	15	14	12	12	12	11	516500	557880	602390	453090	598250	560070	0.942467	1.01797	1.09919	0.826761	1.09164	1.02197	1.041	0.66239
A0A287A2P9	Solute carrier family 17 member 5 OS=Sus scrofa OX=9823 GN=SLC17A5 PE=4 SV=1	SLC17A5	50.969	2.8	5	1	1	1	1	1	1	1	1	0	1	1	1	1	1	1	1	1	1	1	1	1	1	1	1	1	1	1	0	0	0	0	0	0
A0A287A2R1	Mesencephalic astrocyte derived neurotrophic factor OS=Sus scrofa OX=9823 GN=MANF PE=1 SV=1	MANF	20.702	39.2	31	8	8	8	7	4	5	6	5	4	7	7	6	7	7	6	7	7	6	7	7	6	7	7	6	7	7	6	645260	567120	565410	691880	454330	519820	1.1242	0.988066	0.985086	1.20543	0.791557	0.905657	1.067	0.581622
A0A287A2R5	Cytosolic arginine sensor for mTORC1 subunit 1 OS=Sus scrofa OX=9823 GN=CASTOR1 PE=1 SV=2	CASTOR1	29.696	9.7	9	2	2	2	1	2	2	0	2	2	2	2	2	0	2	2	2	2	2	0	2	2	2	2	2	0	2	2	24928	38946	40019	0	36727	35414	0.708045	1.10621	1.13668		1.04318	1.00588	0.96	0.772534
A0A287A2R9	14_3_3 domain-containing protein OS=Sus scrofa OX=9823 GN=CRK PE=1 SV=1	CRK	29.174	71	164	20	17	20	26	30	29	21	29	29	19	19	20	16	17	19	16	16	17	14	14	16	19	19	20	16	17	19	11731000	10591000	11358000	4219400	8399000	9019400	1.27239	1.14874	1.23194	0.457654	0.910991	0.978282	1.557	0.112488
F1ST93	Membrane palmitoylated protein 6 OS=Sus scrofa OX=9823 GN=PALS2 PE=1 SV=4	PALS2	61.92	16.1	16	7	7	7	4	3	2	1	4	2	6	6	6	5	6	7	6	6	6	5	6	7	6	6	6	5	6	7	30699	31706	43808	27436	34221	37642	0.896269	0.925669	1.27899	0.801004	0.999095	1.09897	1.07	0.692588
F1S1R4	SH3 domain-binding glutamic acid-rich-like protein OS=Sus scrofa OX=9823 GN=SH3BGRL PE=1 SV=3	SH3BGRL	12.842	50.9	28	6	6	6	6	4	6	2	4	6	6	5	5	4	4	5	6	5	5	4	4	5	6	5	5	4	4	5	448850	595000	388420	95091	239190	231340	1.34797	1.78688	1.16649	0.285574	0.718327	0.694753	2.532	0.0384337
A0A287A2T3	tRNA splicing endonuclease subunit 54 OS=Sus scrofa OX=9823 GN=TSEN54 PE=3 SV=2	TSEN54	67.694	21.4	29	9	9	9	4	2	5	4	6	8	7	5	8	6	8	7	7	5	8	6	8	7	7	5	8	6	8	7	39813	40018	52287	65572	69763	70464	0.706913	0.710553	0.9284	1.16429	1.2387	1.25115	0.642	0.00827126
A0A287A2T4	Tetraspanin-9 OS=Sus scrofa OX=9823 GN=TSPAN9 PE=1 SV=1	TSPAN9	36.665	7.6	10	2	2	2	1	1	2	2	2	2	2	2	2	2	2	2	2	2	2	2	2	2	2	2	2	2	2	2	90026	73981	107910	211240	98756	162130	0.725974	0.596586	0.870192	1.70345	0.796373	1.30742	0.576	0.105888
F1SGJ4	Abhydrolase domain containing 6, acylglycerol lipase OS=Sus scrofa OX=9823 GN=ABHD6 PE=1 SV=4	ABHD6	35.71	43.2	47	12	12	12	9	7	7	8	10	6	9	10	9	12	11	9	9	10	9	12	11	9	9	10	9	12	11	9	540780	280210	396690	456340	372840	357670	1.3494	0.699205	0.989857	1.1387	0.930344	0.89249	1.026	0.984958
A0A287A2V5	RalA binding protein 1 OS=Sus scrofa OX=9823 GN=RALBP1 PE=4 SV=1	RALBP1	73.979	16.1	26	9	9	9	5	4	3	2	7	5	5	7	6	8	8	7	5	7	6	8	8	7	5	7	6	8	8	7	69251	44616	82050	74065	69503	82614	0.98438	0.634202	1.16631	1.05281	0.987963	1.17433	0.866	0.411866
A0A287A2W8	Bifunctional lysine-specific demethylase and histidyl-hydroxylase OS=Sus scrofa OX=9823 GN=RIOX1 PE=3 SV=1	RIOX1	74.212	15.7	21	7	7	7	3	2	2	2	8	4	3	3	4	3	6	7	3	3	4	3	6	7	3	3	4	3	6	7	23480	21586	21748	39297	25470	22733	0.912944	0.839302	0.845601	1.52794	0.990318	0.883899	0.764	0.225875
A0A287A2X5	Gluconokinase OS=Sus scrofa OX=9823 GN=IDNK PE=3 SV=1	IDNK	21.531	22.3	5	3	2	3	0	2	0	1	1	1	0	2	0	1	2	1	0	2	0	1	1	1	0	2	0	1	2	1	0	0	0	0	0	0
A0A287A2X6	Fructose transporter OS=Sus scrofa OX=9823 GN=SLC2A5 PE=1 SV=2	SLC2A5	54.777	6.2	5	2	2	2	2	1	1	1	0	0	2	1	1	1	0	1	2	1	1	1	0	1	2	1	1	1	0	1	0	0	0	0	0	0
A0A287BJS0	SECIS binding protein 2 like OS=Sus scrofa OX=9823 GN=SECISBP2L PE=4 SV=2	SECISBP2L	104.99	1.3	1	1	1	1	0	0	0	1	0	0	0	0	0	1	1	1	0	0	0	1	1	1	0	0	0	1	1	1	0	0	0	0	0	0
A0A5K1VE26	Thyroid hormone receptor-associated protein 3 OS=Sus scrofa OX=9823 GN=THRAP3 PE=1 SV=1	THRAP3	109.03	40.3	158	34	33	34	23	31	27	27	29	21	26	31	28	25	29	27	25	30	27	24	28	26	26	31	28	25	29	27	565820	729270	761120	678080	764150	674890	0.81348	1.04847	1.09426	0.974876	1.09862	0.97029	0.971	0.740914
A0A287A2Y4	ATP synthase subunit d, mitochondrial OS=Sus scrofa OX=9823 GN=ATP5PD PE=1 SV=1	ATP5PD	18.515	70.8	91	12	12	12	16	13	12	21	14	15	11	12	12	12	12	11	11	12	12	12	12	11	11	12	12	12	12	11	2191500	2034100	2034300	3124900	2195500	2208700	0.953586	0.885097	0.885184	1.35974	0.955327	0.96107	0.831	0.2247
A0A287A2Y6	ADP ribosylation factor like GTPase 14 effector protein OS=Sus scrofa OX=9823 GN=ARL14EP PE=4 SV=1	ARL14EP	29.251	26.9	10	5	4	5	1	1	1	2	3	2	2	2	2	3	3	4	2	2	2	3	3	3	2	2	2	3	3	4	26381	0	30567	44476	34001	34421	0.776615		0.899845	1.3093	1.00094	1.0133	0.757	0.11751
A0A5G2RER5	N-acetylglucosaminylphosphatidylinositol deacetylase OS=Sus scrofa OX=9823 GN=PIGL PE=1 SV=1	PIGL	28.091	12.3	4	2	2	2	1	0	0	1	1	1	1	0	0	1	1	1	1	0	0	1	1	1	1	0	0	1	1	1	0	0	0	0	0	0
A0A287A310	Neutral cholesterol ester hydrolase 1 OS=Sus scrofa OX=9823 GN=NCEH1 PE=1 SV=1	NCEH1	45.792	46.1	79	15	15	15	15	15	13	14	12	10	13	13	12	13	12	10	13	13	12	13	12	10	13	13	12	13	12	10	723780	498610	443340	364780	267140	262270	1.69641	1.16865	1.03911	0.85498	0.626129	0.614715	1.863	0.0285387
A0A287BGT0	Recombination signal binding protein for immunoglobulin kappa J region OS=Sus scrofa OX=9823 GN=RBPJ PE=3 SV=1	RBPJ	53.977	31.4	70	13	13	13	11	13	11	12	13	10	11	13	11	11	12	12	11	13	11	11	12	12	11	13	11	11	12	12	75511	116010	92131	97675	84793	85728	0.820998	1.26133	1.0017	1.06198	0.921917	0.932083	1.058	0.762695
F1SGQ0	Dehydrogenase/reductase 1 OS=Sus scrofa OX=9823 GN=DHRS1 PE=1 SV=1	DHRS1	34.095	50.2	49	10	10	10	10	10	10	8	6	5	9	9	9	8	8	7	9	9	9	8	8	7	9	9	9	8	8	7	272800	212020	226130	220100	119270	108210	1.41282	1.09805	1.17112	1.13989	0.617697	0.560417	1.588	0.0959903
A0A287A328	ras-related protein R-Ras2 isoform X2 OS=Tursiops truncatus OX=9739 GN=RRAS2 PE=4 SV=1	RRAS2	30.544	23.6	33	5	3	5	4	6	5	4	7	7	5	5	5	5	5	5	3	3	3	3	3	3	5	5	5	5	5	5	195270	189600	230940	357710	289560	295000	0.751964	0.730129	0.889325	1.3775	1.11506	1.13601	0.654	0.00966776
A0A287BNI3	Syntaxin binding protein 5 OS=Sus scrofa OX=9823 GN=STXBP5 PE=1 SV=2	STXBP5	120.74	14.6	23	10	10	10	3	2	3	3	4	8	7	7	5	7	5	10	7	7	5	7	5	10	7	7	5	7	5	10	37005	34013	30883	30958	33842	60101	0.97896	0.899807	0.817003	0.818987	0.895283	1.58996	0.816	0.494896
A0A287A354	APC-binding protein EB1 OS=Sus scrofa OX=9823 GN=MAPRE1 PE=1 SV=1	MAPRE1	10.372	28.9	6	2	1	1	1	1	1	1	1	1	2	2	2	2	2	2	1	1	1	1	1	1	1	1	1	1	1	1	0	0	0	0	0	0
A0A480HPT0	Coiled-coil domain containing 115 OS=Sus scrofa OX=9823 GN=CCDC115 PE=1 SV=1	CCDC115	19.825	23.9	13	3	3	3	2	3	2	3	2	1	2	3	3	3	3	3	2	3	3	3	3	3	2	3	3	3	3	3	98381	60326	62949	59576	65965	57505	1.45857	0.894377	0.933264	0.883257	0.977979	0.852553	1.211	0.358718
A0A287A365	G protein subunit beta 4 OS=Sus scrofa OX=9823 GN=GNB4 PE=1 SV=1	GNB4	37.567	57.6	27	13	7	7	5	7	3	3	5	4	12	13	9	10	11	12	6	7	4	5	5	6	6	7	4	5	5	6	145670	103630	64658	80130	30409	45799	1.85845	1.3221	0.824902	1.02229	0.387956	0.5843	2.008	0.119831
A0A287A371	Platelet-activating factor acetylhydrolase OS=Sus scrofa OX=9823 GN=PLA2G7 PE=1 SV=1	PLA2G7	45.502	43.2	22	11	11	11	12	2	4	2	1	1	11	2	5	2	2	3	11	2	5	2	2	3	11	2	5	2	2	3	335160	10038	52748	9069.9	5326.9	6454.7	4.80175	0.143812	0.755707	0.129942	0.076317	0.092475	19.085	0.108102
A0A287BQY6	Neural precursor cell expressed, developmentally down-regulated 9 OS=Sus scrofa OX=9823 GN=NEDD9 PE=3 SV=1	NEDD9	87.954	14.8	22	8	8	8	2	2	4	6	3	5	5	4	5	7	5	7	5	4	5	7	5	7	5	4	5	7	5	7	84126	77729	98350	128260	111080	117240	0.818366	0.756137	0.956735	1.2477	1.08057	1.1405	0.73	0.017037
A0A287A381	General transcription factor 3C polypeptide 5 isoform 2 OS=Sus scrofa OX=9823 PE=4 SV=1	--	62.689	27.6	45	11	11	11	4	9	7	8	9	8	8	10	8	10	9	10	8	10	8	10	9	10	8	10	8	10	9	10	40756	56730	52741	100240	69989	65480	0.633618	0.88196	0.819944	1.55839	1.08809	1.01799	0.637	0.0561827
A0A287A391	Elongation factor 1-alpha OS=Sus scrofa OX=9823 GN=EEF1A1 PE=1 SV=2	EEF1A1	47.861	67.9	312	26	17	26	44	51	49	61	58	49	26	26	26	26	26	25	17	17	17	17	17	16	26	26	26	26	26	25	12489000	18853000	14579000	12967000	17990000	14823000	0.817156	1.23355	0.953905	0.848431	1.17709	0.969869	1.003	0.988086
F1RSV8	Mediator complex subunit 12 OS=Sus scrofa OX=9823 GN=MED12 PE=2 SV=3	MED12	243.31	10.9	54	17	16	17	5	8	9	11	11	10	8	13	13	12	13	11	8	13	13	12	13	11	8	13	13	12	13	11	28763	37125	40415	68768	44893	40716	0.66203	0.854496	0.930221	1.58281	1.03329	0.937149	0.689	0.134933
A0A287A3C8	E3 ubiquitin-protein ligase OS=Sus scrofa OX=9823 GN=UBR2 PE=3 SV=1	UBR2	200.41	16.4	38	17	17	17	4	2	6	8	11	7	8	7	10	13	13	11	8	7	10	13	13	11	8	7	10	13	13	11	38553	53926	46265	49001	58723	61454	0.751223	1.05077	0.901495	0.954807	1.14424	1.19746	0.82	0.163616
A0A287A3E4	Caspase-3 OS=Sus scrofa OX=9823 GN=CASP3 PE=3 SV=1	CASP3	29.991	51.9	69	11	11	11	11	11	10	11	12	14	10	9	9	10	10	10	10	9	9	10	10	10	10	9	9	10	10	10	377600	257200	277630	323430	266740	415160	1.18138	0.804689	0.868607	1.0119	0.834536	1.29889	0.908	0.614775
A0A287A3F0	Solute carrier family 30 member 5 OS=Sus scrofa OX=9823 GN=SLC30A5 PE=3 SV=2	SLC30A5	72.278	3.2	4	2	2	2	1	1	0	1	1	0	1	1	0	2	1	0	1	1	0	2	1	0	1	1	0	2	1	0	0	0	0	0	0	0
A0A287A3F1	TLE_N domain-containing protein OS=Sus scrofa OX=9823 GN=TLE5 PE=3 SV=1	TLE5	21.97	38.1	15	5	5	5	1	2	3	3	3	3	3	5	4	3	5	5	3	5	4	3	5	5	3	5	4	3	5	5	63317	60718	78290	74017	86727	90367	0.837829	0.803439	1.03596	0.979415	1.1476	1.19576	0.806	0.0927587
A0A5G2QHE4	Mannosyltransferase OS=Sus scrofa OX=9823 GN=ALG9 PE=1 SV=1	ALG9	64.628	8.8	15	4	4	4	3	2	3	3	2	2	3	3	3	4	3	2	3	3	3	4	3	2	3	3	3	4	3	2	68522	94980	108580	151310	121270	109230	0.628746	0.87152	0.996311	1.38839	1.11275	1.00228	0.713	0.106054
A0A5G2RGJ6	Protein phosphatase 1 regulatory inhibitor subunit 14A OS=Sus scrofa OX=9823 GN=PPP1R14A PE=3 SV=1	PPP1R14A	13.601	13.3	2	1	1	1	1	0	0	0	0	1	1	0	1	1	1	1	1	0	1	1	1	1	1	0	1	1	1	1	0	0	0	0	0	0
A0A287A3G7	Zinc finger with KRAB and SCAN domains 1 OS=Sus scrofa OX=9823 GN=ZKSCAN1 PE=4 SV=2	ZKSCAN1	63.346	24	26	9	9	9	2	1	4	7	5	7	5	6	7	9	8	8	5	6	7	9	8	8	5	6	7	9	8	8	18606	21077	39875	73005	49542	45512	0.450841	0.510716	0.96621	1.76898	1.20045	1.1028	0.473	0.0473563
A0A287A8L7	SEC22 homolog A, vesicle trafficking protein OS=Sus scrofa OX=9823 GN=SEC22A PE=3 SV=2	SEC22A	32.563	10.9	2	2	2	2	0	0	0	1	1	0	0	0	1	1	1	0	0	0	1	1	1	0	0	0	1	1	1	0	0	0	0	0	0	0
F1SH67	Nuclear protein MDM1 OS=Sus scrofa OX=9823 GN=MDM1 PE=1 SV=3	MDM1	74.042	4.3	3	2	2	2	0	0	0	1	2	0	0	1	0	1	2	1	0	1	0	1	2	1	0	1	0	1	2	1	0	0	0	0	0	0
A0A287A3I6	GRB2 related adaptor protein 2 OS=Sus scrofa OX=9823 GN=GRAP2 PE=3 SV=1	GRAP2	36.506	45.6	47	10	10	10	8	8	9	4	8	10	8	9	10	7	8	10	8	9	10	7	8	10	8	9	10	7	8	10	291210	321260	417510	124780	365550	428890	0.896399	0.988898	1.28517	0.384096	1.12523	1.3202	1.12	0.597376
F1SDZ8	SEL1L adaptor subunit of ERAD E3 ubiquitin ligase OS=Sus scrofa OX=9823 GN=SEL1L PE=1 SV=3	SEL1L	87.565	40.7	80	18	18	18	11	13	11	17	15	13	14	15	13	15	16	14	14	15	13	15	16	14	14	15	13	15	16	14	155390	154900	111080	206170	137230	120100	1.05365	1.05032	0.753195	1.39797	0.93051	0.814357	0.909	0.705821
A0A5G2R9A8	RAS p21 protein activator 1 OS=Sus scrofa OX=9823 GN=RASA1 PE=1 SV=1	RASA1	101.24	33.2	57	20	20	20	13	3	7	10	9	15	14	10	11	13	13	17	14	10	11	13	13	17	14	10	11	13	13	17	110430	50510	69609	79752	69926	122530	1.31789	0.602796	0.830727	0.951776	0.834511	1.4623	0.847	0.542287
A0A287AL79	Aha1_N domain-containing protein OS=Sus scrofa OX=9823 GN=AHSA2P PE=3 SV=1	AHSA2P	35.723	17.8	5	4	4	4	0	3	1	0	1	0	0	4	1	2	2	2	0	4	1	2	2	2	0	4	1	2	2	2	0	0	0	0	0	0
A0A287A3K1	PAXX non-homologous end joining factor OS=Sus scrofa OX=9823 GN=PAXX PE=4 SV=2	PAXX	24.653	33.8	20	5	5	5	2	4	4	2	3	5	3	5	5	3	4	5	3	5	5	3	4	5	3	5	5	3	4	5	43404	43648	52191	30158	46572	45681	0.995299	1.00089	1.19679	0.691554	1.06794	1.04751	1.138	0.402565
A0A287A3K5	Ribosomal protein S6 kinase OS=Sus scrofa OX=9823 GN=RPS6KA3 PE=1 SV=1	RPS6KA3	83.693	43.1	89	23	16	16	11	18	16	12	17	15	17	22	20	19	23	22	12	15	14	14	16	16	12	15	14	14	16	16	144730	169710	191070	178170	189270	201370	0.808307	0.947818	1.06711	0.995067	1.05706	1.12464	0.889	0.233757
F1S8W8	HPS1 biogenesis of lysosomal organelles complex 3 subunit 1 OS=Sus scrofa OX=9823 GN=HPS1 PE=4 SV=4	HPS1	72.815	4.5	5	2	2	2	2	0	1	0	0	2	2	2	2	1	1	2	2	2	2	1	1	2	2	2	2	1	1	2	51699	18278	25565	0	0	25389	1.71003	0.604576	0.845606			0.839785	1.254
A0A287A3N7	LPS responsive beige-like anchor protein OS=Sus scrofa OX=9823 GN=LRBA PE=1 SV=1	LRBA	311.2	28.7	213	57	52	57	28	28	27	40	44	46	36	36	36	46	48	45	32	33	31	42	44	40	36	36	36	46	48	45	121080	117210	137660	180290	182300	195540	0.777749	0.752891	0.88425	1.15808	1.17099	1.25604	0.674	0.00199352
A0A287ATK5	Serine/threonine-protein kinase tousled-like 2 isoform X10 OS=Sus scrofa OX=9823 GN=TLK2 PE=4 SV=1	TLK2	82.361	12.4	15	7	3	7	1	3	2	2	3	4	2	5	5	4	4	5	1	2	3	1	1	1	2	5	5	4	4	5	28134	22052	19880	28843	26422	19823	1.16293	0.911528	0.821748	1.19224	1.09216	0.819392	0.933	0.681505
A0A287A3P5	Twinfilin actin binding protein 2 OS=Sus scrofa OX=9823 GN=TWF2 PE=1 SV=1	TWF2	36.052	61.2	6	15	0	2	1	1	1	1	1	1	13	14	12	13	13	14	0	0	0	0	0	0	1	1	1	1	1	2	0	0	0	0	0	0
A0A287A3Q3	TRAF-type domain-containing protein OS=Sus scrofa OX=9823 GN=CYHR1 PE=3 SV=1	CYHR1	35.666	15.1	4	4	4	4	0	0	2	0	0	2	1	1	2	1	1	3	1	1	2	1	1	3	1	1	2	1	1	3	0	0	0	0	0	0
F1S458	Lysine--tRNA ligase OS=Sus scrofa OX=9823 GN=KARS1 PE=1 SV=2	KARS1	71.43	34.1	101	20	20	20	15	15	17	19	17	18	19	18	20	19	18	19	19	18	20	19	18	19	19	18	20	19	18	19	419720	454210	487940	342690	430260	438360	0.97868	1.0591	1.13775	0.799066	1.00326	1.02214	1.124	0.250166
A0A287A3R1	Nuclear transcription factor Y subunit OS=Sus scrofa OX=9823 GN=NFYA PE=1 SV=1	NFYA	30.551	14.6	11	3	3	3	1	2	2	1	2	3	2	2	3	1	2	3	2	2	3	1	2	3	2	2	3	1	2	3	258260	202340	338820	0	355310	316110	0.877934	0.687838	1.15179		1.20785	1.07459	0.794	0.291899
A0A287A3R3	GIPC PDZ domain containing family member 3 OS=Sus scrofa OX=9823 GN=GIPC3 PE=3 SV=2	GIPC3	34.355	28.3	20	5	4	5	3	4	4	2	4	3	3	4	4	2	4	4	2	3	3	1	3	3	3	4	4	2	4	4	47176	44313	66469	39055	57816	69068	0.873907	0.820872	1.2313	0.723471	1.07101	1.27944	0.952	0.863757
A0A287B6S9	ADP ribosylation factor like GTPase 5A OS=Sus scrofa OX=9823 GN=ARL5A PE=3 SV=2	ARL5A	19.041	24.7	18	4	4	4	3	3	4	2	3	3	3	3	4	3	4	4	3	3	4	3	4	4	3	3	4	3	4	4	107330	90677	108220	129240	138160	146860	0.893812	0.755131	0.901224	1.07627	1.15055	1.22301	0.739	0.0113058
A0A287A3S1	coiled-coil domain-containing protein 12 OS=Acinonyx jubatus OX=32536 GN=CCDC12 PE=4 SV=1	CCDC12	18.926	20.6	12	3	3	3	2	2	3	0	3	2	3	3	3	1	3	3	3	3	3	1	3	3	3	3	3	1	3	3	409360	491920	610650	0	524460	501590	0.806468	0.969117	1.20302		1.03322	0.988168	0.982	0.849959
A0A287A3T1	Toll interacting protein OS=Sus scrofa OX=9823 GN=TOLLIP PE=3 SV=2	TOLLIP	29.802	37.9	31	7	7	7	6	3	6	6	6	4	6	5	5	6	6	5	6	5	5	6	6	5	6	5	5	6	6	5	280960	189520	177110	159150	137720	169820	1.51287	1.0205	0.953674	0.856966	0.741573	0.91442	1.388	0.118996
A0A5G2RJ37	Bet1 golgi vesicular membrane trafficking protein OS=Sus scrofa OX=9823 GN=BET1 PE=1 SV=1	BET1	13.069	25	11	2	2	2	1	3	2	1	2	2	2	2	2	2	2	2	2	2	2	2	2	2	2	2	2	2	2	2	75380	129820	92190	121680	121890	110920	0.693809	1.19488	0.84853	1.11996	1.12189	1.02092	0.839	0.283268
A0A287B9H8	Rabaptin, RAB GTPase binding effector protein 1 OS=Sus scrofa OX=9823 GN=RABEP1 PE=3 SV=2	RABEP1	98.837	19.8	55	13	13	13	7	10	7	8	11	12	9	11	8	10	12	13	9	11	8	10	12	13	9	11	8	10	12	13	323220	367070	369970	444970	451740	436090	0.810393	0.920336	0.927607	1.11565	1.13262	1.09339	0.796	0.00684428
A0A287A3T6	Ig-like domain-containing protein OS=Sus scrofa OX=9823 PE=4 SV=1	--	16.874	30.8	9	4	1	1	2	1	0	2	2	2	4	4	4	4	4	4	1	1	1	1	1	1	1	1	1	1	1	1	88380	0	0	57202	67559	52409
A0A5G2QCP2	ADP ribosylation factor GTPase activating protein 2 OS=Sus scrofa OX=9823 GN=ARFGAP2 PE=1 SV=1	ARFGAP2	55.762	34.1	38	13	12	12	4	6	8	7	8	5	7	10	11	9	11	10	7	9	11	9	11	10	7	9	11	9	11	10	135920	155940	132310	110040	142050	147850	0.989577	1.13533	0.963294	0.801155	1.03421	1.07643	1.061	0.574327
A0A287A3U6	Nitrilase 1 OS=Sus scrofa OX=9823 GN=NIT1 PE=1 SV=1	NIT1	31.649	18.5	8	3	3	3	1	1	1	1	2	2	1	1	1	1	2	2	1	1	1	1	2	2	1	1	1	1	2	2	0	0	0	0	76947	62234					1.10571	0.894289
A0A287A3W3	Pyrroline-5-carboxylate reductase OS=Sus scrofa OX=9823 GN=PYCR3 PE=1 SV=1	PYCR3	28.944	39	48	8	7	8	9	9	8	8	7	7	8	8	7	7	7	7	7	7	7	7	7	7	8	8	7	7	7	7	431640	443300	569640	560530	580240	599850	0.813086	0.83505	1.07304	1.05588	1.09301	1.12994	0.83	0.0986326
A0A287AXP4	Alpha-(1,6)-fucosyltransferase OS=Sus scrofa OX=9823 GN=FUT8 PE=3 SV=2	FUT8	66.307	25.1	35	11	11	11	5	7	3	7	5	8	9	8	7	10	10	9	9	8	7	10	10	9	9	8	7	10	10	9	80901	64338	53938	103910	60923	73672	1.10904	0.881983	0.739414	1.42446	0.835168	1.00994	0.835	0.435454
A0A287A3X6	Caspase recruitment domain family member 11 OS=Sus scrofa OX=9823 GN=CARD11 PE=4 SV=1	CARD11	133.16	36.7	110	33	33	33	8	16	14	24	26	22	14	25	21	26	29	28	14	25	21	26	29	28	14	25	21	26	29	28	242200	287210	325830	497070	465490	496790	0.627843	0.744521	0.844633	1.28853	1.20667	1.28781	0.586	0.00364454
A0A287AG41	6-phosphofructo-2-kinase/fructose-2,6-biphosphatase 2 OS=Sus scrofa OX=9823 GN=PFKFB2 PE=3 SV=2	PFKFB2	49.994	17	11	7	4	4	0	2	2	3	3	1	3	6	4	7	5	5	1	4	3	4	3	3	1	4	3	4	3	3	0	40130	25810	47495	36110	39005		1.06417	0.684434	1.25948	0.957571	1.03434	0.807	0.320073
F1RXY0	Cyclin-C OS=Sus scrofa OX=9823 GN=CCNC PE=3 SV=4	CCNC	15.154	13.2	3	1	1	1	0	0	1	0	1	1	1	1	1	1	1	1	1	1	1	1	1	1	1	1	1	1	1	1	0	0	0	0	0	0
F1RJZ4	GPALPP motifs-containing protein 1 OS=Sus scrofa OX=9823 GN=GPALPP1 PE=1 SV=3	GPALPP1	35.215	10.8	10	3	3	3	1	2	3	0	2	2	2	2	3	1	3	3	2	2	3	1	3	3	2	2	3	1	3	3	71149	84812	85292	0	76333	67362	0.924138	1.1016	1.10784		0.991472	0.874949	1.119	0.304035
A0A287A3Z0	Mitotic arrest deficient 1 like 1 OS=Sus scrofa OX=9823 GN=MAD1L1 PE=1 SV=1	MAD1L1	85.054	40	85	22	0	22	10	15	14	16	16	14	14	18	19	21	22	19	0	0	0	0	0	0	14	18	19	21	22	19	141540	156670	160500	180670	189820	180030
A0A287A402	Core histone macro-H2A OS=Sus scrofa OX=9823 GN=MACROH2A1 PE=1 SV=1	MACROH2A1	39.29	50.7	174	18	1	18	25	28	29	31	31	30	16	16	16	18	17	18	1	1	1	1	0	1	16	16	16	18	17	18	4371200	3738800	4206300	5016100	4053400	3584600
A0A287A409	SRSF protein kinase 1 OS=Sus scrofa OX=9823 GN=SRPK1 PE=1 SV=1	SRPK1	70.825	37.8	80	17	14	17	9	12	10	17	18	14	11	14	13	15	16	14	10	13	11	12	13	12	11	14	13	15	16	14	135790	203560	190930	209210	194840	196470	0.720499	1.08008	1.01307	1.11006	1.03382	1.04247	0.883	0.337299
A0A287A418	ATP-binding cassette sub-family C member 7 OS=Sus scrofa OX=9823 PE=3 SV=1	--	124.79	6.6	4	6	1	3	0	0	0	3	0	1	3	1	1	5	1	4	0	0	0	1	0	0	0	0	0	3	0	1	0	0	0	0	0	0
A0A287B570	Sorting nexin-30 OS=Sus scrofa OX=9823 GN=SNX30 PE=3 SV=1	SNX30	46.395	4.9	7	2	2	2	1	0	0	2	2	2	2	1	1	2	2	2	2	1	1	2	2	2	2	1	1	2	2	2	26369	0	0	13060	15364	30015	1.2437			0.61598	0.724649	1.41567	1.354
A0A287A458	Transporter OS=Sus scrofa OX=9823 GN=SLC6A4 PE=3 SV=1	SLC6A4	70.129	2.5	1	1	1	1	0	0	0	1	0	0	0	0	0	1	0	0	0	0	0	1	0	0	0	0	0	1	0	0	0	0	0	0	0	0
A0A287A463	Holocarboxylase synthetase OS=Sus scrofa OX=9823 GN=HLCS PE=3 SV=2	HLCS	86.196	1.8	1	1	1	1	0	0	0	0	1	0	0	0	0	0	1	0	0	0	0	0	1	0	0	0	0	0	1	0	0	0	0	0	0	0
A0A5G2RAA7	Mitochondrial rRNA methyltransferase 2 OS=Sus scrofa OX=9823 GN=MRM2 PE=3 SV=1	MRM2	26.825	14	6	2	2	2	0	0	1	2	2	1	0	0	1	2	2	2	0	0	1	2	2	2	0	0	1	2	2	2	0	0	0	38930	20175	15874				1.55764	0.807226	0.635138
A0A287A472	Interferon induced protein 44 like OS=Sus scrofa OX=9823 GN=IFI44L PE=1 SV=1	IFI44L	47.633	34	44	12	12	12	5	10	6	9	7	7	7	10	7	11	8	8	7	10	7	11	8	8	7	10	7	11	8	8	119900	141090	135180	113740	106950	107540	0.993098	1.16861	1.11966	0.942076	0.885837	0.890723	1.207	0.0239197
A0A287BFX6	Neurofibromin 2 OS=Sus scrofa OX=9823 GN=NF2 PE=4 SV=1	NF2	63.641	2.9	2	1	1	1	0	0	0	1	1	0	1	0	0	1	1	1	1	0	0	1	1	1	1	0	0	1	1	1	0	0	0	0	0	0
A0A287A496	Alkylated DNA repair protein alkB homolog 5 OS=Sus scrofa OX=9823 GN=ALKBH5 PE=1 SV=1	ALKBH5	43.919	33	41	10	10	10	6	7	7	5	9	7	7	7	9	7	10	9	7	7	9	7	10	9	7	7	9	7	10	9	51490	78172	93617	56566	76341	94392	0.685653	1.04096	1.24663	0.753246	1.01657	1.25695	0.982	0.915238
A0A287A4A5	SEC22 vesicle-trafficking protein homolog B OS=Sus scrofa OX=9823 GN=SEC22B PE=1 SV=1	SEC22B	24.123	56.6	58	11	11	11	8	7	10	12	13	8	7	9	9	10	9	7	7	9	9	10	9	7	7	9	9	10	9	7	1190900	940210	932310	1166700	810670	842780	1.21447	0.958816	0.950759	1.18979	0.826712	0.859458	1.086	0.557228
I3L7Z9	Non-specific serine/threonine protein kinase OS=Sus scrofa OX=9823 GN=MARK2 PE=3 SV=3	MARK2	82.409	41.9	4	22	1	1	1	1	1	1	0	0	16	19	18	21	20	20	1	1	1	1	0	0	1	1	1	1	0	0	0	0	0	0	0	0
A0A287AS33	Centromere protein M OS=Sus scrofa OX=9823 GN=CENPM PE=4 SV=2	CENPM	17.794	16.7	3	2	2	2	0	0	0	2	1	0	0	1	1	2	2	2	0	1	1	2	2	2	0	1	1	2	2	2	0	0	0	10647	14702	15071				0.790228	1.09119	1.11858
A0A287A4C0	Glutamine rich 1 OS=Sus scrofa OX=9823 GN=QRICH1 PE=4 SV=1	QRICH1	86.869	19.3	6	10	1	1	1	1	1	1	1	1	8	8	8	8	9	7	1	1	1	1	1	1	1	1	1	1	1	1	0	0	0	0	0	0
A0A5G2QCX6	RAB, member RAS oncogene family like 6 OS=Sus scrofa OX=9823 GN=RABL6 PE=1 SV=1	RABL6	64.152	16	25	7	7	7	3	5	4	3	5	5	3	5	5	3	5	5	3	5	5	3	5	5	3	5	5	3	5	5	85478	55092	59749	42030	55960	63909	1.41591	0.912578	0.989719	0.696211	0.926956	1.05863	1.237	0.31725
A0A287A4D2	Secretory carrier-associated membrane protein OS=Sus scrofa OX=9823 GN=SCAMP2 PE=1 SV=1	SCAMP2	30.976	15.8	19	3	3	3	4	3	3	3	2	4	3	2	2	2	3	3	3	2	2	2	3	3	3	2	2	2	3	3	1228500	803040	758440	1422900	774330	814020	1.27059	0.830555	0.784427	1.47165	0.800861	0.841911	0.927	0.819078
A0A287A4E3	AP2-associated protein kinase 1 OS=Sus scrofa OX=9823 GN=AAK1 PE=4 SV=2	AAK1	122.82	23.9	51	18	17	18	7	10	5	8	9	12	10	15	12	10	14	16	9	14	11	9	13	15	10	15	12	10	14	16	81634	84190	80902	63402	69565	93513	1.03508	1.06748	1.02579	0.803904	0.882047	1.18569	1.089	0.445558
F1SSZ7	Phosphatidylinositol-4-phosphate 5-kinase type 1 alpha OS=Sus scrofa OX=9823 GN=PIP5K1A PE=1 SV=3	PIP5K1A	57.737	12.2	7	5	2	2	0	1	2	1	1	2	1	4	4	3	4	5	0	1	2	2	1	2	0	1	2	2	1	2	0	0	27736	33909	0	22530			0.988512	1.20852		0.80297	0.983
A0A287A4F2	Splicing factor proline and glutamine rich OS=Sus scrofa OX=9823 GN=SFPQ PE=4 SV=1	SFPQ	75.502	46.2	212	32	31	32	30	33	36	35	38	40	25	29	26	27	31	29	24	28	25	26	30	28	25	29	26	27	31	29	3819300	5453100	5429900	4990200	5638700	5255100	0.749218	1.06971	1.06516	0.978909	1.10612	1.03087	0.926	0.508296
A0A287A4F3	Upstream transcription factor 2, c-fos interacting OS=Sus scrofa OX=9823 GN=USF2 PE=4 SV=2	USF2	23.957	22.8	6	5	3	3	0	1	1	0	2	2	1	4	4	5	5	5	0	2	2	3	3	3	0	2	2	3	3	3	0	31045	23023	34861	27708	25679		1.09071	0.808869	1.22477	0.973467	0.902182	0.919	0.630178
A0A287A4F4	Chromosome 16 C5orf51 homolog OS=Sus scrofa OX=9823 GN=C16H5orf51 PE=1 SV=1	C16H5orf51	28.174	39.4	16	5	5	5	1	3	3	2	3	4	2	3	4	3	3	4	2	3	4	3	3	4	2	3	4	3	3	4	70002	42476	48040	29324	47854	41167	1.50616	0.913911	1.03363	0.630933	1.02962	0.885747	1.356	0.221742
A0A287A4F7	BLOC-1-related complex subunit 5 OS=Sus scrofa OX=9823 GN=BORCS5 PE=1 SV=2	BORCS5	22.003	13.4	8	2	2	2	1	1	1	1	2	2	2	2	2	2	2	2	2	2	2	2	2	2	2	2	2	2	2	2	62960	62330	56968	47768	61199	50790	1.10451	1.09346	0.999395	0.837998	1.07362	0.891014	1.141	0.167453
A0A287A4G1	ZFP36 ring finger protein like 2 OS=Sus scrofa OX=9823 GN=ZFP36L2 PE=4 SV=1	ZFP36L2	51.136	21.3	21	7	6	7	2	4	3	3	4	5	3	5	5	6	6	7	2	4	4	5	5	6	3	5	5	6	6	7	24507	36549	35272	45790	42146	44943	0.641525	0.956751	0.923323	1.19865	1.10326	1.17648	0.725	0.0609259
A0A287A4H2	Purine rich element binding protein B OS=Sus scrofa OX=9823 GN=PURB PE=1 SV=1	PURB	32.908	33.8	42	8	8	8	6	7	7	7	8	7	7	7	7	7	8	7	7	7	7	7	8	7	7	7	7	7	8	7	150890	200140	263480	161840	233220	254350	0.716295	0.950092	1.25077	0.768276	1.10713	1.20743	0.946	0.782849
F1RU23	Cathepsin W OS=Sus scrofa OX=9823 GN=CTSW PE=3 SV=1	CTSW	40.678	39	50	10	10	10	3	6	7	11	14	9	4	8	5	8	10	8	4	8	5	8	10	8	4	8	5	8	10	8	238250	249590	326070	543650	428820	467060	0.634363	0.664557	0.868193	1.44752	1.14177	1.24359	0.565	0.00866337
A0A5G2R2Q5	Regulator of MON1-CCZ1 OS=Sus scrofa OX=9823 GN=RMC1 PE=4 SV=1	RMC1	69.346	24.8	54	10	10	10	7	10	7	9	12	9	8	10	9	9	10	9	8	10	9	9	10	9	8	10	9	9	10	9	4261100	4153800	4494000	4175100	4885100	5431800	0.933057	0.909561	0.984055	0.914225	1.0697	1.18941	0.891	0.23896
I3L8U8	Secernin 3 OS=Sus scrofa OX=9823 GN=SCRN3 PE=1 SV=3	SCRN3	49.39	10.9	14	4	4	4	1	4	3	1	3	2	2	4	3	2	3	2	2	4	3	2	3	2	2	4	3	2	3	2	23119	25225	33158	16316	26774	26610	0.917408	1.00098	1.31578	0.647452	1.06245	1.05594	1.169	0.437277
F1SPZ5	Calcium-transporting ATPase OS=Sus scrofa OX=9823 GN=ATP2B1 PE=1 SV=2	ATP2B1	133.79	26.6	92	23	12	23	19	14	12	19	15	13	20	16	18	17	17	18	11	7	8	7	8	9	20	16	18	17	17	18	310620	310910	270250	280960	219450	231470	1.14785	1.14892	0.99867	1.03825	0.810946	0.855364	1.218	0.0849995
I3LQZ8	DNA helicase OS=Sus scrofa OX=9823 GN=CHD2 PE=4 SV=3	CHD2	200.39	21.6	102	26	21	26	12	13	16	18	23	20	18	19	21	20	25	22	14	14	16	15	20	18	18	19	21	20	25	22	6078200	5870600	7507100	10057000	8394500	8247700	0.790145	0.763157	0.975896	1.30737	1.09126	1.07217	0.729	0.0329907
A0A287B8Z3	ADP ribosylation factor interacting protein 1 OS=Sus scrofa OX=9823 GN=ARFIP1 PE=1 SV=1	ARFIP1	52.176	39.3	79	12	2	12	13	12	12	10	16	16	10	11	12	10	12	12	2	2	2	1	2	2	10	11	12	10	12	12	196730	206290	228530	206290	222630	234490	0.911519	0.955813	1.05886	0.955813	1.03152	1.08647	0.952	0.437332
A0A287A4N4	Cleavage and polyadenylation-specific factor 3-like protein OS=Sus scrofa OX=9823 GN=INTS11 PE=1 SV=2	INTS11	71.09	27.2	43	12	12	12	5	7	8	8	8	7	7	9	10	10	9	9	7	9	10	10	9	9	7	9	10	10	9	9	57994	92479	87281	112980	114830	103140	0.611854	0.975682	0.920841	1.19197	1.21149	1.08816	0.718	0.080736
A0A287A4N5	Cap-specific mRNA (nucleoside-2'-O-)-methyltransferase 2 OS=Sus scrofa OX=9823 GN=CMTR2 PE=4 SV=1	CMTR2	87.098	9.4	12	5	5	5	1	1	1	4	3	2	1	2	3	5	5	4	1	2	3	5	5	4	1	2	3	5	5	4	0	0	13871	21111	14394	16604			0.840921	1.27984	0.872628	1.00661	0.799
A0A287A4N8	Cyclin and CBS domain divalent metal cation transport mediator 3 OS=Sus scrofa OX=9823 GN=CNNM3 PE=1 SV=2	CNNM3	78.561	6.4	4	3	3	3	0	1	1	2	0	0	2	3	2	3	2	1	2	3	2	3	2	1	2	3	2	3	2	1	0	31208	26703	42127	0	0		0.935884	0.800786	1.26333			0.687
A0A287A4R1	Actin beta like 2 OS=Sus scrofa OX=9823 GN=ACTBL2 PE=1 SV=2	ACTBL2	42.843	32.7	2	11	2	2	1	0	0	0	1	0	10	9	9	9	9	10	2	1	1	1	1	1	2	1	1	1	1	1	0	0	0	0	0	0
A0A287A4R5	Protein cereblon OS=Sus scrofa OX=9823 GN=CRBN PE=3 SV=1	CRBN	47.348	26.2	19	7	7	7	1	2	4	4	6	2	2	2	5	6	7	6	2	2	5	6	7	6	2	2	5	6	7	6	39656	35098	50393	73087	83644	70998	0.674277	0.596776	0.856839	1.24271	1.42221	1.20719	0.55	0.00667573
A0A5G2QFS3	RNA polymerase II associated protein 3 OS=Sus scrofa OX=9823 GN=RPAP3 PE=4 SV=1	RPAP3	71.736	13	24	7	7	7	4	5	4	2	5	4	5	6	5	5	6	6	5	6	5	5	6	6	5	6	5	5	6	6	55003	88569	90997	29202	66568	69775	0.82481	1.32816	1.36457	0.437905	0.998236	1.04633	1.417	0.293458
A0A287BCU6	Coiled-coil domain containing 88A OS=Sus scrofa OX=9823 GN=CCDC88A PE=1 SV=1	CCDC88A	201.83	6.4	23	9	9	9	8	4	5	1	3	2	8	4	6	3	3	5	8	4	6	3	3	5	8	4	6	3	3	5	557050	454080	422630	85036	184840	244690	1.71547	1.39837	1.30152	0.261874	0.569227	0.753539	2.786	0.0274825
A0A287A4T2	Electron transfer flavoprotein subunit alpha OS=Sus scrofa OX=9823 GN=ETFA PE=1 SV=1	ETFA	35.051	70.3	117	17	17	17	21	17	18	20	20	21	16	14	14	13	14	15	16	14	14	13	14	15	16	14	14	13	14	15	1746300	1436700	1690200	2366000	1609300	1550300	1.0076	0.828961	0.975228	1.36516	0.928549	0.894507	0.882	0.497662
A0A287A4T7	Lysine rich nucleolar protein 1 OS=Sus scrofa OX=9823 GN=KNOP1 PE=4 SV=1	KNOP1	50.344	9.1	7	3	3	3	0	0	1	2	2	2	0	2	2	3	2	3	0	2	2	3	2	3	0	2	2	3	2	3	0	9283.1	10896	9731.8	21824	17076		0.674537	0.791735	0.707141	1.5858	1.24079	0.622	0.270395
A0A287A4T8	Glyoxylate reductase 1 homolog OS=Sus scrofa OX=9823 GN=GLYR1 PE=1 SV=2	GLYR1	64.011	44.1	80	18	18	18	13	13	11	16	14	13	14	15	16	16	18	14	14	15	16	16	18	14	14	15	16	16	18	14	340870	352200	390070	513410	396760	402660	0.853608	0.881981	0.976815	1.28568	0.993568	1.00834	0.825	0.114682
A0A5G2QY96	Ribosomal RNA-processing protein 8 OS=Sus scrofa OX=9823 GN=RRP8 PE=3 SV=1	RRP8	51.154	25.4	41	9	9	9	2	6	5	9	8	11	5	7	5	7	8	9	5	7	5	7	8	9	5	7	5	7	8	9	59166	111960	109910	191060	142290	133590	0.474609	0.898104	0.881659	1.53262	1.1414	1.07161	0.602	0.0864904
F1RKA9	Two pore segment channel 1 OS=Sus scrofa OX=9823 GN=TPCN1 PE=4 SV=3	TPCN1	92.187	6.4	4	4	4	4	4	0	0	0	0	0	4	1	1	0	0	0	4	1	1	0	0	0	4	1	1	0	0	0	0	0	0	0	0	0
A0A5G2QRI1	Scm polycomb group protein like 4 OS=Sus scrofa OX=9823 GN=SCML4 PE=4 SV=1	SCML4	37.101	17.3	5	3	3	3	0	0	0	3	1	1	0	1	0	3	1	1	0	1	0	3	1	1	0	1	0	3	1	1	0	0	0	0	0	0
A0A287A4W2	Elongation factor for RNA polymerase II OS=Sus scrofa OX=9823 GN=ELL PE=3 SV=1	ELL	67.754	11.3	9	5	5	5	0	0	1	3	3	2	0	1	2	4	4	3	0	1	2	4	4	3	0	1	2	4	4	3	0	0	19150	22263	22725	23440			0.874649	1.01683	1.03793	1.07059	0.84
A0A287A4W6	Ras-related protein Rab-21 OS=Sus scrofa OX=9823 GN=TMEM19 PE=1 SV=1	TMEM19	24.132	52.3	55	10	10	10	9	11	7	10	10	8	10	10	7	10	10	10	10	10	7	10	10	10	10	10	7	10	10	10	532040	526300	480300	613910	475920	498790	1.02078	1.00977	0.92151	1.17786	0.913106	0.956985	0.969	0.767813
A0A287A4W8	Ig-like domain-containing protein OS=Sus scrofa OX=9823 GN=SLA-6 PE=1 SV=2	SLA-6	43.63	41.3	57	14	11	11	6	9	9	12	11	10	10	10	12	13	12	11	7	7	9	10	9	8	7	7	9	10	9	8	164250	162160	210800	397380	301920	288270	0.646323	0.638099	0.829497	1.56369	1.18805	1.13434	0.544	0.0100018
A0A287A4X9	Vitellogenin domain-containing protein OS=Sus scrofa OX=9823 GN=APOB PE=1 SV=1	APOB	438.76	0.9	9	4	4	4	2	1	1	3	0	2	4	3	4	3	3	4	4	3	4	3	3	4	4	3	4	3	3	4	248710	504360	229260	1660400	238910	287630	0.470853	0.954844	0.434031	3.14344	0.4523	0.544535	0.449	0.528538
A0A287A4Y3	Ig-like domain-containing protein OS=Sus scrofa OX=9823 PE=1 SV=1	--	24.721	51.3	64	7	5	7	13	6	10	10	13	12	7	5	6	7	7	7	5	3	4	5	5	5	7	5	6	7	7	7	3848500	1124600	1816600	2698000	3138000	2755700	1.50123	0.438686	0.708622	1.05244	1.22408	1.07495	0.79	0.372177
A0A287A789	Ral GTPase activating protein catalytic subunit alpha 2 OS=Sus scrofa OX=9823 GN=RALGAPA2 PE=4 SV=1	RALGAPA2	204.78	7.2	24	10	10	10	3	4	3	6	4	4	5	6	5	7	9	5	5	6	5	7	9	5	5	6	5	7	9	5	21607	18223	22265	23681	16307	21803	1.04646	0.882569	1.07833	1.14691	0.789774	1.05595	1.005	0.921993
A0A287A4Z2	Superoxide dismutase OS=Sus scrofa OX=9823 GN=SOD2 PE=1 SV=2	SOD2	27.118	58	75	11	11	11	14	16	12	13	10	10	10	11	10	10	9	9	10	11	10	10	9	9	10	11	10	10	9	9	3409800	5341100	3228900	1770000	1514700	1408500	1.22706	1.92207	1.16196	0.636958	0.545085	0.506867	2.553	0.0061426
A0A287A506	Spectrin repeat containing nuclear envelope protein 2 OS=Sus scrofa OX=9823 GN=SYNE2 PE=1 SV=1	SYNE2	752.24	1.8	14	10	9	9	1	3	0	3	3	4	4	5	3	6	6	6	4	5	2	5	6	6	4	5	2	5	6	6	93023	86052	89747	71122	134950	151360	0.891233	0.824445	0.859846	0.681404	1.29293	1.45015	0.752	0.376324
A0A287A509	Proteasome subunit beta OS=Sus scrofa OX=9823 GN=PSMB10 PE=1 SV=1	PSMB10	28.77	32.1	35	6	6	6	6	7	8	3	5	6	5	6	5	4	5	5	5	6	5	4	5	5	5	6	5	4	5	5	717150	933750	990770	219550	739430	753380	0.988257	1.28674	1.36531	0.302547	1.01896	1.03818	1.543	0.25055
A0A287A513	RING-type E3 ubiquitin transferase OS=Sus scrofa OX=9823 GN=RC3H1 PE=4 SV=2	RC3H1	119.21	4.6	5	3	3	3	0	1	0	0	2	2	0	2	0	2	2	2	0	2	0	2	2	2	0	2	0	2	2	2	0	11855	0	0	11153	0		1.03051			0.969489		1.063
A0A287AK23	MTSS I-BAR domain containing 1 OS=Sus scrofa OX=9823 GN=MTSS1 PE=4 SV=2	MTSS1	75.532	33.3	59	16	16	16	8	7	8	14	9	13	11	10	11	14	11	14	11	10	11	14	11	14	11	10	11	14	11	14	127690	74231	97596	165390	150290	147360	1.0047	0.584069	0.767911	1.30133	1.18252	1.15947	0.647	0.0460998
F1S3S2	Nuclear transcription factor, X-box binding like 1 OS=Sus scrofa OX=9823 GN=NFXL1 PE=3 SV=4	NFXL1	98.33	9	12	6	6	6	0	2	1	6	1	2	2	3	2	5	4	3	2	3	2	5	4	3	2	3	2	5	4	3	8716.8	14367	19508	45395	20415	21166	0.403656	0.665304	0.903373	2.10214	0.945374	0.980151	0.49	0.118843
A0A287A537	ST3 beta-galactoside alpha-2,3-sialyltransferase 2 OS=Sus scrofa OX=9823 GN=ST3GAL2 PE=3 SV=1	ST3GAL2	39.997	4.6	3	1	1	1	0	0	0	1	1	1	0	1	0	1	1	1	0	1	0	1	1	1	0	1	0	1	1	1	0	0	0	0	0	0
A0A287ASK2	F-box only protein 30 OS=Balaenoptera acutorostrata scammoni OX=310752 GN=FBXO30 PE=4 SV=1	FBXO30	81.855	5.7	7	3	2	3	1	2	1	1	1	1	1	3	2	2	2	2	1	2	2	2	2	2	1	3	2	2	2	2	0	34951	25598	27996	22918	21453		1.31478	0.962939	1.05315	0.862123	0.807013	1.255	0.249061
A0A287A546	RAS p21 protein activator 3 OS=Sus scrofa OX=9823 GN=RASA3 PE=4 SV=2	RASA3	97.354	56.7	177	37	37	37	29	26	21	39	31	31	31	32	31	35	35	34	31	32	31	35	35	34	31	32	31	35	35	34	219330	153740	186540	329710	234870	320840	0.910694	0.638354	0.774544	1.36901	0.975219	1.33218	0.632	0.0376416
A0A287ASR7	Exportin-T OS=Sus scrofa OX=9823 GN=XPOT PE=1 SV=2	XPOT	107.84	29.4	99	20	20	20	18	16	16	16	19	14	18	18	18	16	17	16	18	18	18	16	17	16	18	18	18	16	17	16	368610	324770	370080	316020	361090	346400	1.05975	0.933708	1.06397	0.908552	1.03813	0.995894	1.039	0.549459
F1SKM0	Ubiquinol-cytochrome c reductase core protein 1 OS=Sus scrofa OX=9823 GN=UQCRC1 PE=1 SV=3	UQCRC1	52.698	59	177	22	21	22	26	29	27	34	31	30	22	22	21	22	22	22	21	21	20	21	21	21	22	22	21	22	22	22	1174200	1189000	1194400	2005300	1415900	1369100	0.843949	0.854586	0.858467	1.4413	1.01767	0.984032	0.743	0.0819867
A0A287A573	PML nuclear body scaffold OS=Sus scrofa OX=9823 GN=PML PE=1 SV=1	PML	87.714	56.7	1	35	1	1	0	0	0	0	1	0	27	31	32	34	35	32	0	0	0	1	1	0	0	0	0	1	1	0	0	0	0	0	0	0
A0A287BCU9	Chromatin modification-related protein MEAF6 OS=Sus scrofa OX=9823 GN=MEAF6 PE=3 SV=1	MEAF6	21.624	18.3	12	3	3	3	1	1	1	4	3	2	3	2	2	3	3	3	3	2	2	3	3	3	3	2	2	3	3	3	137370	129290	170420	247020	230880	189330	0.746367	0.702466	0.925936	1.34212	1.25443	1.02868	0.655	0.0215232
K7GQP1	cell adhesion molecule 3-like OS=Lipotes vexillifer OX=118797 GN=LOC103086663 PE=4 SV=1	LOC103086663	10.854	34.3	8	2	2	2	0	1	2	1	1	3	1	1	2	1	2	2	1	1	2	1	2	2	1	1	2	1	2	2	0	0	75155	0	25846	147530			0.907191		0.311985	1.78082	0.867
F1RU69	Valyl-tRNA synthetase OS=Sus scrofa OX=9823 GN=VARS2 PE=3 SV=3	VARS2	118.24	9.8	27	7	7	7	3	4	5	6	5	4	5	6	5	7	5	6	5	6	5	7	5	6	5	6	5	7	5	6	27578	24398	35949	42941	40709	44059	0.767356	0.678873	1.00028	1.19483	1.13272	1.22594	0.688	0.0297312
A0A287A5A2	Transforming growth factor beta-1-induced transcript 1 protein OS=Sus scrofa OX=9823 GN=TGFB1I1 PE=1 SV=1	TGFB1I1	49.304	33.6	30	11	11	11	6	2	4	10	2	6	9	4	5	11	2	9	9	4	5	11	2	9	9	4	5	11	2	9	94361	23082	46239	194920	33514	119030	1.10764	0.270944	0.542769	2.28803	0.393398	1.39721	0.471	0.362516
F1RXD5	Copine 3 OS=Sus scrofa OX=9823 GN=CPNE3 PE=1 SV=1	CPNE3	59.643	38.3	80	19	17	18	11	12	17	11	15	14	15	19	19	18	19	19	13	17	17	16	17	17	14	18	18	17	18	18	392020	379590	467030	401650	451190	486620	0.912346	0.883418	1.08692	0.934758	1.05005	1.13251	0.925	0.40433
A0A287A5B4	BRO1 domain-containing protein OS=Sus scrofa OX=9823 GN=PDCD6IP PE=1 SV=2	PDCD6IP	84.293	54.9	145	33	33	33	25	23	25	20	30	22	30	27	30	27	28	28	30	27	30	27	28	28	30	27	30	27	28	28	405600	332000	351840	229830	285760	320890	1.2636	1.03431	1.09612	0.716011	0.890255	0.999699	1.302	0.077794
A0A287A5D9	Ninjurin 1 OS=Sus scrofa OX=9823 GN=NINJ1 PE=3 SV=2	NINJ1	25.148	19	4	2	2	2	1	3	0	0	0	0	1	2	0	0	0	0	1	2	0	0	0	0	1	2	0	0	0	0	0	0	0	0	0	0
A0A287A7L4	Leucine rich repeat containing 25 OS=Sus scrofa OX=9823 GN=LRRC25 PE=4 SV=2	LRRC25	31.576	30.2	35	7	7	7	5	8	5	7	5	5	6	7	6	7	5	6	6	7	6	7	5	6	6	7	6	7	5	6	214980	272600	161760	140160	97112	83984	1.32896	1.68515	0.999963	0.866437	0.600324	0.51917	2.021	0.0302638
A0A287BA81	SWI/SNF related, matrix associated, actin dependent regulator of chromatin, subfamily a, member 2 OS=Sus scrofa OX=9823 GN=SMARCA2 PE=1 SV=1	SMARCA2	177.14	27.1	70	35	17	17	12	10	12	11	13	12	30	32	30	32	35	33	14	15	15	14	17	17	14	15	15	14	17	17	111600	165830	172100	199800	197820	191020	0.644981	0.958398	0.994635	1.15472	1.14328	1.10398	0.764	0.10777
F1RY43	Pyruvate dehyrogenase phosphatase catalytic subunit 1 OS=Sus scrofa OX=9823 GN=PDP1 PE=1 SV=1	PDP1	60.997	37.8	56	13	13	13	7	8	7	10	13	11	11	10	10	11	13	11	11	10	10	11	13	11	11	10	10	11	13	11	49275	52886	56820	84083	69597	58059	0.797502	0.855945	0.919616	1.36086	1.12641	0.939669	0.751	0.0730215
A0A287BS40	MAP kinase-activating death domain protein OS=Sus scrofa OX=9823 GN=MADD PE=1 SV=1	MADD	176.37	10.5	32	12	12	12	2	4	7	5	7	7	3	8	9	8	9	9	3	8	9	8	9	9	3	8	9	8	9	9	10513	16143	24083	22832	29782	27068	0.483649	0.742656	1.10793	1.05038	1.37012	1.24526	0.637	0.116993
F1S533	Transmembrane emp24 domain-containing protein 5 OS=Sus scrofa OX=9823 GN=TMED5 PE=1 SV=2	TMED5	22.037	25.3	33	5	5	5	6	6	5	6	5	5	5	5	5	5	5	5	5	5	5	5	5	5	5	5	5	5	5	5	973060	708380	773220	1127000	684770	743770	1.16529	0.848325	0.925975	1.34965	0.820051	0.890707	0.961	0.897939
A0A287B7R3	15-oxoprostaglandin 13-reductase OS=Sus scrofa OX=9823 GN=PTGR1 PE=3 SV=2	PTGR1	33.727	30.1	28	6	6	6	6	6	4	2	5	5	5	6	4	3	4	5	5	6	4	3	4	5	5	6	4	3	4	5	294970	235630	168620	38916	123880	102710	1.83453	1.46547	1.04871	0.242033	0.770457	0.638793	2.634	0.0553669
A0A287AM09	C-terminal binding protein 1 OS=Sus scrofa OX=9823 GN=CTBP1 PE=3 SV=1	CTBP1	41.564	59.7	78	14	11	14	14	12	13	15	12	12	11	10	10	11	13	10	9	8	8	8	10	8	11	10	10	11	13	10	410400	462220	550110	619270	629070	651770	0.741053	0.834623	0.993325	1.11821	1.1359	1.17689	0.749	0.0265339
A0A287A5I6	AT-rich interactive domain-containing protein 2 isoform X1 OS=Physeter macrocephalus OX=9755 GN=ARID2 PE=4 SV=1	ARID2	197.33	8.6	14	11	11	11	0	1	1	9	2	1	1	6	4	11	8	3	1	6	4	11	8	3	1	6	4	11	8	3	0	55163	26584	134630	43617	24303		0.970165	0.467539	2.36777	0.767103	0.427423	0.605	0.68839
A0A287A5J6	DEAD-box helicase 41 OS=Sus scrofa OX=9823 GN=DDX41 PE=3 SV=2	DDX41	47.231	53.1	46	17	12	13	6	8	7	9	10	6	14	14	14	17	15	15	10	10	10	12	10	11	10	10	10	13	11	11	267290	165010	176560	169880	179050	163240	1.4306	0.88317	0.944988	0.909235	0.958315	0.873697	1.189	0.382742
A0A5G2QWU1	ANTXR cell adhesion molecule 2 OS=Sus scrofa OX=9823 GN=ANTXR2 PE=1 SV=1	ANTXR2	42.669	14.2	7	4	4	4	2	2	2	0	1	0	3	4	2	1	2	2	3	4	2	1	2	2	3	4	2	1	2	2	78432	60460	43899	0	36887	40153	1.50929	1.16345	0.844761		0.709827	0.772675	1.582	0.143185
A0A287A5L9	RNA helicase OS=Sus scrofa OX=9823 GN=DDX59 PE=3 SV=1	DDX59	66.543	9.3	15	4	4	4	1	3	3	2	3	3	2	3	2	2	3	4	2	3	2	2	3	4	2	3	2	2	3	4	21962	32848	30465	38633	31861	25935	0.725201	1.08466	1.00598	1.27569	1.05207	0.856393	0.884	0.502028
A0A287A5M3	Serine/threonine kinase 11 interacting protein OS=Sus scrofa OX=9823 GN=STK11IP PE=4 SV=2	STK11IP	112.55	19.5	33	14	14	14	6	3	4	7	7	6	7	6	7	9	11	9	7	6	7	9	11	9	7	6	7	9	11	9	28046	30306	30314	48991	37576	33351	0.806754	0.871764	0.871994	1.40925	1.08089	0.959355	0.739	0.0679758
A0A287A5M5	Catechol O-methyltransferase domain-containing protein 1 OS=Sus scrofa OX=9823 GN=COMTD1 PE=1 SV=1	COMTD1	28.67	37.4	15	5	5	5	1	2	2	2	5	3	4	4	2	3	4	4	4	4	2	3	4	4	4	4	2	3	4	4	92391	138190	111380	108790	166430	120700	0.751267	1.12368	0.905674	0.884614	1.35331	0.981459	0.864	0.454085
A0A287A5N6	Cleavage and polyadenylation specificity factor subunit 6 OS=Sus scrofa OX=9823 GN=CPSF6 PE=1 SV=1	CPSF6	63.47	24.5	57	13	13	13	7	12	10	9	11	8	9	12	12	10	12	12	9	12	12	10	12	12	9	12	12	10	12	12	319280	447330	568270	389930	568360	526740	0.679341	0.951796	1.20912	0.829665	1.20931	1.12076	0.899	0.582715
A0A287A5Q1	I-kappa-B kinase OS=Sus scrofa OX=9823 GN=IKBKB PE=4 SV=1	IKBKB	86.501	35.5	79	20	20	20	9	13	11	14	15	17	14	17	16	20	18	19	14	17	16	20	18	19	14	17	16	20	18	19	121070	116940	134860	174320	136790	148640	0.872451	0.842689	0.971824	1.25618	0.985732	1.07113	0.811	0.0680738
F1RJR2	Elongator complex protein 3 OS=Sus scrofa OX=9823 GN=ELP3 PE=1 SV=4	ELP3	67.061	33.6	49	16	16	16	5	6	11	7	12	8	8	9	13	9	13	12	8	9	13	9	13	12	8	9	13	9	13	12	70529	57446	77197	97461	94765	90393	0.867531	0.706606	0.94955	1.1988	1.16564	1.11187	0.726	0.0221526
A0A287BA83	General transcription factor IIH subunit 1 OS=Sus scrofa OX=9823 GN=GTF2H1 PE=1 SV=1	GTF2H1	51.073	36.6	35	11	11	11	2	4	4	8	10	7	3	6	5	9	11	8	3	6	5	9	11	8	3	6	5	9	11	8	42432	68497	68552	85630	82948	69262	0.610063	0.98481	0.985601	1.23114	1.19258	0.995809	0.755	0.156332
A0A287A5S1	StAR related lipid transfer domain containing 10 OS=Sus scrofa OX=9823 GN=STARD10 PE=1 SV=1	STARD10	52.128	5.3	2	2	2	2	0	0	0	0	1	1	0	0	0	0	1	1	0	0	0	0	1	1	0	0	0	0	1	1	0	0	0	0	0	0
A0A287A5S6	Tropomodulin 3 OS=Sus scrofa OX=9823 GN=TMOD3 PE=1 SV=1	TMOD3	38.849	55.5	78	17	3	16	14	13	13	11	15	12	17	17	17	14	16	17	3	3	3	3	3	3	16	16	16	13	15	16	1052100	1212900	1264800	517030	1272000	1306400	0.952812	1.09844	1.14544	0.468237	1.15196	1.18311	1.14	0.534589
A0A287A5T0	Cell cycle control protein OS=Sus scrofa OX=9823 GN=TMEM30A PE=1 SV=2	TMEM30A	40.474	23.4	29	8	8	8	5	5	4	7	3	5	7	6	5	8	5	7	7	6	5	8	5	7	7	6	5	8	5	7	167480	166880	146490	187570	122720	138630	1.08078	1.07691	0.945331	1.21043	0.791938	0.894608	1.071	0.567684
A0A5G2R8M6	Protein prenyltransferase alpha subunit repeat containing 1 OS=Sus scrofa OX=9823 GN=PTAR1 PE=1 SV=1	PTAR1	45.225	16	13	5	5	5	1	1	2	2	4	3	1	3	2	4	4	3	1	3	2	4	4	3	1	3	2	4	4	3	0	15499	19250	31921	19376	23030		0.710468	0.882412	1.46325	0.888188	1.05569	0.701	0.197701
A0A287A5T9	Ectonucleotide pyrophosphatase/phosphodiesterase 1 OS=Sus scrofa OX=9823 GN=ENPP1 PE=1 SV=1	ENPP1	98.903	8	11	4	2	4	5	1	2	0	2	1	4	1	3	0	2	1	2	0	1	0	1	0	4	1	3	0	2	1	80054	0	22611	0	18012	0	1.99012		0.562104		0.447774		2.85
A0A287A5U1	E3 ubiquitin-protein ligase RBBP6 isoform 2 OS=Sus scrofa OX=9823 GN=RBBP6 PE=4 SV=1	RBBP6	196.82	13.8	53	17	17	17	5	10	9	6	10	13	10	12	11	11	15	14	10	12	11	11	15	14	10	12	11	11	15	14	74786	97325	97185	100100	115810	96504	0.771374	1.00385	1.00241	1.03247	1.19451	0.995383	0.862	0.214923
A0A287A5U5	Mitogen-activated protein kinase kinase kinase 7 OS=Sus scrofa OX=9823 GN=MAP3K7 PE=3 SV=1	MAP3K7	63.828	19.8	24	8	8	8	2	3	4	4	7	4	2	3	4	7	7	6	2	3	4	7	7	6	2	3	4	7	7	6	15627	34183	24702	15636	33922	31159	0.604024	1.32126	0.954796	0.604372	1.31117	1.20437	0.923	0.833333
A0A5G2QX90	dual specificity mitogen-activated protein kinase kinase 5 isoform X6 OS=Physeter macrocephalus OX=9755 GN=MAP2K5 PE=3 SV=1	MAP2K5	46.368	3.9	1	1	1	1	0	0	0	1	0	0	0	0	1	1	1	1	0	0	1	1	1	1	0	0	1	1	1	1	0	0	0	0	0	0
A0A287A5U7	HSPA (Hsp70) binding protein 1 OS=Sus scrofa OX=9823 GN=HSPBP1 PE=1 SV=2	HSPBP1	36.509	52.8	59	12	12	12	8	9	11	11	10	10	9	11	11	12	11	12	9	11	11	12	11	12	9	11	11	12	11	12	93117	102690	94825	75189	96072	92457	1.00785	1.11146	1.02634	0.813807	1.03983	1.00071	1.102	0.280935
A0A287A5V5	THO complex subunit 2 OS=Sus scrofa OX=9823 GN=THOC2 PE=1 SV=1	THOC2	179.3	28.2	124	33	33	33	22	18	17	21	23	23	24	25	21	22	25	24	24	25	21	22	25	24	24	25	21	22	25	24	243970	295890	307860	286090	324950	315870	0.824859	1.0004	1.04087	0.967266	1.09865	1.06795	0.915	0.31837
A0A287BE80	Amyloid beta precursor like protein 2 OS=Sus scrofa OX=9823 GN=APLP2 PE=1 SV=2	APLP2	79.889	4.7	2	2	2	2	2	0	0	0	0	0	2	0	1	0	1	0	2	0	1	0	1	0	2	0	1	0	1	0	0	0	0	0	0	0
A0A287BJZ2	Ubiquitin-protein ligase E3A OS=Sus scrofa OX=9823 GN=UBE3A PE=1 SV=2	UBE3A	97.327	38.1	81	22	22	22	12	15	12	14	16	12	14	19	16	20	22	17	14	19	16	20	22	17	14	19	16	20	22	17	116320	123460	128160	135170	122100	122620	0.93326	0.990546	1.02825	1.0845	0.979634	0.983806	0.969	0.508082
A0A287A5W2	Nipped-B protein OS=Sus scrofa OX=9823 GN=NIPBL PE=3 SV=1	NIPBL	310.52	20.5	160	43	43	43	17	22	24	34	31	32	25	29	29	34	34	35	25	29	29	34	34	35	25	29	29	34	34	35	209850	236850	251180	311640	265920	265210	0.817252	0.922403	0.97821	1.21367	1.03561	1.03285	0.828	0.0661245
A0A287BBM4	Trafficking protein particle complex subunit 13 OS=Sus scrofa OX=9823 GN=TRAPPC13 PE=1 SV=2	TRAPPC13	44.283	33.6	20	8	8	8	1	3	2	4	6	4	5	4	5	5	5	6	5	4	5	5	5	6	5	4	5	5	5	6	45653	30614	34301	51035	37187	39009	1.15189	0.772434	0.865462	1.28768	0.93828	0.984251	0.869	0.401248
A0A287B1H7	Cell division cycle 27 OS=Sus scrofa OX=9823 GN=CDC27 PE=4 SV=2	CDC27	88.986	5.1	10	3	3	3	1	1	1	2	2	3	1	2	2	2	2	3	1	2	2	2	2	3	1	2	2	2	2	3	0	32375	22243	33603	36399	30314		1.0448	0.717822	1.08443	1.17466	0.978288	0.817	0.257322
A0A287AP93	SRSF protein kinase 2 OS=Sus scrofa OX=9823 GN=SRPK2 PE=1 SV=2	SRPK2	73.959	8.1	4	5	2	2	1	1	1	0	0	1	3	3	4	5	5	4	2	2	2	2	2	2	2	2	2	2	2	2	113510	114890	73265	0	0	159740	0.984038	0.996001	0.635147			1.38481	0.629
A0A287A5Y1	Haloacid dehalogenase-like hydrolase domain-containing protein 3 OS=Sus scrofa OX=9823 GN=HDHD3 PE=1 SV=1	HDHD3	27.802	22.3	12	4	4	4	1	1	2	2	5	1	2	2	2	2	4	2	2	2	2	2	4	2	2	2	2	2	4	2	151420	139870	135600	150000	122660	127890	1.09799	1.01424	0.983274	1.08769	0.889442	0.927366	1.066	0.393723
A0A287A5Y2	Endoplasmic reticulum metallopeptidase 1 OS=Sus scrofa OX=9823 GN=ERMP1 PE=1 SV=1	ERMP1	92.324	24.9	56	16	16	16	6	7	11	14	10	8	10	8	12	16	15	13	10	8	12	16	15	13	10	8	12	16	15	13	107140	138110	126690	190940	133820	123600	0.783665	1.01019	0.926661	1.39661	0.978813	0.904059	0.83	0.319511
A0A287A5Y5	DENN domain containing 4B OS=Sus scrofa OX=9823 GN=DENND4B PE=4 SV=1	DENND4B	155.08	9.4	32	10	10	10	2	5	5	5	8	7	4	8	6	7	9	8	4	8	6	7	9	8	4	8	6	7	9	8	40304	51799	52057	59398	67674	64886	0.719462	0.924657	0.929263	1.06031	1.20804	1.15827	0.751	0.0347118
A0A287A5Z9	Protection of telomeres protein 1 OS=Sus scrofa OX=9823 GN=POT1 PE=3 SV=1	POT1	87.87	27.7	54	15	15	15	3	8	9	10	13	11	8	11	13	14	13	12	8	11	13	14	13	12	8	11	13	14	13	12	59791	60919	69074	86911	88852	78383	0.808114	0.82336	0.93358	1.17466	1.20089	1.0594	0.747	0.00796385
A0A287A604	Galectin-3-binding protein OS=Sus scrofa OX=9823 GN=LGALS3BP PE=4 SV=2	LGALS3BP	56.098	31.7	63	11	11	11	13	11	11	10	7	11	9	11	11	11	8	10	9	11	11	11	8	10	9	11	11	11	8	10	393690	296570	269950	203190	126110	134180	1.65917	1.24987	1.13768	0.856324	0.531478	0.565488	2.072	0.0170744
A0A287A608	AHNAK nucleoprotein OS=Sus scrofa OX=9823 GN=AHNAK PE=1 SV=2	AHNAK	235.79	62.1	304	65	31	65	61	61	50	32	53	47	57	57	55	39	54	53	27	27	24	20	25	26	57	57	55	39	54	53	4506900	4027500	2884900	608640	2175600	2171100	1.65142	1.47576	1.05709	0.223018	0.797184	0.795535	2.304	0.0953404
A0A287A629	Calcium release activated channel regulator 2A OS=Sus scrofa OX=9823 GN=CRACR2A PE=4 SV=1	CRACR2A	77.05	2.7	3	1	1	1	1	0	0	1	0	1	1	0	0	1	0	1	1	0	0	1	0	1	1	0	0	1	0	1	0	0	0	0	0	0
A0A287A634	TBC1 domain family member 20 OS=Sus scrofa OX=9823 GN=TBC1D20 PE=4 SV=1	TBC1D20	45.884	13.4	17	4	4	4	2	2	4	3	3	3	3	3	4	4	4	4	3	3	4	4	4	4	3	3	4	4	4	4	72904	40971	52340	63735	43867	41504	1.38723	0.779606	0.995937	1.21276	0.834711	0.789748	1.115	0.667345
A0A287B6U9	YTH N6-methyladenosine RNA binding protein 3 OS=Sus scrofa OX=9823 GN=YTHDF3 PE=1 SV=1	YTHDF3	58.281	16.3	14	7	5	5	1	4	4	0	2	3	5	6	7	1	4	5	4	5	5	1	4	4	4	5	5	1	4	4	59805	59443	50867	0	21655	27197	1.36562	1.35735	1.16152		0.494481	0.62103	2.322	0.00445452
A0A287A669	Interferon regulatory factor 4 OS=Sus scrofa OX=9823 GN=IRF4 PE=4 SV=2	IRF4	47.835	35.3	37	11	11	11	0	8	7	8	8	6	2	10	7	9	9	7	2	10	7	9	9	7	2	10	7	9	9	7	11789	94949	66863	56927	63393	40383	0.211586	1.70412	1.20004	1.02171	1.13776	0.724783	1.08	0.753053
A0A287A673	Phosphatidylinositol transfer protein membrane associated 2 OS=Sus scrofa OX=9823 GN=PITPNM2 PE=3 SV=2	PITPNM2	147.12	7.8	10	7	7	7	0	1	3	2	2	2	1	4	3	3	3	5	1	4	3	3	3	5	1	4	3	3	3	5	0	23051	43266	32947	20490	25230		0.79495	1.4921	1.13623	0.70663	0.870096	1.265	0.53623
A0A5G2R9W3	Dynamin GTPase OS=Sus scrofa OX=9823 GN=DNM1 PE=1 SV=1	DNM1	90.95	9.4	1	7	1	1	1	0	0	0	0	0	6	6	5	6	5	5	1	0	0	0	0	0	1	0	0	0	0	0	0	0	0	0	0	0
A0A287AJ76	Peroxiredoxin-2 OS=Sus scrofa OX=9823 GN=PRDX2 PE=1 SV=1	PRDX2	23.359	63.1	51	12	11	12	7	9	8	8	10	9	7	9	8	8	9	9	7	9	8	8	9	9	7	9	8	8	9	9	1560800	1253200	1654100	714260	1433800	1365600	1.17328	0.942048	1.24341	0.536919	1.07781	1.02654	1.272	0.308743
A0A287BRY3	SH3 domain binding protein 2 OS=Sus scrofa OX=9823 GN=SH3BP2 PE=4 SV=1	SH3BP2	62.777	2.8	2	1	1	1	0	0	0	1	1	0	0	1	1	1	1	0	0	1	1	1	1	0	0	1	1	1	1	0	0	0	0	0	0	0
A0A287B646	Heterogeneous nuclear ribonucleoprotein K OS=Sus scrofa OX=9823 GN=HNRNPK PE=1 SV=2	HNRNPK	48.501	56	8	23	1	1	1	2	2	1	0	2	22	22	21	21	23	22	1	1	1	1	1	1	1	1	1	1	1	1	1141000	1200600	1227100	0	0	1644200
A0A287A6A8	NADH:ubiquinone oxidoreductase complex assembly factor 2 OS=Sus scrofa OX=9823 GN=NDUFAF2 PE=3 SV=2	NDUFAF2	19.944	7.7	3	1	1	1	0	0	0	1	1	1	0	1	1	1	1	1	0	1	1	1	1	1	0	1	1	1	1	1	0	0	0	0	0	0
A0A287A6C1	Methyltransf_11 domain-containing protein OS=Sus scrofa OX=9823 GN=METTL7A PE=4 SV=2	METTL7A	28.178	21.8	16	4	4	4	4	4	2	2	2	2	4	3	3	3	2	2	4	3	3	3	2	2	4	3	3	3	2	2	196900	67102	69640	65819	33903	29799	2.55072	0.869266	0.902145	0.852646	0.439193	0.386028	2.576	0.111241
A0A287A6D8	Plexin A1 OS=Sus scrofa OX=9823 GN=PLXNA1 PE=1 SV=1	PLXNA1	212.01	1.3	2	2	2	2	0	2	0	0	0	0	0	2	0	0	0	0	0	2	0	0	0	0	0	2	0	0	0	0	0	0	0	0	0	0
A0A287AAK1	G protein pathway suppressor 1 OS=Sus scrofa OX=9823 GN=GPS1 PE=3 SV=1	GPS1	61.77	33	70	13	13	13	12	11	11	11	12	13	11	11	11	11	12	12	11	11	11	11	12	12	11	11	11	11	12	12	224500	271670	282120	168610	301210	244810	0.902259	1.09183	1.13383	0.677638	1.21055	0.983884	1.089	0.587533
A0A287A6F4	Inhibitor of growth protein OS=Sus scrofa OX=9823 GN=ING3 PE=3 SV=1	ING3	46.694	3.1	3	1	1	1	1	0	1	0	0	1	1	1	1	1	1	1	1	1	1	1	1	1	1	1	1	1	1	1	0	0	0	0	0	0
A0A287A6F5	Prostaglandin reductase 3 isoform 1 OS=Sus scrofa OX=9823 GN=ZADH2 PE=1 SV=1	ZADH2	40.464	34.2	28	8	8	8	6	4	5	5	4	4	6	6	6	7	6	7	6	6	6	7	6	7	6	6	6	7	6	7	90763	64936	71468	113320	74953	76032	1.10806	0.792753	0.872497	1.38344	0.915043	0.928216	0.859	0.44456
A0A287A6F6	ATP-binding cassette sub-family C member 7 OS=Sus scrofa OX=9823 GN=ABCC4 PE=1 SV=2	ABCC4	145.08	8.1	13	8	7	8	0	2	1	7	1	2	0	4	4	7	4	5	0	3	4	7	4	5	0	4	4	7	4	5	0	21596	24666	47407	12499	31846		0.782384	0.893605	1.71747	0.452816	1.15372	0.756	0.798616
A0A287A6G3	Cornichon family AMPA receptor auxiliary protein 1 OS=Sus scrofa OX=9823 GN=CNIH1 PE=1 SV=1	CNIH1	18.562	25	9	2	2	2	1	1	1	1	2	3	2	2	2	2	2	2	2	2	2	2	2	2	2	2	2	2	2	2	57250	62870	69225	58594	73114	104950	0.806332	0.885487	0.974993	0.825262	1.02977	1.47816	0.8	0.33219
A0A287A6G6	Amino_oxidase domain-containing protein OS=Sus scrofa OX=9823 GN=PAOX PE=4 SV=1	PAOX	55.427	30.7	49	11	11	11	7	10	10	6	10	6	8	11	11	8	8	6	8	11	11	8	8	6	8	11	11	8	8	6	100560	90790	121250	50302	86303	77591	1.14534	1.03406	1.38099	0.57292	0.982957	0.883731	1.459	0.0993749
F1SBY0	Centrosomal protein 43 OS=Sus scrofa OX=9823 GN=CEP43 PE=3 SV=4	CEP43	37.381	8.8	10	2	2	2	2	2	2	0	2	2	2	2	2	1	2	2	2	2	2	1	2	2	2	2	2	1	2	2	40353	38776	33895	0	46507	31392	1.05679	1.01549	0.887662		1.21795	0.822112	0.967	0.923583
A0A5G2QS18	Golgi associated PDZ and coiled-coil motif containing OS=Sus scrofa OX=9823 GN=GOPC PE=4 SV=1	GOPC	47.709	16.6	24	5	5	5	4	3	6	2	4	5	5	4	5	3	5	5	5	4	5	3	5	5	5	4	5	3	5	5	40619	42203	44485	43174	45814	44493	0.934529	0.970973	1.02347	0.993313	1.05405	1.02366	0.954	0.203299
A0A480XDE4	COMM domain containing 8 OS=Sus scrofa OX=9823 GN=COMMD8 PE=1 SV=1	COMMD8	20.994	30.1	17	4	4	4	2	1	3	4	4	3	3	3	4	4	4	4	3	3	4	4	4	4	3	3	4	4	4	4	103610	31983	87089	75153	72361	91352	1.3469	0.41577	1.13213	0.976969	0.940674	1.18755	0.932	0.653091
A0A5G2QV76	RNA helicase OS=Sus scrofa OX=9823 GN=DHX35 PE=4 SV=1	DHX35	75.437	24.1	28	12	12	12	3	4	5	6	6	4	6	6	6	10	9	9	6	6	6	10	9	9	6	6	6	10	9	9	43603	66069	71583	92936	89065	77079	0.594134	0.900255	0.975389	1.26635	1.2136	1.05028	0.7	0.0830055
A0A287A6K7	Adipocyte plasma membrane-associated protein OS=Sus scrofa OX=9823 GN=APMAP PE=1 SV=1	APMAP	69.319	36.2	94	19	19	19	14	14	13	18	18	17	17	18	16	18	18	17	17	18	16	18	18	17	17	18	16	18	18	17	847310	775910	823960	1140300	819410	794720	0.977363	0.895004	0.950429	1.31532	0.94518	0.916701	0.888	0.425004
A0A287A6L2	Membrane associated ring-CH-type finger 5 OS=Sus scrofa OX=9823 GN=MARCHF5 PE=1 SV=2	MARCHF5	16.366	31.7	8	3	3	3	1	0	0	3	3	1	1	2	1	3	3	2	1	2	1	3	3	2	1	2	1	3	3	2	0	37291	0	68663	53585	27880		0.795885		1.46544	1.14364	0.59503	0.745
A0A287A6L6	RING-type domain-containing protein OS=Sus scrofa OX=9823 GN=XIAP PE=1 SV=1	XIAP	58.508	15.8	24	6	6	6	4	7	4	2	3	4	6	6	5	4	6	5	6	6	5	4	6	5	6	6	5	4	6	5	33525	52458	48896	35677	36605	31549	0.842654	1.31854	1.22901	0.896745	0.92007	0.792987	1.299	0.16916
A0A287B8R8	Acyl-CoA synthetase long chain family member 3 OS=Sus scrofa OX=9823 GN=ACSL3 PE=1 SV=1	ACSL3	81.381	29.9	48	16	15	15	7	7	8	9	8	9	11	11	13	13	13	13	10	10	12	12	12	12	10	10	12	12	12	12	101620	95968	118890	142140	97623	91877	0.940755	0.888431	1.10063	1.31587	0.903752	0.850558	0.954	0.844007
A0A287A6N0	Polypeptide N-acetylgalactosaminyltransferase OS=Sus scrofa OX=9823 GN=GALNT2 PE=1 SV=2	GALNT2	62.565	31.3	5	13	1	1	1	1	0	1	1	1	10	7	8	12	10	10	1	1	1	1	1	1	1	1	1	1	1	1	0	0	0	0	0	0
A0A287AVL2	RNA helicase OS=Sus scrofa OX=9823 GN=DHX30 PE=1 SV=2	DHX30	129.53	39.7	113	34	34	34	16	14	18	24	22	19	19	19	23	29	27	26	19	19	23	29	27	26	19	19	23	29	27	26	55455	50575	65279	81835	68672	70161	0.848851	0.774153	0.999227	1.25265	1.05116	1.07396	0.776	0.0511337
A0A287A6P2	tRNA(His) guanylyltransferase OS=Sus scrofa OX=9823 GN=THG1L PE=3 SV=1	THG1L	34.609	26.8	24	6	6	6	4	1	5	4	5	5	6	5	6	6	6	6	6	5	6	6	6	6	6	5	6	6	6	6	69730	98545	124160	134350	143670	140780	0.588244	0.831329	1.04742	1.13338	1.212	1.18762	0.698	0.084098
A0A287A6Q1	Coiled-coil domain containing 134 OS=Sus scrofa OX=9823 GN=CCDC134 PE=4 SV=1	CCDC134	26.367	19.2	11	3	3	3	1	3	1	2	3	1	2	3	1	3	3	3	2	3	1	3	3	3	2	3	1	3	3	3	9011.7	28055	0	12677	25569	18682	0.479373	1.49237		0.674347	1.36013	0.993779	0.977	0.801607
A0A287A6R2	Heterogeneous nuclear ribonucleoprotein H3 OS=Sus scrofa OX=9823 GN=HNRNPH3 PE=1 SV=1	HNRNPH3	36.926	54	82	13	12	12	12	13	15	12	14	16	12	11	12	12	12	12	11	10	11	11	11	11	11	10	11	11	11	11	1396200	1590900	1800400	1727500	1935400	1886100	0.810448	0.923465	1.04507	1.00276	1.12344	1.09482	0.863	0.134405
A0A5G2QTN2	Mitochondrial GTPase 1 OS=Sus scrofa OX=9823 GN=MTG1 PE=3 SV=1	MTG1	31.361	25.9	9	5	5	5	0	0	0	3	4	2	3	2	4	5	5	4	3	2	4	5	5	4	3	2	4	5	5	4	152410	0	46012	200650	90212	148340	1.19514		0.360808	1.57342	0.707408	1.16322	0.678	0.416002
A0A287A6V6	Single-stranded DNA-binding protein OS=Sus scrofa OX=9823 GN=SSBP1 PE=1 SV=1	SSBP1	17.136	49.3	39	6	6	6	5	7	7	7	7	6	5	6	5	6	6	6	5	6	5	6	6	6	5	6	5	6	6	6	403810	405030	357950	568780	373480	331730	0.992658	0.995657	0.879924	1.39819	0.9181	0.815469	0.916	0.732507
A0A287A6X1	TRAF3 interacting protein 3 OS=Sus scrofa OX=9823 GN=TRAF3IP3 PE=4 SV=1	TRAF3IP3	61.898	46.5	113	24	9	24	12	17	20	23	20	21	15	21	21	24	22	21	4	6	7	9	8	7	15	21	21	24	22	21	359770	494120	637830	577240	617790	549990	0.666912	0.915959	1.18236	1.07004	1.14521	1.01953	0.855	0.340619
A0A287A6X5	HtrA serine peptidase 2 OS=Sus scrofa OX=9823 GN=HTRA2 PE=3 SV=2	HTRA2	47.363	22.3	23	7	7	7	6	5	4	2	3	3	5	6	5	3	3	4	5	6	5	3	3	4	5	6	5	3	3	4	95407	105320	121270	92030	99065	95480	0.940632	1.03836	1.19562	0.907337	0.976696	0.941351	1.124	0.198245
A0A287A6X6	Ras homolog, mTORC1 binding OS=Bos indicus x Bos taurus OX=30522 GN=RHEB PE=4 SV=1	RHEB	17.792	23.8	18	4	4	4	3	3	3	4	3	2	4	4	4	4	3	4	4	4	4	4	3	4	4	4	4	4	3	4	462350	395170	421890	353860	327350	320080	1.21634	1.0396	1.1099	0.930925	0.861183	0.842057	1.278	0.0111945
A0A287A6X7	Twinkle mtDNA helicase OS=Sus scrofa OX=9823 GN=TWNK PE=4 SV=1	TWNK	66.29	3.2	4	1	1	1	0	1	1	0	1	1	1	1	1	0	1	1	1	1	1	0	1	1	1	1	1	0	1	1	0	0	0	0	0	0
A0A287A6Y3	Glia maturation factor OS=Sus scrofa OX=9823 GN=GMFB PE=1 SV=1	GMFB	15.838	65.4	15	7	4	4	2	3	3	2	2	3	7	6	6	5	5	6	4	3	3	2	2	3	4	3	3	2	2	3	285850	426150	410630	102020	278790	301330	0.950315	1.41675	1.36515	0.339168	0.926844	1.00178	1.646	0.188436
A0A287B5H7	Tubulin beta chain OS=Sus scrofa OX=9823 GN=LOC100624785 PE=1 SV=1	LOC100624785	49.906	68.8	20	23	0	3	3	3	3	4	4	3	22	23	22	23	22	22	0	0	0	0	0	0	3	3	3	3	3	3	1479400	1328200	1126900	1621800	1350300	993480
A0A287A9M7	DRMBL domain-containing protein OS=Sus scrofa OX=9823 GN=DCLRE1C PE=3 SV=1	DCLRE1C	67.607	8.4	16	4	4	4	0	3	3	3	4	3	1	4	3	4	4	4	1	4	3	4	4	4	1	4	3	4	4	4	0	25158	19207	33760	25551	23974		0.985429	0.752331	1.32237	1.00082	0.939052	0.799	0.280047
A5A772	Hermansky-Pudlak syndrome 3 protein homolog OS=Sus scrofa OX=9823 GN=HPS3 PE=2 SV=1	HPS3	113.16	12.7	21	8	8	8	2	2	3	3	5	6	4	4	6	4	6	7	4	4	6	4	6	7	4	4	6	4	6	7	35117	38013	26191	26142	37178	25825	1.11798	1.21018	0.833816	0.832256	1.1836	0.822164	1.114	0.539002
A0A5G2R8C4	Chromosome 3 C7orf50 homolog OS=Sus scrofa OX=9823 GN=C3H7orf50 PE=4 SV=1	C3H7orf50	20.284	18.3	8	2	2	2	0	2	2	1	2	1	2	2	2	2	2	2	2	2	2	2	2	2	2	2	2	2	2	2	19668	53749	69250	31598	79496	72838	0.361324	0.987431	1.2722	0.580492	1.46043	1.33812	0.776	0.562343
A0A287A722	3'(2'), 5'-bisphosphate nucleotidase 1 OS=Sus scrofa OX=9823 GN=BPNT1 PE=1 SV=1	BPNT1	33.43	50.6	78	13	13	13	12	13	14	11	14	14	12	12	13	12	13	13	12	12	13	12	13	13	12	12	13	12	13	13	207180	221990	294550	103700	240640	252530	0.941307	1.00859	1.33827	0.471153	1.09333	1.14735	1.213	0.45457
F1RUY8	TBC1 domain family member 10C OS=Sus scrofa OX=9823 GN=TBC1D10C PE=4 SV=2	TBC1D10C	49.218	30.1	43	11	11	11	6	7	8	7	7	8	8	8	8	9	9	9	8	8	8	9	9	9	8	8	8	9	9	9	273950	300380	348690	343370	364740	358590	0.826096	0.905796	1.05147	1.03543	1.09987	1.08133	0.865	0.108649
A0A5G2R3E3	complement receptor type 2 isoform X8 OS=Balaenoptera acutorostrata scammoni OX=310752 GN=CR2 PE=4 SV=1	CR2	113.18	4.2	4	3	3	3	0	0	1	0	3	0	0	0	1	0	3	0	0	0	1	0	3	0	0	0	1	0	3	0	0	0	0	0	0	0
F1S9C6	Matrix metalloproteinase-14 OS=Sus scrofa OX=9823 GN=MMP14 PE=3 SV=3	MMP14	62.308	18.2	17	7	7	7	5	5	4	1	1	1	6	7	6	2	1	2	6	7	6	2	1	2	6	7	6	2	1	2	253870	124990	69645	23908	0	15756	2.60023	1.28019	0.713329	0.244874		0.161379	7.538	0.0330298
F1SUA1	Zinc finger CCCH-type containing 8 OS=Sus scrofa OX=9823 GN=ZC3H8 PE=4 SV=3	ZC3H8	35.601	9.7	3	2	2	2	0	0	0	1	1	1	0	0	0	1	1	1	0	0	0	1	1	1	0	0	0	1	1	1	0	0	0	0	0	0
A0A287BAZ0	Neuroplastin OS=Sus scrofa OX=9823 GN=NPTN PE=1 SV=2	NPTN	41.351	11.7	18	3	2	3	3	3	3	3	4	2	2	3	3	2	3	3	2	2	2	2	2	2	2	3	3	2	3	3	87372	146530	101250	136050	91494	88496	0.805034	1.35011	0.932905	1.25355	0.843014	0.815391	1.06	0.805954
A0A287A772	ARF GTPase-activating protein GIT2 isoform 5 OS=Sus scrofa OX=9823 GN=GIT2 PE=4 SV=1	GIT2	81.386	41.4	81	19	16	19	9	14	16	15	14	13	14	16	17	15	16	13	11	14	14	12	14	12	14	16	17	15	16	13	210150	274180	318500	272420	287550	287780	0.763913	0.996668	1.15777	0.99027	1.04527	1.04611	0.947	0.606725
A0A287A792	Probable RNA polymerase II nuclear localization protein SLC7A6OS OS=Sus scrofa OX=9823 GN=SLC7A6OS PE=3 SV=1	SLC7A6OS	35.136	4.5	4	1	1	1	1	0	0	1	1	1	1	1	1	1	1	1	1	1	1	1	1	1	1	1	1	1	1	1	0	0	0	0	0	0
A0A287A7A8	Bromodomain containing 1 OS=Sus scrofa OX=9823 GN=BRD1 PE=4 SV=1	BRD1	114.68	7.2	12	8	7	8	1	0	1	3	4	3	1	3	4	6	6	7	1	3	3	5	5	6	1	3	4	6	6	7	0	37135	40007	60172	48309	47572		0.796222	0.857801	1.29017	1.03581	1.02001	0.741	0.0632168
I3LAN0	Zinc finger E-box binding homeobox 2 OS=Sus scrofa OX=9823 GN=ZEB2 PE=3 SV=2	ZEB2	123.98	13	26	10	10	10	3	6	3	7	3	4	5	8	3	10	7	6	5	8	3	10	7	6	5	8	3	10	7	6	34540	52636	25591	72410	43069	37165	0.780827	1.18991	0.578522	1.63693	0.973637	0.840169	0.739	0.354755
F1SR76	Aspartyl aminopeptidase OS=Sus scrofa OX=9823 GN=DNPEP PE=1 SV=4	DNPEP	48.244	40.9	68	12	12	12	12	11	11	11	12	11	10	11	11	10	11	11	10	11	11	10	11	11	10	11	11	10	11	11	393800	341760	450870	218320	353690	373980	1.10804	0.961612	1.26862	0.614288	0.995179	1.05227	1.254	0.259785
A0A287A7C4	Sushi domain containing 1 OS=Sus scrofa OX=9823 GN=SUSD1 PE=4 SV=1	SUSD1	80.382	7.6	5	4	4	4	0	0	0	4	0	1	0	1	0	4	1	3	0	1	0	4	1	3	0	1	0	4	1	3	0	0	0	41428	0	31546				1.13542		0.864582
A0A287A7C7	Decay-accelerating factor CD55 OS=Sus scrofa OX=9823 GN=CD55 PE=2 SV=1	CD55	36.479	18.9	11	5	5	5	2	1	1	4	0	3	4	2	2	5	3	5	4	2	2	5	3	5	4	2	2	5	3	5	320660	163540	200790	434980	176090	296980	1.20773	0.615954	0.756252	1.6383	0.663223	1.11854	0.754	0.479054
A0A287A7F4	3'-phosphoadenosine 5'-phosphosulfate synthase 1 OS=Sus scrofa OX=9823 GN=PAPSS1 PE=3 SV=1	PAPSS1	90.27	28.6	84	19	18	19	14	14	14	12	15	15	16	16	13	15	17	14	15	15	12	14	16	13	16	16	13	15	17	14	178530	178460	175300	192870	168680	176130	1.00113	1.00074	0.983018	1.08154	0.945896	0.987673	0.99	0.841151
I3LIM8	alpha-1,2-Mannosidase OS=Sus scrofa OX=9823 GN=LOC110258087 PE=3 SV=3	LOC110258087	72.546	34.8	41	17	17	17	10	5	5	11	4	6	12	11	11	15	10	11	12	11	11	15	10	11	12	11	11	15	10	11	74299	58912	47291	58821	40111	38785	1.4009	1.11078	0.891669	1.10907	0.75629	0.731289	1.311	0.218731
A0A287A7G8	Histone H2B OS=Sus scrofa OX=9823 GN=H2BC11 PE=3 SV=1	H2BC11	16.719	65.1	20	14	0	3	3	4	2	5	4	2	13	13	14	14	12	12	0	0	0	0	0	0	3	3	3	3	3	3	8292800	11311000	12169000	14092000	11039000	10521000
F1SB61	Female-lethal(2)D homolog OS=Sus scrofa OX=9823 GN=WTAP PE=1 SV=2	WTAP	43.418	33.1	30	9	9	9	4	5	5	4	7	5	6	6	8	6	8	8	6	6	8	6	8	8	6	6	8	6	8	8	149930	162050	212170	165680	179070	170800	0.86523	0.935174	1.22441	0.956122	1.03339	0.985669	1.017	0.960218
A0A287A7H6	RNA helicase OS=Sus scrofa OX=9823 GN=DDX47 PE=3 SV=1	DDX47	54.939	37.1	68	15	1	15	8	13	10	13	13	11	11	14	13	14	14	14	1	1	1	1	1	1	11	14	13	14	14	14	80694	121100	122130	152780	139920	118720
A0A287A7I2	Actinin alpha 4 OS=Sus scrofa OX=9823 GN=ACTN4 PE=1 SV=1	ACTN4	130.96	52.4	5	54	1	1	1	1	1	0	1	1	54	52	51	44	52	50	1	1	1	1	1	1	1	1	1	1	1	1	0	0	0	0	0	0
A0A287AMJ7	Polypeptide N-acetylgalactosaminyltransferase OS=Sus scrofa OX=9823 GN=GALNT6 PE=3 SV=1	GALNT6	65.947	6.6	8	3	3	3	4	1	0	2	0	1	3	1	1	2	0	1	3	1	1	2	0	1	3	1	1	2	0	1	89704	0	0	40921	0	0	1.37346			0.626542			2.192
A0A287A7K4	Ribokinase OS=Sus scrofa OX=9823 GN=RBKS PE=1 SV=1	RBKS	34.463	21.1	29	5	5	5	6	5	5	2	5	6	5	5	5	3	5	5	5	5	5	3	5	5	5	5	5	3	5	5	315840	144990	242110	70593	160430	181840	1.69836	0.779654	1.3019	0.379599	0.862679	0.977807	1.703	0.20842
A0A5G2R716	START domain-containing protein 3 OS=Sus scrofa OX=9823 GN=STARD3 PE=3 SV=1	STARD3	48.155	14.4	8	3	3	3	3	1	0	2	1	1	3	1	1	2	1	1	3	1	1	2	1	1	3	1	1	2	1	1	35594	0	0	40994	0	0	0.929493			1.07051			0.868
A0A287A7M9	Inducible T-cell costimulator OS=Sus scrofa OX=9823 GN=ICOS PE=4 SV=2	ICOS	19.484	9.5	1	1	1	1	0	1	0	0	0	0	0	1	0	0	0	0	0	1	0	0	0	0	0	1	0	0	0	0	0	0	0	0	0	0
A0A287A7N7	rRNA adenine N(6)-methyltransferase OS=Sus scrofa OX=9823 GN=DIMT1 PE=3 SV=1	DIMT1	35.367	47.3	46	11	11	11	6	7	7	10	9	7	8	9	8	11	10	9	8	9	8	11	10	9	8	9	8	11	10	9	84762	91225	104260	124090	110520	118310	0.803219	0.864464	0.987986	1.1759	1.04731	1.12113	0.794	0.0281834
A0A287A7Q3	G protein subunit beta 1 OS=Sus scrofa OX=9823 GN=GNB1 PE=3 SV=1	GNB1	37.377	69.4	102	15	8	15	16	19	16	16	17	18	13	14	13	14	15	15	6	7	7	8	8	8	13	14	13	14	15	15	2379000	2482000	2196200	2555600	2051100	2112200	1.03614	1.081	0.956526	1.11306	0.89333	0.919941	1.05	0.534904
A0A287A7Q5	Chloride intracellular channel protein OS=Sus scrofa OX=9823 GN=CLIC2 PE=1 SV=1	CLIC2	28.312	41.3	25	8	8	8	8	4	8	0	2	3	8	6	8	3	5	5	8	6	8	3	5	5	8	6	8	3	5	5	274320	151580	195920	17246	42108	38721	2.28633	1.26335	1.63291	0.143738	0.350951	0.322722	6.34	0.00472813
A0A287A7Q7	Eukaryotic translation initiation factor 5 OS=Sus scrofa OX=9823 GN=EIF5 PE=3 SV=1	EIF5	49.049	47.4	89	18	18	18	12	12	16	17	16	16	14	14	16	16	15	15	14	14	16	16	15	15	14	14	16	16	15	15	518880	649470	639420	509240	573650	537590	0.908125	1.13668	1.11909	0.891254	1.00398	0.940871	1.116	0.258577
A0A5G2QHT5	Paired box 5 OS=Sus scrofa OX=9823 GN=PAX5 PE=4 SV=1	PAX5	32.458	26.4	18	7	7	7	1	2	1	7	4	3	3	4	3	7	6	5	3	4	3	7	6	5	3	4	3	7	6	5	39353	32742	47465	131440	144100	93592	0.483163	0.401996	0.58276	1.61378	1.76921	1.14909	0.324	0.00269596
A0A287AQJ5	Multifunctional fusion protein OS=Sus scrofa OX=9823 GN=PKM PE=1 SV=1	PKM	126.28	37.1	431	45	4	45	65	75	69	75	72	75	43	43	44	44	43	43	4	4	4	3	4	4	43	43	44	44	43	43	5649000	6221100	5549600	4928400	5439700	5481600	1.01877	1.12195	1.00085	0.888817	0.981028	0.988584	1.099	0.128343
A0A287A7S9	Acyl-coenzyme A oxidase OS=Sus scrofa OX=9823 GN=ACOX1 PE=1 SV=2	ACOX1	74.609	41.5	74	18	3	18	16	12	14	12	10	10	18	16	17	16	15	15	3	3	3	2	3	2	18	16	17	16	15	15	263080	106580	126950	132860	77192	69654	2.0333	0.823737	0.981173	1.02685	0.596602	0.538343	1.775	0.192142
A0A287A7T4	ETS proto-oncogene 1, transcription factor OS=Sus scrofa OX=9823 GN=ETS1 PE=3 SV=1	ETS1	53.211	30	46	9	2	9	7	8	7	8	8	8	8	8	8	7	9	8	1	2	2	1	2	2	8	8	8	7	9	8	186270	214020	294570	271620	278020	275690	0.735184	0.84471	1.16263	1.07205	1.09731	1.08811	0.842	0.232749
F1SDC9	Tetratricopeptide repeat domain 19 OS=Sus scrofa OX=9823 GN=TTC19 PE=1 SV=3	TTC19	32.719	3.5	5	1	1	1	0	1	1	1	1	1	1	1	1	1	1	1	1	1	1	1	1	1	1	1	1	1	1	1	0	0	0	0	0	0
A0A287A7U3	Mitogen-activated protein kinase OS=Sus scrofa OX=9823 GN=MAPK7 PE=3 SV=1	MAPK7	79.587	7.8	10	4	4	4	1	1	2	2	1	3	1	3	2	3	2	3	1	3	2	3	2	3	1	3	2	3	2	3	0	132270	270710	75342	0	241660		0.734852	1.50398	0.418577		1.34259	1.271	0.66999
F1RJV1	Kinesin-like protein OS=Sus scrofa OX=9823 GN=KIF3A PE=1 SV=4	KIF3A	76.393	3.5	2	2	1	1	0	0	0	0	1	1	1	1	0	2	2	1	0	0	0	1	1	1	0	0	0	1	1	1	0	0	0	0	0	0
A0A287A7V2	Acyl-CoA thioesterase 7 OS=Sus scrofa OX=9823 GN=ACOT7 PE=1 SV=1	ACOT7	38.651	34.6	54	9	9	9	8	10	8	8	10	10	8	9	9	8	9	9	8	9	9	8	9	9	8	9	9	8	9	9	217720	307450	298150	282600	287400	300050	0.771432	1.08937	1.05641	1.00132	1.01832	1.06315	0.946	0.58325
A0A287A7V3	Beta-hexosaminidase OS=Sus scrofa OX=9823 GN=HEXA PE=1 SV=1	HEXA	62.597	43.1	108	18	18	18	25	19	19	14	15	16	18	15	17	13	12	12	18	15	17	13	12	12	18	15	17	13	12	12	1766600	722290	1011600	252310	277820	303400	2.44567	0.999935	1.40046	0.349297	0.384613	0.420026	4.2	0.00678277
A0A287BN19	Disheveled-associated activator of morphogenesis 1 isoform 2 OS=Sus scrofa OX=9823 GN=DAAM1 PE=4 SV=1	DAAM1	122.22	6.9	7	6	6	6	1	0	0	3	0	3	2	2	3	3	2	6	2	2	3	3	2	6	2	2	3	3	2	6	0	20753	16498	86604	16678	46433		0.554994	0.441203	2.31604	0.446017	1.24175	0.373	0.297762
F1SKN6	MICAL like 1 OS=Sus scrofa OX=9823 GN=MICALL1 PE=1 SV=3	MICALL1	92.418	15.5	29	9	9	9	3	4	5	4	6	7	3	5	7	8	9	9	3	5	7	8	9	9	3	5	7	8	9	9	67510	39274	38776	60732	52803	69155	1.234	0.71788	0.708777	1.1101	0.965173	1.26407	0.797	0.266582
A0A5G2R8N2	Pyroglutamyl-peptidase I OS=Sus scrofa OX=9823 GN=PGPEP1 PE=3 SV=1	PGPEP1	28.522	15.2	14	3	3	3	3	3	2	0	4	2	2	2	2	1	3	3	2	2	2	1	3	3	2	2	2	1	3	3	70028	37186	35377	0	33976	33158	1.66952	0.886542	0.843414		0.810013	0.790511	1.416	0.372554
A0A287A7Y0	TATA-box binding protein associated factor 3 OS=Sus scrofa OX=9823 GN=TAF3 PE=4 SV=1	TAF3	102.13	3.1	8	2	2	2	0	0	2	1	3	2	0	1	2	1	2	2	0	1	2	1	2	2	0	1	2	1	2	2	0	0	21103	0	42211	23597			0.728435		1.45704	0.814523	0.641
A0A287A7Z0	Suppressor APC domain containing 2 OS=Sus scrofa OX=9823 GN=SAPCD2 PE=4 SV=2	SAPCD2	43.644	2	7	1	1	1	1	1	1	1	1	2	1	1	1	1	1	1	1	1	1	1	1	1	1	1	1	1	1	1	0	0	0	0	0	0
A0A5G2QFD4	Forkhead box J3 OS=Sus scrofa OX=9823 GN=FOXJ3 PE=4 SV=1	FOXJ3	17.925	11.9	4	1	1	1	0	0	1	1	1	1	1	0	1	1	1	1	1	0	1	1	1	1	1	0	1	1	1	1	0	0	0	0	0	0
A0A287A808	Cytochrome c oxidase subunit OS=Sus scrofa OX=9823 GN=COX6B PE=1 SV=1	COX6B	10.156	73.3	50	7	7	7	8	8	8	10	9	7	6	6	6	7	7	7	6	6	6	7	7	7	6	6	6	7	7	7	1966100	1854400	1836600	2764900	1754000	1800100	0.985012	0.92905	0.920133	1.38521	0.87875	0.901846	0.895	0.585118
A0A287A814	DNA replication complex GINS protein PSF2 OS=Sus scrofa OX=9823 GN=GINS2 PE=3 SV=1	GINS2	21.009	20	8	3	3	3	0	2	0	3	2	1	0	2	0	3	3	2	0	2	0	3	3	2	0	2	0	3	3	2	0	18604	0	24355	20004	20873		0.887638		1.16203	0.954435	0.995897	0.856
F1S887	Signal-regulatory protein beta 1 OS=Sus scrofa domesticus OX=9825 GN=SIRPB1 PE=4 SV=1	SIRPB1	41.918	16.2	2	6	2	2	0	1	0	1	0	0	2	6	4	5	3	3	0	2	0	2	1	0	0	2	0	2	1	0	0	26348	0	25947	0	0		1.00767		0.992332			1.015
A0A287A820	RGS domain-containing protein OS=Sus scrofa OX=9823 GN=RGS3 PE=4 SV=2	RGS3	56.088	25.2	33	9	9	9	3	5	6	5	7	7	4	6	6	8	8	8	4	6	6	8	8	8	4	6	6	8	8	8	26166	76463	105030	78187	108480	116590	0.307283	0.897952	1.23343	0.918198	1.27395	1.36919	0.685	0.303909
A0A287A821	Threonine synthase-like 1 OS=Sus scrofa OX=9823 GN=THNSL1 PE=1 SV=2	THNSL1	83.272	18.4	23	9	9	9	2	3	0	7	6	5	3	3	3	7	6	5	3	3	3	7	6	5	3	3	3	7	6	5	18601	18062	17012	61013	26049	38894	0.621307	0.603303	0.568232	2.03794	0.870084	1.29913	0.426	0.0325837
A0A287A837	Leucine zipper and CTNNBIP1 domain-containing protein OS=Sus scrofa OX=9823 GN=LZIC PE=1 SV=2	LZIC	21.351	43.9	29	7	7	7	3	4	7	2	7	6	6	6	7	4	7	6	6	6	7	4	7	6	6	6	7	4	7	6	155600	165700	183260	40194	185340	183810	1.02155	1.08786	1.20315	0.263883	1.2168	1.20676	1.233	0.463903
A0A287A853	G protein subunit alpha 13 OS=Sus scrofa OX=9823 GN=GNA13 PE=1 SV=1	GNA13	44.028	50.7	71	16	16	16	10	10	10	15	13	13	11	12	12	15	14	14	11	12	12	15	14	14	11	12	12	15	14	14	390520	370030	411300	606530	496530	529240	0.83559	0.791748	0.880053	1.29778	1.06242	1.13241	0.718	0.00776827
A0A5G2REB2	Kelch-like protein 36 OS=Sus scrofa OX=9823 GN=KLHL36 PE=4 SV=1	KLHL36	62.672	5.2	2	2	2	2	0	0	0	0	2	0	0	1	0	1	2	0	0	1	0	1	2	0	0	1	0	1	2	0	0	0	0	0	0	0
A0A287A864	GIPC PDZ domain containing family member 1 OS=Sus scrofa OX=9823 GN=GIPC1 PE=4 SV=2	GIPC1	34.664	8.4	6	2	1	1	1	1	1	1	1	1	2	2	2	2	2	2	1	1	1	1	1	1	1	1	1	1	1	1	0	0	0	0	0	0
A0A5G2QVF8	RING-type E3 ubiquitin transferase OS=Sus scrofa OX=9823 GN=RMND5A PE=1 SV=1	RMND5A	44.398	16.7	7	5	5	5	0	1	0	2	3	1	1	2	2	2	4	3	1	2	2	2	4	3	1	2	2	2	4	3	0	13409	0	16967	23558	19510		0.730298		0.924078	1.28305	1.06258	0.67
A0A287A883	Fatty acid desaturase 2 OS=Sus scrofa OX=9823 GN=FADS2 PE=1 SV=2	FADS2	36.393	3.3	2	1	1	1	1	0	0	1	0	0	1	0	0	1	0	0	1	0	0	1	0	0	1	0	0	1	0	0	0	0	0	0	0	0
A0A287B340	Ubiquitin specific peptidase 19 OS=Sus scrofa OX=9823 GN=USP19 PE=1 SV=1	USP19	133.6	8.9	20	7	7	7	1	1	3	6	4	5	1	3	4	6	5	6	1	3	4	6	5	6	1	3	4	6	5	6	0	44055	42385	80875	48415	47370		0.837229	0.805492	1.53696	0.920087	0.900228	0.734	0.307297
A0A287A895	kalirin-like isoform X3 OS=Odocoileus virginianus texanus OX=9880 GN=LOC110140860 PE=3 SV=1	LOC110140860	140.96	12.3	30	13	11	13	5	2	2	12	1	8	9	3	4	13	4	10	8	2	4	11	3	8	9	3	4	13	4	10	89613	13602	32499	152580	7956.4	102040	1.34997	0.204906	0.489577	2.29852	0.119858	1.53717	0.517	0.741168
A0A287ATF9	HMG box transcription factor 1 OS=Sus scrofa OX=9823 GN=HBP1 PE=4 SV=1	HBP1	57.56	9.6	6	3	3	3	0	0	1	1	3	1	1	1	1	1	3	2	1	1	1	1	3	2	1	1	1	1	3	2	0	0	0	0	22572	18536					1.09818	0.90182
A0A287A8B6	PHD finger protein 1 OS=Sus scrofa OX=9823 GN=PHF1 PE=3 SV=1	PHF1	48.064	14.3	13	4	4	4	1	1	3	3	3	2	3	3	4	3	4	4	3	3	4	3	4	4	3	3	4	3	4	4	26239	25624	58797	67686	62502	45781	0.549261	0.536387	1.2308	1.41687	1.30835	0.958333	0.629	0.150033
A0A287A8C0	Cytochrome P450 OS=Sus scrofa OX=9823 GN=CYP2S1 PE=3 SV=1	CYP2S1	71.069	4.3	7	2	2	2	0	3	1	1	1	1	1	2	2	1	1	2	1	2	2	1	1	2	1	2	2	1	1	2	0	75741	19269	0	0	35667		1.73881	0.442366			0.81882	1.332
A0A287A8C3	59 kDa serine/threonine-protein kinase OS=Sus scrofa OX=9823 GN=ILK PE=1 SV=1	ILK	51.281	50.1	138	20	20	20	25	20	21	25	22	25	20	19	20	19	20	20	20	19	20	19	20	20	20	19	20	19	20	20	1456300	720240	839240	1533600	670670	1448800	1.31024	0.648004	0.755069	1.37979	0.603405	1.30349	0.826	0.634792
A0A287A8C7	Plectin OS=Sus scrofa OX=9823 GN=PLEC PE=1 SV=1	PLEC	590.33	54	2	243	1	1	0	1	0	0	1	0	227	225	209	191	203	196	1	1	0	0	1	1	1	1	0	0	1	1	0	0	0	0	0	0
A0A287A8D2	Cell division cycle associated 7 like OS=Sus scrofa OX=9823 GN=CDCA7L PE=4 SV=1	CDCA7L	46.418	7.1	8	3	3	3	1	1	1	3	1	1	1	2	2	3	2	1	1	2	2	3	2	1	1	2	2	3	2	1	0	31381	38876	74872	33032	0		0.704554	0.872829	1.681	0.741621		0.651	0.491373
A0A5G2QJG8	3-ketodihydrosphingosine reductase OS=Lynx canadensis OX=61383 GN=KDSR PE=3 SV=1	KDSR	32.655	15.1	12	3	3	3	2	2	1	1	4	2	1	1	2	1	3	3	1	1	2	1	3	3	1	1	2	1	3	3	58069	55376	61722	83047	35657	45109	1.02783	0.980164	1.09249	1.46995	0.631135	0.798436	1.069	0.630593
A0A5G2QQQ9	Histone deacetylase OS=Sus scrofa OX=9823 GN=HDAC5 PE=3 SV=1	HDAC5	118.55	9.2	13	7	5	6	2	2	2	2	3	2	5	3	2	5	7	5	3	1	1	3	5	3	4	2	2	4	6	4	41731	40333	41375	67455	78836	63989	0.75029	0.725155	0.743889	1.21279	1.41741	1.15047	0.587	0.00113403
A0A287A8G0	DNA (cytosine-5)-methyltransferase OS=Sus scrofa OX=9823 GN=DNMT1 PE=3 SV=2	DNMT1	175.16	20.8	69	20	20	20	2	12	14	13	15	13	6	16	15	15	18	18	6	16	15	15	18	18	6	16	15	15	18	18	84729	122530	139560	116450	146970	133110	0.683897	0.989011	1.12647	0.939935	1.18628	1.07441	0.875	0.409626
K7GKN8	PHD finger protein 20-like protein 1 OS=Sus scrofa OX=9823 GN=PHF20L1 PE=1 SV=3	PHF20L1	19.053	10.1	7	2	2	2	1	1	1	2	1	1	1	1	2	2	2	2	1	1	2	2	2	2	1	1	2	2	2	2	0	0	33857	57703	33988	38456			0.82576	1.40736	0.828955	0.937928	0.78
A0A287A8H2	WD repeat domain 59 OS=Sus scrofa OX=9823 GN=WDR59 PE=4 SV=1	WDR59	105.56	5.7	4	3	3	3	0	0	1	3	0	0	1	0	1	3	1	0	1	0	1	3	1	0	1	0	1	3	1	0	0	0	0	0	0	0
A0A287A8H7	Nudix hydrolase domain-containing protein OS=Sus scrofa OX=9823 GN=NUDT4 PE=1 SV=1	NUDT4	20.329	35	15	4	4	4	1	2	3	4	2	3	2	4	3	4	3	4	2	4	3	4	3	4	2	4	3	4	3	4	658210	487470	592510	1138300	616030	648160	0.953771	0.706362	0.858569	1.64944	0.89265	0.939208	0.723	0.248909
A0A287A8I5	Myosin IG OS=Sus scrofa OX=9823 GN=MYO1G PE=1 SV=2	MYO1G	112.68	52	20	47	1	4	3	3	3	6	3	2	43	43	45	45	44	43	1	1	1	1	1	1	3	4	4	4	4	4	227850	426710	203960	1404400	295750	144480
A0A287A8J5	Ig-like domain-containing protein OS=Sus scrofa OX=9823 GN=LOC110260316 PE=4 SV=1	LOC110260316	36.627	4.6	4	1	1	1	0	0	1	1	1	1	0	1	1	1	1	1	0	1	1	1	1	1	0	1	1	1	1	1	0	0	0	0	0	0
A0A287A8J6	3-methyladenine DNA glycosidase OS=Sus scrofa OX=9823 GN=MPG PE=3 SV=1	MPG	35.169	35.2	30	10	10	10	1	5	5	5	7	7	4	7	6	6	9	9	4	7	6	6	9	9	4	7	6	6	9	9	56780	82554	98396	106800	101570	98138	0.625976	0.910124	1.08478	1.17743	1.11977	1.08193	0.776	0.164311
A0A5G2QLB4	Ribonucleoside-diphosphate reductase OS=Sus scrofa OX=9823 GN=RRM1 PE=1 SV=1	RRM1	89.66	35.5	86	21	21	21	9	14	15	19	17	12	14	16	15	20	18	15	14	16	15	20	18	15	14	16	15	20	18	15	736650	1139500	1056500	1783800	1433400	1478100	0.579435	0.896309	0.831023	1.4031	1.12749	1.16264	0.625	0.0328668
I3L8X2	Zinc finger and BTB domain containing 7A OS=Sus scrofa OX=9823 GN=ZBTB7A PE=4 SV=1	ZBTB7A	61.642	7.3	18	3	3	3	3	2	3	2	4	4	3	3	2	2	3	3	3	3	2	2	3	3	3	3	2	2	3	3	80953	57292	76363	56905	102910	87717	1.05102	0.743827	0.991427	0.738802	1.33609	1.13884	0.867	0.581125
F1RJJ2	Radical SAM core domain-containing protein OS=Sus scrofa OX=9823 GN=CALN1 PE=4 SV=4	CALN1	54.85	3.8	1	1	1	1	0	0	0	1	0	0	0	0	0	1	0	0	0	0	0	1	0	0	0	0	0	1	0	0	0	0	0	0	0	0
A0A5G2R262	CD19 molecule OS=Sus scrofa OX=9823 GN=CD19 PE=4 SV=1	CD19	58.357	7.6	7	3	3	3	1	0	1	2	3	0	1	1	3	2	3	2	1	1	3	2	3	2	1	1	3	2	3	2	0	0	27357	62206	88230	30513			0.525323	1.19451	1.69424	0.585926	0.454
I3LDC7	Isocitrate dehydrogenase [NADP] OS=Sus scrofa OX=9823 GN=IDH1 PE=1 SV=3	IDH1	52.188	44.9	68	18	17	17	18	14	12	8	9	7	17	16	15	11	15	12	16	15	14	10	14	11	16	15	14	10	14	11	582380	339400	372190	101170	200950	206640	1.93833	1.12962	1.23876	0.336723	0.668819	0.687757	2.543	0.0292288
A0A287AP80	HECT domain-containing protein OS=Sus scrofa OX=9823 GN=HERC4 PE=4 SV=2	HERC4	112.96	35.5	113	25	25	25	18	17	19	19	22	18	17	18	19	21	24	23	17	18	19	21	24	23	17	18	19	21	24	23	128080	119720	140190	131990	135300	147190	0.957643	0.895136	1.04819	0.986878	1.01163	1.10053	0.936	0.300157
A0A287A8N4	C-X-C motif chemokine OS=Sus scrofa OX=9823 GN=LOC100520680 PE=3 SV=1	LOC100520680	12.795	41.2	24	5	0	3	5	3	4	4	3	5	5	5	4	5	4	5	0	0	0	0	0	0	3	3	3	3	3	3	546030	226330	199540	275230	135370	395110
A0A287A8P0	OS9 endoplasmic reticulum lectin OS=Sus scrofa OX=9823 GN=OS9 PE=4 SV=2	OS9	75.357	24.4	35	11	11	11	6	6	5	10	4	4	6	7	5	10	5	6	6	7	5	10	5	6	6	7	5	10	5	6	134140	126420	89096	134300	83657	95919	1.21296	1.14315	0.805652	1.21441	0.75647	0.867349	1.114	0.58509
A0A287A8P8	UDP-glucose 4-epimerase OS=Sus scrofa OX=9823 GN=GALE PE=1 SV=1	GALE	34.169	52.9	46	11	11	11	7	8	7	9	8	7	8	9	8	10	10	9	8	9	8	10	10	9	8	9	8	10	10	9	208390	189930	216660	192370	205240	212220	1.02084	0.930414	1.06136	0.942367	1.00541	1.03961	1.008	0.881284
A0A5G2QPJ5	2'-5' oligoadenylate synthase OS=Sus scrofa OX=9823 GN=OAS2 PE=1 SV=1	OAS2	77.939	35.3	72	19	19	19	12	18	9	10	13	10	16	18	14	14	16	14	16	18	14	14	16	14	16	18	14	14	16	14	236650	339060	178640	197430	155010	136700	1.14187	1.63601	0.861961	0.952625	0.747943	0.659595	1.542	0.128244
A0A287A8S2	Two pore calcium channel protein 2 isoform X1 OS=Sus scrofa OX=9823 PE=4 SV=1	--	82.841	7.4	8	3	3	3	3	1	1	1	1	1	3	1	2	2	2	2	3	1	2	2	2	2	3	1	2	2	2	2	241480	0	31475	44744	39723	40873	3.03142		0.395122	0.561694	0.498663	0.5131	3.267	0.404201
A0A287A8S7	Checkpoint protein OS=Sus scrofa OX=9823 GN=HUS1 PE=3 SV=2	HUS1	32.42	4.5	3	1	1	1	0	0	0	1	1	1	0	1	0	1	1	1	0	1	0	1	1	1	0	1	0	1	1	1	0	0	0	0	0	0
A0A287A8T0	Ribosomal protein L7 OS=Sus scrofa OX=9823 GN=RPL7 PE=1 SV=2	RPL7	29.251	53.4	96	16	16	16	15	18	14	17	17	15	16	16	15	16	16	16	16	16	15	16	16	16	16	16	15	16	16	16	2729700	3190800	2984300	4172500	2976000	2535400	0.881084	1.02992	0.963263	1.34679	0.960584	0.818368	0.92	0.698922
A0A287A8V1	RNA helicase OS=Sus scrofa OX=9823 GN=EIF4A1 PE=1 SV=1	EIF4A1	44.492	56.9	179	22	11	18	25	32	27	30	33	32	22	21	21	21	21	21	11	10	10	10	10	10	18	17	17	17	17	17	2650200	3210100	3016700	3368500	3230200	3130400	0.854623	1.03518	0.97281	1.08626	1.04166	1.00947	0.912	0.192797
A0A287A8W2	DNA-(apurinic or apyrimidinic site) lyase OS=Sus scrofa OX=9823 GN=NEIL1 PE=3 SV=1	NEIL1	43.576	13.1	7	3	3	3	0	1	1	1	2	2	1	1	2	1	3	2	1	1	2	1	3	2	1	1	2	1	3	2	0	0	16763	0	18850	21199			0.885183		0.995388	1.11943	0.837
A0A287BNY3	Dedicator of cytokinesis 4 OS=Sus scrofa OX=9823 GN=DOCK4 PE=1 SV=1	DOCK4	212.44	15.6	40	22	22	22	16	9	10	2	2	1	22	17	15	3	4	5	22	17	15	3	4	5	22	17	15	3	4	5	1007400	618990	482360	352680	415280	329240	1.88537	1.15845	0.902746	0.660048	0.777205	0.616179	1.922	0.0547283
A0A287A8X8	LRRcap domain-containing protein OS=Sus scrofa OX=9823 GN=NANS PE=1 SV=2	NANS	28.93	35.6	64	12	9	9	10	12	12	10	11	9	11	12	12	8	12	10	8	9	9	7	9	7	8	9	9	7	9	7	1409500	1430000	1715000	1121400	1505400	1474400	0.977044	0.991254	1.18881	0.777337	1.04352	1.02203	1.111	0.391126
A0A287A8Y0	Protein TSSC4 OS=Sus scrofa OX=9823 GN=TSSC4 PE=3 SV=2	TSSC4	35.403	30.3	23	6	6	6	2	4	4	2	5	6	5	5	5	5	5	6	5	5	5	5	5	6	5	5	5	5	5	6	47393	64841	84408	27611	72636	60939	0.794678	1.08724	1.41534	0.462977	1.21795	1.02181	1.22	0.502872
I3LB85	Rab GTPase-activating protein 1-like isoform X1 OS=Sus scrofa OX=9823 PE=4 SV=1	--	113.97	25.3	81	18	17	18	7	13	14	14	15	18	13	13	15	15	15	17	12	12	14	14	14	16	13	13	15	15	15	17	254550	307340	351630	354430	374330	393870	0.750092	0.90565	1.03616	1.04441	1.10305	1.16063	0.814	0.0957217
A0A287A8Y8	Short-chain-specific acyl-CoA dehydrogenase, mitochondrial OS=Sus scrofa OX=9823 GN=ACADS PE=1 SV=2	ACADS	67.19	48.2	108	20	19	20	19	20	17	18	18	16	17	19	16	18	20	17	16	18	15	17	19	16	17	19	16	18	20	17	659000	512110	642510	1001100	650080	603950	0.971797	0.755185	0.94748	1.47628	0.958643	0.890618	0.804	0.324986
A0A287A8Z1	Diacylglycerol kinase OS=Sus scrofa OX=9823 GN=DGKQ PE=3 SV=2	DGKQ	95.918	2.4	1	1	1	1	0	0	0	1	0	0	1	0	0	1	0	0	1	0	0	1	0	0	1	0	0	1	0	0	0	0	0	0	0	0
A0A287B5X6	BTB domain containing 11 OS=Sus scrofa OX=9823 GN=BTBD11 PE=1 SV=1	BTBD11	108.25	16	38	12	12	12	1	5	6	8	10	8	3	7	7	10	9	10	3	7	7	10	9	10	3	7	7	10	9	10	19445	30229	38723	36733	34373	41357	0.580852	0.902987	1.15672	1.09727	1.02677	1.2354	0.786	0.255205
A0A287A8Z7	centriolin isoform X2 OS=Tursiops truncatus OX=9739 GN=CNTRL PE=4 SV=1	CNTRL	267.91	13.1	65	23	23	23	4	8	10	14	17	12	9	13	15	15	19	13	9	13	15	15	19	13	9	13	15	15	19	13	28888	35082	47762	80555	53994	55411	0.57452	0.697705	0.949883	1.60206	1.07382	1.102	0.588	0.051907
A0A287A900	Adseverin OS=Sus scrofa OX=9823 GN=SCIN PE=1 SV=1	SCIN	73.817	1.7	1	1	1	1	1	0	0	0	0	0	1	1	0	1	0	0	1	1	0	1	0	0	1	1	0	1	0	0	0	0	0	0	0	0
A0A287A905	Anoctamin OS=Sus scrofa OX=9823 GN=ANO6 PE=1 SV=2	ANO6	105.52	22	68	15	15	15	14	11	9	13	10	11	14	14	11	15	13	12	14	14	11	15	13	12	14	14	11	15	13	12	134670	84020	77693	156550	46689	83725	1.38515	0.864185	0.799109	1.61019	0.480218	0.861151	1.033	0.771926
A0A287A923	VWFA domain-containing protein OS=Sus scrofa OX=9823 GN=GTF2H2 PE=3 SV=2	GTF2H2	69.62	9.8	15	5	5	5	1	2	2	3	4	3	2	4	4	4	5	5	2	4	4	4	5	5	2	4	4	4	5	5	24303	25519	24888	43796	36292	37418	0.758615	0.796573	0.776876	1.36709	1.13285	1.168	0.636	0.00168653
A0A5G2QXG3	Bifunctional epoxide hydrolase 2 OS=Sus scrofa OX=9823 GN=EPHX2 PE=1 SV=1	EPHX2	42.157	4.6	1	1	1	1	0	1	0	0	0	0	0	1	0	1	0	1	0	1	0	1	0	1	0	1	0	1	0	1	0	0	0	0	0	0
A0A287A937	Ceramide synthase 5 OS=Sus scrofa OX=9823 GN=CERS5 PE=4 SV=1	CERS5	44.619	4.2	1	1	1	1	0	0	0	1	0	0	0	0	0	1	0	0	0	0	0	1	0	0	0	0	0	1	0	0	0	0	0	0	0	0
A0A287A963	RUNX family transcription factor 2 OS=Sus scrofa OX=9823 GN=RUNX2 PE=4 SV=2	RUNX2	47.316	9.5	8	3	1	2	1	1	2	1	1	2	3	3	3	3	3	3	1	1	1	1	1	1	2	2	2	2	2	2	304270	398100	321950	342470	353800	296970
A0A287A976	COP9 signalosome subunit 5 OS=Sus scrofa OX=9823 GN=COPS5 PE=1 SV=2	COPS5	45.59	42.8	67	13	13	13	13	10	9	11	12	12	12	13	12	11	12	12	12	13	12	11	12	12	12	13	12	11	12	12	241230	253050	268020	188380	254600	246830	0.996743	1.04558	1.10744	0.778371	1.05199	1.01988	1.105	0.343182
A0A287A992	Polysacc_synt_4 domain-containing protein OS=Sus scrofa OX=9823 GN=PBDC1 PE=1 SV=1	PBDC1	22.853	41.7	36	8	8	8	6	5	6	6	6	7	6	6	7	8	8	7	6	6	7	8	8	7	6	6	7	8	8	7	109880	157980	163040	149210	161570	158680	0.73224	1.05278	1.0865	0.994336	1.0767	1.05744	0.918	0.479305
A0A287AV71	Erythrocyte membrane protein band 4.1 like 3 OS=Sus scrofa OX=9823 GN=EPB41L3 PE=1 SV=2	EPB41L3	102.29	29.8	33	19	14	14	12	8	9	1	1	2	17	14	14	5	10	10	13	9	10	2	5	6	13	9	10	2	5	6	176970	56628	88116	18097	21262	21579	2.7749	0.88793	1.38166	0.283762	0.333389	0.33836	5.279	0.00985296
A0A5G2REF7	Mitochondrial pyruvate carrier OS=Sus scrofa OX=9823 GN=MPC1 PE=1 SV=1	MPC1	12.388	26.6	3	2	2	2	2	0	0	1	0	0	2	0	1	1	1	0	2	0	1	1	1	0	2	0	1	1	1	0	0	0	0	0	0	0
A0A287A9D0	Protein-tyrosine-phosphatase OS=Sus scrofa OX=9823 GN=PTPRC PE=1 SV=1	PTPRC	124.31	45.1	327	45	2	45	48	53	50	63	56	57	40	43	42	42	43	43	2	2	2	2	2	2	40	43	42	42	43	43	2676400	3512900	3529700	4647200	3601700	3741000	0.739715	0.970911	0.975554	1.28441	0.995453	1.03395	0.811	0.155483
A0A287A9D6	Transmembrane protein 50B OS=Sus scrofa OX=9823 GN=TMEM50B PE=3 SV=2	TMEM50B	14.149	15.9	9	2	2	2	1	1	1	2	2	2	2	1	2	2	2	2	2	1	2	2	2	2	2	1	2	2	2	2	48020	0	25592	60497	37748	45012	1.10712		0.590034	1.39478	0.870295	1.03777	0.771	0.397173
A0A287A9F0	Mitogen-activated protein kinase kinase kinase kinase 2 OS=Sus scrofa OX=9823 GN=MAP4K2 PE=3 SV=2	MAP4K2	91.287	39.5	84	22	22	22	11	14	13	17	15	14	16	16	17	20	17	16	16	16	17	20	17	16	16	16	17	20	17	16	114620	162150	162810	197430	192870	205340	0.664323	0.9398	0.943626	1.14428	1.11785	1.19012	0.738	0.0547949
A0A287A9G0	LanC like 2 OS=Sus scrofa OX=9823 GN=LANCL2 PE=1 SV=1	LANCL2	51.303	48	95	17	17	17	13	15	15	17	17	18	14	14	14	17	14	15	14	14	14	17	14	15	14	14	14	17	14	15	294190	272180	318970	297670	335850	348300	0.945361	0.874633	1.02499	0.956544	1.07923	1.11924	0.902	0.192354
A0A287A9G3	G protein subunit alpha o1 OS=Sus scrofa OX=9823 GN=GNAO1 PE=1 SV=1	GNAO1	40.13	16.9	3	5	1	1	0	0	0	1	1	1	4	4	3	4	5	4	0	1	0	1	1	1	0	1	0	1	1	1	0	0	0	0	0	0
A0A287A9H4	Heterogeneous nuclear ribonucleoprotein H2 OS=Sus scrofa OX=9823 GN=HNRNPH2 PE=1 SV=2	HNRNPH2	49.249	39.9	45	14	5	5	7	7	9	8	7	7	13	14	14	13	14	14	5	5	5	5	5	5	5	5	5	5	5	5	509770	573750	608570	634950	634780	572240	0.865469	0.974092	1.03321	1.078	1.07771	0.971528	0.919	0.239403
A0A5G2R4T0	SAMM50 sorting and assembly machinery component OS=Sus scrofa OX=9823 GN=SAMM50 PE=1 SV=1	SAMM50	51.503	53.3	95	20	20	20	17	12	14	19	21	12	18	17	17	19	19	19	18	17	17	19	19	19	18	17	17	19	19	19	315170	242460	268830	411880	281990	259300	1.06259	0.817451	0.906357	1.38865	0.950726	0.874227	0.867	0.473918
A0A287A9I8	ATP synthase subunit gamma OS=Sus scrofa OX=9823 GN=ATP5F1C PE=1 SV=2	ATP5F1C	30.337	43.4	63	11	11	11	10	9	10	11	12	11	10	9	11	10	10	11	10	9	11	10	10	11	10	9	11	10	10	11	1976200	1739700	1912900	2399800	2018100	1961500	0.987425	0.869256	0.955797	1.19908	1.00836	0.98008	0.882	0.171657
A0A287BGU4	AAA domain-containing protein OS=Sus scrofa OX=9823 GN=LOC100516390 PE=1 SV=2	LOC100516390	71.072	20.2	31	9	9	9	2	6	5	7	6	5	3	7	7	8	8	7	3	7	7	8	8	7	3	7	7	8	8	7	88019	76898	64403	101870	60202	58056	1.17503	1.02657	0.859761	1.35993	0.803679	0.775031	1.042	0.756283
F1STX7	Lysine-specific histone demethylase OS=Sus scrofa OX=9823 GN=KDM1A PE=1 SV=3	KDM1A	94.856	28.9	87	17	17	17	13	16	12	17	16	13	14	14	12	16	15	13	14	14	12	16	15	13	14	14	12	16	15	13	84633	87741	106770	116480	111590	104970	0.829486	0.859947	1.04645	1.14162	1.09369	1.02881	0.838	0.0818233
A0A287A9L0	WD repeat domain 20 OS=Sus scrofa OX=9823 GN=WDR20 PE=4 SV=1	WDR20	56.989	9	12	4	4	4	1	2	2	1	3	3	1	3	3	2	4	4	1	3	3	2	4	4	1	3	3	2	4	4	0	25271	22404	20923	28296	26238		1.02618	0.909755	0.849617	1.14901	1.06544	0.948	0.73017
A0A287A9L5	Vacuolar protein sorting-associated protein 16 homolog OS=Sus scrofa OX=9823 GN=VPS16 PE=1 SV=1	VPS16	89.849	29.7	71	16	0	16	12	12	11	12	12	12	14	14	13	14	14	14	0	0	0	0	0	0	14	14	13	14	14	14	235760	218300	224790	283720	227230	218770
A0A5G2QV75	Myosin light chain kinase, smooth muscle OS=Sus scrofa OX=9823 GN=MYLK PE=1 SV=1	MYLK	118.95	5.2	10	5	5	5	4	1	1	1	0	3	4	3	2	2	3	5	4	3	2	2	3	5	4	3	2	2	3	5	367120	84645	94617	51989	157210	116960	2.52449	0.582059	0.650631	0.357501	1.08105	0.804272	1.675	0.551044
F1SR93	Non-specific serine/threonine protein kinase OS=Sus scrofa OX=9823 GN=LRRK1 PE=4 SV=3	LRRK1	225.62	1.2	7	2	2	2	1	1	1	1	2	1	1	2	2	2	2	2	1	2	2	2	2	2	1	2	2	2	2	2	0	12071	9097.8	28628	23143	11461		0.7151	0.538964	1.69596	1.37102	0.678963	0.502	0.189755
A0A287AS98	DNA-dependent protein kinase catalytic subunit OS=Sus scrofa OX=9823 GN=PRKDC PE=3 SV=1	PRKDC	459.8	6.6	42	18	18	18	2	2	5	14	14	5	7	6	5	17	17	12	7	6	5	17	17	12	7	6	5	17	17	12	27664	21309	29482	40585	32038	25531	0.939839	0.723938	1.0016	1.37881	1.08844	0.867374	0.799	0.265162
F1RX98	Protein misato homolog 1 OS=Sus scrofa OX=9823 GN=MSTO1 PE=3 SV=4	MSTO1	57.161	2.3	6	1	1	1	1	1	1	1	1	1	1	1	1	1	1	1	1	1	1	1	1	1	1	1	1	1	1	1	0	0	0	0	0	0
F1S9Y5	Serine/threonine-protein phosphatase 2A 56 kDa regulatory subunit OS=Sus scrofa OX=9823 GN=PPP2R5C PE=1 SV=4	PPP2R5C	57.907	26	21	11	5	5	2	4	4	4	5	2	8	9	10	10	10	10	3	5	5	5	5	5	3	5	5	5	5	5	108120	120510	132110	99234	106820	114460	0.952244	1.06137	1.16353	0.873982	0.940794	1.00808	1.126	0.176315
A0A287A9Q7	U6 small nuclear RNA (adenine-(43)-N(6))-methyltransferase OS=Sus scrofa OX=9823 GN=METTL16 PE=3 SV=1	METTL16	63.711	18.5	26	7	7	7	1	4	6	3	7	5	6	7	7	5	6	5	6	7	7	5	6	5	6	7	7	5	6	5	46174	59087	61533	46705	72962	64146	0.790184	1.01117	1.05303	0.799271	1.24861	1.09774	0.907	0.611791
A0A480Y892	60S ribosomal export protein NMD3 OS=Sus scrofa OX=9823 GN=NMD3 PE=3 SV=1	NMD3	57.939	31.4	35	11	11	11	1	5	5	9	7	8	4	9	8	10	11	11	4	9	8	10	11	11	4	9	8	10	11	11	29769	51115	49670	69558	61761	62548	0.550562	0.945346	0.918621	1.28644	1.14224	1.15679	0.673	0.0781816
A0A287A9R8	DNA mismatch repair protein OS=Sus scrofa OX=9823 GN=MSH3 PE=1 SV=1	MSH3	126.23	14.4	37	12	12	12	3	4	3	9	11	7	7	9	8	10	12	9	7	9	8	10	12	9	7	9	8	10	12	9	34133	25927	35618	35323	42891	37377	0.969371	0.736322	1.01154	1.00317	1.2181	1.0615	0.828	0.164746
A0A287A9S7	DNA-directed RNA polymerase subunit beta OS=Sus scrofa OX=9823 GN=POLR1B PE=3 SV=2	POLR1B	128.44	21.5	54	20	20	20	2	8	9	10	14	11	12	12	14	15	19	14	12	12	14	15	19	14	12	12	14	15	19	14	45651	62519	68803	75428	72738	66127	0.700051	0.958719	1.05508	1.15668	1.11543	1.01405	0.826	0.190504
A0A287A9T8	centrin-2 OS=Vulpes vulpes OX=9627 GN=LOC112912370 PE=3 SV=1	LOC112912370	24.708	24.5	14	4	4	4	2	2	2	3	2	3	3	2	3	4	3	3	3	2	3	4	3	3	3	2	3	4	3	3	71745	109260	90128	114780	155540	108120	0.662697	1.00922	0.832498	1.0602	1.4367	0.998687	0.716	0.113243
A0A287A9U8	Nucleoporin 88 OS=Sus scrofa OX=9823 GN=NUP88 PE=4 SV=1	NUP88	83.317	41.1	80	22	22	22	9	11	13	18	14	15	13	16	16	18	18	18	13	16	16	18	18	18	13	16	16	18	18	18	219470	244620	268740	369520	355100	340990	0.732201	0.816107	0.896577	1.2328	1.18469	1.13762	0.688	0.00389779
A0A287A9W1	Protein phosphatase, Mg2+/Mn2+ dependent 1M OS=Sus scrofa OX=9823 GN=PPM1M PE=4 SV=1	PPM1M	59.885	6.2	5	2	2	2	0	1	0	2	1	1	2	1	1	2	2	1	2	1	1	2	2	1	2	1	1	2	2	1	17212	0	0	37891	23222	0	0.659253			1.4513	0.889448		0.563
F1S8Z3	von Willebrand factor A domain containing 5A OS=Sus scrofa OX=9823 GN=VWA5A PE=4 SV=3	VWA5A	85.029	12.2	11	6	1	6	6	2	3	0	0	0	6	3	3	0	0	1	1	0	0	0	0	0	6	3	3	0	0	1	87478	22216	49439	0	0	0
A0A287AWZ9	Kinesin family member 21B OS=Sus scrofa OX=9823 GN=KIF21B PE=1 SV=2	KIF21B	146.71	10.3	18	9	8	9	1	2	2	5	5	3	1	4	2	6	6	8	1	3	2	5	5	7	1	4	2	6	6	8	0	58875	64696	53948	83574	73473		0.879871	0.966865	0.806239	1.24899	1.09803	0.878	0.552258
A0A287ABU5	Insulin like growth factor 2 mRNA binding protein 3 OS=Sus scrofa OX=9823 GN=IGF2BP3 PE=1 SV=2	IGF2BP3	55.26	41.2	64	15	15	15	7	11	9	14	13	10	14	13	13	13	15	13	14	13	13	13	15	13	14	13	13	13	15	13	181290	249240	193870	302650	235220	218430	0.787818	1.0831	0.842486	1.3152	1.02218	0.949214	0.826	0.23883
A0A287A9Y2	Serine/threonine-protein kinase RIO1 OS=Sus scrofa OX=9823 GN=RIOK1 PE=3 SV=1	RIOK1	64.732	14.9	13	7	7	7	0	3	2	4	2	2	1	4	3	4	6	4	1	4	3	4	6	4	1	4	3	4	6	4	0	29666	26316	60857	43596	37950		0.747688	0.663256	1.53381	1.09877	0.956474	0.59	0.07159
I3LCF5	N-acetylglucosamine-1-phosphate transferase subunits alpha and beta OS=Sus scrofa OX=9823 GN=GNPTAB PE=3 SV=2	GNPTAB	136.97	12.8	12	10	10	10	9	3	0	0	0	0	9	4	2	2	2	2	9	4	2	2	2	2	9	4	2	2	2	2	59178	9528.3	17595	0	3394.4	15577	2.8107	0.452553	0.835687		0.161219	0.73984	3.033	0.313039
F1SVD3	T-cell surface glycoprotein CD8 alpha chain OS=Sus scrofa OX=9823 GN=CD8A PE=4 SV=3	CD8A	22.811	29.4	17	5	5	5	3	2	3	0	5	4	3	3	3	0	5	4	3	3	3	0	5	4	3	3	3	0	5	4	150990	189590	256400	0	185130	230500	0.745549	0.936145	1.26604		0.914123	1.13815	0.958	0.794158
I3L5B2	40S ribosomal protein S7 OS=Sus scrofa OX=9823 GN=RPS7 PE=1 SV=3	RPS7	20.875	67.9	72	11	11	11	10	14	11	11	14	12	10	11	11	11	11	11	10	11	11	11	11	11	10	11	11	11	11	11	1514300	1832500	1394700	1254500	1406600	1188200	1.05762	1.27986	0.974089	0.87617	0.9824	0.829865	1.232	0.0977124
A0A287AA07	Exocyst complex component 8 OS=Sus scrofa OX=9823 GN=EXOC8 PE=1 SV=1	EXOC8	81.939	25.2	49	15	15	15	6	9	7	10	10	7	8	11	10	9	14	12	8	11	10	9	14	12	8	11	10	9	14	12	74905	73893	83216	80003	78240	82392	0.950875	0.938028	1.05638	1.01559	0.993211	1.04592	0.964	0.403958
A0A5G2R8H4	CCR4-NOT transcription complex subunit 3 OS=Sus scrofa OX=9823 GN=CNOT3 PE=1 SV=1	CNOT3	67.161	19.5	32	9	3	9	2	6	6	4	6	8	4	7	6	5	7	7	1	2	2	2	3	3	4	7	6	5	7	7	106380	108950	105310	42563	132270	114580	1.04627	1.07155	1.03575	0.418616	1.3009	1.12692	1.108	0.583185
F1RM57	HAUS augmin like complex subunit 5 OS=Sus scrofa OX=9823 GN=HAUS5 PE=4 SV=3	HAUS5	75.735	13.5	8	6	6	6	0	0	0	4	2	2	0	0	2	5	3	4	0	0	2	5	3	4	0	0	2	5	3	4	0	0	20073	19952	23270	28671			0.873062	0.867799	1.01211	1.24703	0.838
A0A287AA21	Enoyl-CoA hydratase, mitochondrial OS=Sus scrofa OX=9823 GN=ECHS1 PE=1 SV=2	ECHS1	34.58	50	88	15	15	15	14	14	14	16	17	13	13	12	12	13	12	11	13	12	12	13	12	11	13	12	12	13	12	11	2523300	2450900	2202200	3243600	2531900	2275200	0.994267	0.965739	0.867742	1.27809	0.997655	0.896507	0.891	0.403255
A0A287AA24	Protein SMG9 OS=Sus scrofa OX=9823 GN=SMG9 PE=3 SV=1	SMG9	57.532	6.7	9	2	2	2	1	2	2	1	1	2	1	2	2	1	2	2	1	2	2	1	2	2	1	2	2	1	2	2	0	67137	68739	0	68875	63048		1.0028	1.02673		1.02876	0.941721	1.03	0.574344
A0A287AA25	Peptidylprolyl isomerase OS=Sus scrofa OX=9823 GN=FKBP2 PE=1 SV=1	FKBP2	15.374	44.3	26	8	8	8	5	5	3	6	4	3	6	5	3	7	5	5	6	5	3	7	5	5	6	5	3	7	5	5	869840	711850	799310	653820	595790	618130	1.22837	1.00526	1.12877	0.923314	0.841365	0.872913	1.275	0.0199774
I3LSF0	SIK family kinase 3 OS=Sus scrofa OX=9823 GN=SIK3 PE=1 SV=2	SIK3	126.75	5.9	11	5	5	5	0	2	1	4	2	2	0	2	2	4	4	4	0	2	2	4	4	4	0	2	2	4	4	4	0	22257	13445	25238	24912	18714		1.06426	0.642895	1.2068	1.19121	0.894842	0.778	0.312923
A0A287AA42	Ig-like domain-containing protein OS=Sus scrofa OX=9823 PE=4 SV=2	--	15.46	23.4	13	2	2	2	3	2	1	2	3	2	2	2	1	1	2	2	2	2	1	1	2	2	2	2	1	1	2	2	443630	125950	0	0	119520	83970	2.29542	0.651687			0.618417	0.434476	2.799	0.31961
A0A287AA45	Histamine N-methyltransferase OS=Sus scrofa OX=9823 GN=HNMT PE=1 SV=1	HNMT	33.482	44.2	53	10	10	10	14	11	11	4	5	8	10	9	8	5	7	7	10	9	8	5	7	7	10	9	8	5	7	7	1450500	940130	699990	83966	145360	176770	2.48891	1.61316	1.20111	0.144077	0.249423	0.303319	7.611	0.00271704
A0A287AA47	GCS light chain OS=Sus scrofa OX=9823 GN=GCLM PE=1 SV=1	GCLM	30.49	26.6	27	5	5	5	4	5	5	5	3	5	5	5	5	5	5	5	5	5	5	5	5	5	5	5	5	5	5	5	220370	188960	184070	180690	157480	214620	1.15358	0.989155	0.963558	0.945864	0.824366	1.12348	1.073	0.513254
A0A287AA53	RHO family interacting cell polarization regulator 1 OS=Sus scrofa OX=9823 GN=RIPOR1 PE=1 SV=1	RIPOR1	135.2	4	6	4	4	4	1	1	0	0	2	2	3	2	1	1	4	3	3	2	1	1	4	3	3	2	1	1	4	3	430840	403240	0	0	420680	502830	0.980524	0.917711			0.957402	1.14436	0.903	0.409552
A0A287BK99	Ribosome-releasing factor 2, mitochondrial OS=Sus scrofa OX=9823 GN=GFM2 PE=1 SV=1	GFM2	85.982	20.1	36	11	11	11	5	5	4	10	6	6	10	8	8	11	9	10	10	8	8	11	9	10	10	8	8	11	9	10	71092	58449	59265	100050	62684	66493	1.02038	0.838915	0.850627	1.43601	0.899699	0.95437	0.824	0.334057
A0A287AA56	LMBR1 domain containing 1 OS=Sus scrofa OX=9823 GN=LMBRD1 PE=4 SV=1	LMBRD1	61.879	3.3	7	1	1	1	2	1	1	1	1	1	1	1	1	1	1	1	1	1	1	1	1	1	1	1	1	1	1	1	0	0	0	0	0	0
A0A287AA61	Centrosomal protein 135 OS=Sus scrofa OX=9823 GN=CEP135 PE=4 SV=1	CEP135	132.95	22.6	47	19	19	19	3	4	9	13	9	9	9	12	12	17	14	12	9	12	12	17	14	12	9	12	12	17	14	12	27762	40757	47524	68322	57781	53038	0.564299	0.828439	0.965987	1.38873	1.17447	1.07807	0.648	0.0619765
A0A287AA72	Dedicator of cytokinesis 6 OS=Sus scrofa OX=9823 GN=DOCK6 PE=3 SV=1	DOCK6	229.32	2.5	3	5	2	2	1	2	0	0	0	0	4	4	4	2	3	2	1	2	1	0	0	0	1	2	1	0	0	0	0	0	0	0	0	0
A0A287AA79	Heterogeneous nuclear ribonucleoproteins C1/C2 isoform X2 OS=Sus scrofa OX=9823 GN=HNRNPC PE=1 SV=2	HNRNPC	32.412	51	106	20	1	20	16	17	16	21	20	16	16	17	17	19	17	17	1	1	1	1	1	1	16	17	17	19	17	17	2197200	3110300	3138500	3067800	3325400	3021600
A0A287AKA1	Nuclear factor of-activated T-cells, cytoplasmic 1 OS=Sus scrofa OX=9823 GN=NFATC1 PE=4 SV=1	NFATC1	90.522	36.3	105	22	21	22	10	16	16	19	23	21	15	18	18	16	20	20	14	18	17	16	19	19	15	18	18	16	20	20	215080	214540	267720	356080	312130	306800	0.771657	0.769719	0.960517	1.27753	1.11985	1.10073	0.715	0.0178116
A0A287AA83	Mitochondrial ribosomal protein S18C OS=Sus scrofa OX=9823 GN=MRPS18C PE=3 SV=1	MRPS18C	21.786	19.1	6	2	2	2	0	1	1	2	1	1	0	1	1	2	1	1	0	1	1	2	1	1	0	1	1	2	1	1	0	0	0	0	0	0
A0A5G2QXR1	Nuclear receptor subfamily 2 group C member 2 OS=Sus scrofa OX=9823 GN=NR2C2 PE=3 SV=1	NR2C2	63.581	21.2	32	8	8	8	4	3	6	5	9	5	6	6	8	7	8	8	6	6	8	7	8	8	6	6	8	7	8	8	69181	73740	87512	86259	91620	97105	0.821274	0.875396	1.03889	1.02401	1.08766	1.15277	0.838	0.0817322
F1S6G2	Nardilysin convertase OS=Sus scrofa OX=9823 GN=NRDC PE=1 SV=3	NRDC	126.38	22.5	59	19	19	19	8	10	14	3	13	11	9	14	16	6	15	14	9	14	16	6	15	14	9	14	16	6	15	14	139040	189590	194540	42517	138850	129380	1.00039	1.36409	1.39971	0.305908	0.99902	0.930884	1.684	0.186131
A0A287AAA4	DNA helicase OS=Sus scrofa OX=9823 GN=CHD4 PE=1 SV=1	CHD4	212.3	43.1	332	65	49	65	47	53	47	60	67	58	48	56	57	63	61	57	34	40	41	48	46	41	48	56	57	63	61	57	350560	449820	463630	600840	509560	485780	0.735392	0.943616	0.972586	1.26042	1.06894	1.01905	0.792	0.0967021
K7GLN3	Ig-like domain-containing protein OS=Sus scrofa OX=9823 PE=4 SV=2	--	32.68	32.3	7	8	2	2	0	2	1	1	2	1	7	8	7	7	8	7	1	2	1	1	2	1	1	2	1	1	2	1	0	44624	0	0	50128	0		0.941912			1.05809		0.89
A0A287AAB5	High mobility group nucleosome-binding domain-containing protein 3 OS=Sus scrofa OX=9823 GN=HMGN3 PE=3 SV=1	HMGN3	16.609	17	19	5	3	5	2	4	4	3	4	2	3	5	5	3	4	5	1	3	3	1	2	3	3	5	5	3	4	5	317130	291610	436850	186460	377230	244340	1.02652	0.943915	1.41404	0.603554	1.22106	0.790906	1.294	0.299745
A0A287AAC3	Dipeptidyl peptidase 9 OS=Sus scrofa OX=9823 GN=DPP9 PE=4 SV=1	DPP9	97.231	21.5	45	14	14	14	10	10	6	5	7	7	11	11	9	9	12	12	11	11	9	9	12	12	11	11	9	9	12	12	79034	94190	82345	44779	80259	86035	1.01621	1.21108	1.05878	0.57576	1.03196	1.10622	1.211	0.345969
A0A5K1VBL9	Apoptosis regulator Bcl-X OS=Sus scrofa OX=9823 GN=BCL2L1 PE=3 SV=1	BCL2L1	18.862	14.1	6	2	2	2	0	2	0	1	1	2	1	2	1	1	1	2	1	2	1	1	1	2	1	2	1	1	1	2	0	11998	0	0	0	24378		0.659666				1.34033	0.492
A0A287ATJ9	Protein RIC1 homolog OS=Sus scrofa OX=9823 GN=RIC1 PE=4 SV=2	RIC1	130.77	2	7	2	2	2	1	1	2	1	1	1	2	2	2	1	1	1	2	2	2	1	1	1	2	2	2	1	1	1	8003.2	16470	12123	0	0	0	0.656068	1.35014	0.993792
A0A287AAD3	G3BP stress granule assembly factor 1 OS=Sus scrofa OX=9823 GN=G3BP1 PE=1 SV=1	G3BP1	50.611	51.2	99	18	16	18	14	18	20	17	16	14	15	18	17	16	16	17	13	16	15	14	14	15	15	18	17	16	16	17	656690	983510	935290	559710	770900	798770	0.83746	1.25425	1.19275	0.713784	0.983109	1.01865	1.21	0.333292
A0A287APP8	Protein arginine methyltransferase 9 OS=Sus scrofa OX=9823 GN=PRMT9 PE=1 SV=2	PRMT9	87.876	11.5	19	6	6	6	2	3	2	4	6	2	3	4	4	4	6	5	3	4	4	4	6	5	3	4	4	4	6	5	33490	27843	20416	31810	28117	28484	1.18089	0.98177	0.719887	1.12165	0.991432	1.00437	0.925	0.551649
A0A287AAG0	UDP-N-acetylglucosamine pyrophosphorylase 1 like 1 OS=Sus scrofa OX=9823 GN=UAP1L1 PE=4 SV=1	UAP1L1	55.944	39.3	54	16	16	16	13	11	10	7	6	7	13	14	13	10	10	10	13	14	13	10	10	10	13	14	13	10	10	10	155690	83786	89048	28740	40002	40970	2.13159	1.14714	1.21918	0.393487	0.547678	0.560931	2.994	0.00939911
A0A287AAG7	Pyruvate dehydrogenase phosphatase regulatory subunit OS=Sus scrofa OX=9823 GN=PDPR PE=1 SV=1	PDPR	99.438	19	43	12	12	12	7	5	7	11	9	4	9	8	10	11	11	11	9	8	10	11	11	11	9	8	10	11	11	11	120810	113670	126510	186260	135970	123450	0.898583	0.845476	0.94098	1.3854	1.01134	0.918219	0.81	0.20068
A0A287AAH7	DNA helicase B OS=Sus scrofa OX=9823 GN=HELB PE=4 SV=1	HELB	122.32	2	6	2	2	2	2	1	1	0	1	1	2	1	1	0	2	2	2	1	1	0	2	2	2	1	1	0	2	2	39620	0	0	0	14389	11136	1.82455				0.66263	0.512825	3.104
A0A287AAI9	Hydroxyacylglutathione hydrolase OS=Sus scrofa OX=9823 GN=HAGH PE=1 SV=1	HAGH	28.937	44.6	37	8	8	8	7	7	9	0	6	8	6	6	7	3	5	7	6	6	7	3	5	7	6	6	7	3	5	7	66382	71779	103900	29020	68758	74403	0.961496	1.03967	1.50492	0.420334	0.995911	1.07767	1.406	0.29278
A0A287AAJ3	SR-related CTD associated factor 8 OS=Sus scrofa OX=9823 GN=SCAF8 PE=4 SV=1	SCAF8	148.4	14.6	32	13	12	12	1	5	5	5	10	6	2	8	7	8	11	9	1	7	6	7	10	8	1	7	6	7	10	8	0	96214	64470	60806	95302	76629		1.22279	0.819351	0.772785	1.2112	0.97388	1.036	0.896199
K7GSI9	Four and a half LIM domains 1 OS=Sus scrofa OX=9823 GN=FHL1 PE=1 SV=2	FHL1	38.749	57.3	123	18	18	18	20	15	17	28	18	25	18	17	17	17	17	18	18	17	17	17	17	18	18	17	17	17	17	18	1399200	531530	661520	2705200	730390	1660800	1.0919	0.414791	0.516232	2.11106	0.569976	1.29604	0.509	0.259232
A0A287AAM0	Dynein light chain roadblock OS=Sus scrofa OX=9823 GN=DYNLRB1 PE=1 SV=1	DYNLRB1	10.963	16.7	5	1	1	1	1	1	1	0	1	1	1	1	1	1	1	1	1	1	1	1	1	1	1	1	1	1	1	1	0	0	0	0	0	0
A0A287AAM4	BRO1 domain- and CAAX motif-containing protein OS=Sus scrofa OX=9823 GN=BROX PE=3 SV=2	BROX	42.681	30.6	28	7	7	7	4	6	5	2	6	5	5	7	5	4	6	5	5	7	5	4	6	5	5	7	5	4	6	5	177160	185040	180470	81936	175900	155300	1.11211	1.16158	1.13289	0.514347	1.1042	0.974884	1.314	0.243367
A0A287AAM6	ESCRT-II complex subunit VPS25 OS=Sus scrofa OX=9823 GN=VPS25 PE=1 SV=1	VPS25	23.548	46.5	52	12	12	12	9	13	7	5	11	7	10	12	7	8	10	9	10	12	7	8	10	9	10	12	7	8	10	9	172040	155790	156290	139950	155170	146350	1.11522	1.00989	1.01313	0.907205	1.00587	0.948692	1.097	0.105684
A0A5G2Q9V9	Cytohesin 1 OS=Sus scrofa OX=9823 GN=CYTH1 PE=4 SV=1	CYTH1	45.181	37.2	55	12	10	12	6	7	11	9	10	12	10	11	12	10	11	12	8	9	10	8	9	10	10	11	12	10	11	12	278230	263250	336100	238090	279990	315290	0.975704	0.923171	1.17864	0.83494	0.981876	1.10567	1.053	0.656889
A0A287AAP0	Fumarylacetoacetate hydrolase domain-containing protein 2 OS=Sus scrofa OX=9823 GN=LOC100522130 PE=1 SV=1	LOC100522130	34.339	50.2	66	11	11	11	11	12	13	11	10	9	10	10	11	10	9	9	10	10	11	10	9	9	10	10	11	10	9	9	454900	353410	427140	373350	370360	342380	1.17569	0.913385	1.10394	0.96492	0.957192	0.884878	1.138	0.19947
A0A287AAP2	Very-long-chain (3R)-3-hydroxyacyl-CoA dehydratase OS=Sus scrofa OX=9823 GN=HACD2 PE=3 SV=1	HACD2	28.418	14.6	11	4	4	4	1	2	3	1	2	2	2	4	3	3	2	2	2	4	3	3	2	2	2	4	3	3	2	2	86352	91246	75810	84773	80615	77339	1.0443	1.10348	0.916807	1.0252	0.974916	0.935298	1.044	0.540432
A0A5G2RLM5	Mitogen-activated protein kinase kinase kinase 8 OS=Sus scrofa OX=9823 GN=MAP3K8 PE=3 SV=1	MAP3K8	51.638	13.8	9	4	4	4	0	0	0	3	4	2	0	1	1	4	4	2	0	1	1	4	4	2	0	1	1	4	4	2	0	0	0	48037	55539	54359				0.91247	1.05497	1.03256
A0A5G2R2L9	Solute carrier family 8 member B1 OS=Sus scrofa OX=9823 GN=SLC8B1 PE=4 SV=1	SLC8B1	57.882	2.7	1	1	1	1	1	0	0	0	0	0	1	0	0	0	0	0	1	0	0	0	0	0	1	0	0	0	0	0	0	0	0	0	0	0
A0A287AAP9	Phosphoseryl-tRNA kinase OS=Sus scrofa OX=9823 GN=PSTK PE=4 SV=1	PSTK	41.872	3.8	2	1	1	1	0	1	0	0	0	1	0	1	0	1	0	1	0	1	0	1	0	1	0	1	0	1	0	1	0	0	0	0	0	0
A0A287AAQ0	[Histone H3]-trimethyl-L-lysine(4) demethylase OS=Sus scrofa OX=9823 GN=KDM5D PE=3 SV=2	KDM5D	166.57	1.7	1	2	1	1	0	0	0	0	0	1	2	1	2	1	2	2	1	0	1	0	1	1	1	0	1	0	1	1	0	0	0	0	0	0
A0A287AAR0	AIG1-type G domain-containing protein OS=Sus scrofa OX=9823 GN=GIMAP7 PE=3 SV=1	GIMAP7	34.293	44.3	56	11	11	11	9	10	8	10	10	9	10	11	10	11	11	9	10	11	10	11	11	9	10	11	10	11	11	9	544030	610460	759750	579430	605900	619760	0.877626	0.98479	1.22562	0.934733	0.977434	0.999793	1.06	0.647137
A0A287AAR1	Nth like DNA glycosylase 1 OS=Sus scrofa OX=9823 GN=NTHL1 PE=4 SV=2	NTHL1	31.203	13.3	12	2	2	2	2	2	2	2	2	2	2	2	2	2	2	2	2	2	2	2	2	2	2	2	2	2	2	2	18135	31511	46227	64240	53511	55994	0.403571	0.701237	1.02872	1.42958	1.19082	1.24607	0.552	0.075238
A0A287AAR4	Actin, cytoplasmic 1 OS=Sus scrofa OX=9823 GN=ACTB PE=3 SV=1	ACTB	40.015	82.5	828	31	1	31	120	139	135	147	145	142	26	26	26	28	29	27	1	1	1	1	1	1	26	26	26	28	29	27	70719000	78333000	67642000	75315000	68583000	64176000
A0A287AAR5	Acyl carrier protein OS=Sus scrofa OX=9823 GN=NDUFAB1 PE=1 SV=1	NDUFAB1	17.289	15.4	24	3	3	3	3	4	3	7	4	3	3	3	3	3	3	3	3	3	3	3	3	3	3	3	3	3	3	3	710810	1086200	696540	2329200	850820	499470	0.690885	1.05575	0.677015	2.26391	0.82697	0.485469	0.678	0.690087
A0A287AAS3	A-kinase anchor protein 10, mitochondrial OS=Sus scrofa OX=9823 GN=AKAP10 PE=4 SV=1	AKAP10	70.572	10	12	4	4	4	2	1	3	2	2	2	2	2	4	3	2	2	2	2	4	3	2	2	2	2	4	3	2	2	20451	21170	16010	20039	15601	20351	1.07995	1.11792	0.845435	1.05819	0.823837	1.07467	1.029	0.827902
A0A287AAT2	Ubiquitin conjugating enzyme E2 D1 OS=Sus scrofa OX=9823 GN=UBE2D1 PE=3 SV=1	UBE2D1	12.421	26.6	5	2	1	1	1	0	1	1	1	1	2	1	2	2	2	2	1	0	1	1	1	1	1	0	1	1	1	1	0	0	0	0	0	0
A0A287AAU6	Chromobox 6 OS=Sus scrofa OX=9823 GN=CBX6 PE=4 SV=2	CBX6	43.253	13.7	2	3	1	1	0	0	0	1	0	1	1	1	2	3	2	3	1	1	1	1	1	1	1	1	1	1	1	1	0	0	0	0	0	0
A0A287AAU7	Mitochondrial ribosomal protein S33 OS=Sus scrofa OX=9823 GN=MRPS33 PE=1 SV=1	MRPS33	12.516	31.1	6	3	3	3	0	1	0	3	1	1	1	3	3	3	2	2	1	3	3	3	2	2	1	3	3	3	2	2	0	31329	21886	79013	33671	27130		0.81151	0.56691	2.04666	0.872175	0.702744	0.571	0.371134
A0A287BMC1	Pleckstrin homology domain containing A1 OS=Sus scrofa OX=9823 GN=PLEKHA1 PE=4 SV=1	PLEKHA1	42.193	24.8	20	7	6	6	1	3	6	1	5	4	1	4	7	5	7	6	1	4	6	4	6	5	1	4	6	4	6	5	0	42376	52105	27531	48558	56474		0.933211	1.14746	0.606292	1.06935	1.24368	1.069	0.741291
F1SD63	Coiled-coil and C2 domain containing 1A OS=Sus scrofa OX=9823 GN=CC2D1A PE=1 SV=3	CC2D1A	96.812	19	37	14	14	14	5	5	7	4	8	8	8	9	12	8	13	11	8	9	12	8	13	11	8	9	12	8	13	11	90390	75771	89374	82467	85757	81304	1.07381	0.900137	1.06174	0.979684	1.01877	0.965868	1.024	0.742407
A0A287AAY2	Guided entry of tail-anchored proteins factor OS=Sus scrofa OX=9823 GN=CAMLG PE=1 SV=2	CAMLG	33.524	7.3	4	1	1	1	0	0	1	1	1	1	0	0	1	1	1	1	0	0	1	1	1	1	0	0	1	1	1	1	0	0	0	0	0	0
A0A5G2QBI5	Trafficking from ER to golgi regulator OS=Sus scrofa OX=9823 GN=TFG PE=1 SV=1	TFG	39.639	38.4	36	9	9	9	7	8	5	3	6	7	8	8	7	5	8	7	8	8	7	5	8	7	8	8	7	5	8	7	249030	274400	222150	44281	147520	149890	1.37425	1.51425	1.22591	0.24436	0.814075	0.827153	2.182	0.0888953
A0A287AB08	protein farnesyltransferase/geranylgeranyltransferase type-1 subunit alpha OS=Vulpes vulpes OX=9627 GN=FNTA PE=3 SV=1	FNTA	42.739	37.1	53	11	11	11	7	10	6	9	12	9	11	11	10	11	11	10	11	11	10	11	11	10	11	11	10	11	11	10	394480	342800	368370	272220	335850	348100	1.14796	0.997565	1.07197	0.792174	0.97734	1.01299	1.156	0.160239
A0A287AB21	Protein phosphatase 4 regulatory subunit 1 OS=Sus scrofa OX=9823 GN=PPP4R1 PE=4 SV=1	PPP4R1	99.956	25.6	52	16	16	16	6	10	6	10	11	9	10	13	10	12	13	12	10	13	10	12	13	12	10	13	10	12	13	12	43969	59158	56117	63182	56769	60360	0.77694	1.04533	0.991598	1.11644	1.00312	1.06657	0.883	0.244989
A0A287AB24	Arginine and serine rich coiled-coil 2 OS=Sus scrofa OX=9823 GN=RSRC2 PE=4 SV=2	RSRC2	42.098	18	15	4	4	4	3	2	3	3	2	2	3	4	3	4	3	4	3	4	3	4	3	4	3	4	3	4	3	4	34812	77347	88940	64172	100290	82932	0.46572	1.03476	1.18985	0.858502	1.34169	1.10948	0.813	0.450179
A0A5G2R8Q2	Cornichon family AMPA receptor auxiliary protein 4 OS=Sus scrofa OX=9823 GN=CNIH4 PE=1 SV=1	CNIH4	15.704	14.7	6	1	1	1	1	1	1	1	1	1	1	1	1	1	1	1	1	1	1	1	1	1	1	1	1	1	1	1	0	0	0	0	0	0
A0A287AB47	Histone deacetylase 6 OS=Sus scrofa OX=9823 GN=HDAC6 PE=1 SV=1	HDAC6	117.07	9.1	18	6	6	6	2	1	3	4	3	5	2	2	3	4	4	6	2	2	3	4	4	6	2	2	3	4	4	6	49992	33636	36142	53192	56953	48068	1.07903	0.726001	0.780091	1.1481	1.22928	1.0375	0.757	0.0910644
A0A287AB49	Diphosphomevalonate decarboxylase OS=Sus scrofa OX=9823 GN=MVD PE=3 SV=1	MVD	43.329	43.8	33	9	9	9	1	4	6	3	12	7	4	6	6	5	9	8	4	6	6	5	9	8	4	6	6	5	9	8	170310	131770	202040	131810	159820	174690	1.05299	0.814703	1.24917	0.81495	0.988129	1.08007	1.081	0.665777
A0A287AB56	Pre-mRNA-splicing factor RBM22 OS=Sus scrofa OX=9823 GN=RBM22 PE=1 SV=1	RBM22	44.726	31.6	33	11	11	11	4	3	5	7	9	5	6	9	8	10	9	8	6	9	8	10	9	8	6	9	8	10	9	8	152670	202080	195940	300540	270340	244270	0.670664	0.887717	0.860745	1.32024	1.18758	1.07305	0.676	0.0208106
A0A287AB58	ISG15 ubiquitin like modifier OS=Sus scrofa OX=9823 GN=ISG15 PE=1 SV=1	ISG15	18.565	50.3	21	6	6	6	2	7	5	2	2	3	4	6	5	3	4	4	4	6	5	3	4	4	4	6	5	3	4	4	94466	391040	211800	68088	111820	116450	0.57041	2.3612	1.2789	0.411133	0.675198	0.703155	2.353	0.179025
A7TX81	COP9 signalosome complex subunit 6 OS=Sus scrofa OX=9823 GN=COPS6 PE=2 SV=1	COPS6	35.865	53.9	79	12	12	12	12	13	15	11	15	13	11	12	12	10	12	11	11	12	12	10	12	11	11	12	12	10	12	11	262910	291490	317930	189890	310080	311200	0.937012	1.03887	1.1331	0.676769	1.10513	1.10912	1.075	0.612233
F1SMR7	Ubiquitin conjugating enzyme E2 H OS=Sus scrofa OX=9823 GN=UBE2H PE=4 SV=4	UBE2H	17.174	19.7	15	2	2	2	3	3	3	0	3	3	2	2	2	2	2	2	2	2	2	2	2	2	2	2	2	2	2	2	121360	101790	112560	32537	78973	105430	1.31758	1.10511	1.22204	0.353247	0.857393	1.14463	1.547	0.201788
I3LD27	Palmitoyltransferase OS=Sus scrofa OX=9823 GN=ZDHHC3 PE=3 SV=3	ZDHHC3	30.934	5.9	7	1	1	1	1	2	1	1	1	1	1	1	1	1	1	1	1	1	1	1	1	1	1	1	1	1	1	1	70075	36269	38025	48200	32768	36803
A0A287ABA7	Histone deacetylase complex subunit SAP30L isoform 1 OS=Sus scrofa OX=9823 GN=SAP30L PE=3 SV=1	SAP30L	20.805	23.6	3	3	3	3	1	0	0	0	2	0	1	1	1	1	2	1	1	1	1	1	2	1	1	1	1	1	2	1	0	0	0	0	0	0
A0A5G2R2I4	ArfGAP with FG repeats 2 OS=Sus scrofa OX=9823 GN=AGFG2 PE=4 SV=1	AGFG2	45.761	9.3	12	3	3	3	2	2	1	3	2	2	2	2	2	3	2	3	2	2	2	3	2	3	2	2	2	3	2	3	49853	60088	37873	78388	62975	45395	0.894032	1.07758	0.67919	1.40576	1.12935	0.814085	0.791	0.336154
A0A287ABA9	TRPM8 channel-associated factor 2 isoform X1 OS=Sus scrofa OX=9823 GN=LOC110257570 PE=3 SV=1	LOC110257570	99.696	13.3	20	8	8	8	2	1	4	2	7	4	4	3	7	5	7	7	4	3	7	5	7	7	4	3	7	5	7	7	18800	19751	25316	16085	30062	26010	0.829265	0.871214	1.11668	0.709507	1.32603	1.1473	0.885	0.668366
I3LNY9	Protein inhibitor of activated STAT 4 OS=Sus scrofa OX=9823 GN=PIAS4 PE=3 SV=1	PIAS4	56.61	14.8	15	6	6	6	2	2	1	3	3	4	5	4	6	6	6	6	5	4	6	6	6	6	5	4	6	6	6	6	74541	71292	49240	87199	91769	78236	0.988876	0.945774	0.653228	1.1568	1.21743	1.0379	0.758	0.105633
F2Z5K1	Solute carrier family 12 member 6 OS=Sus scrofa OX=9823 GN=SLC12A6 PE=3 SV=3	SLC12A6	125.78	16.4	54	14	11	14	5	8	8	8	12	13	9	11	9	13	14	13	7	9	8	11	11	10	9	11	9	13	14	13	97748	106790	102470	158930	118420	139560	0.810158	0.8851	0.849295	1.31725	0.981492	1.15671	0.736	0.0280659
A0A287AL53	Abhydrolase domain containing 10, depalmitoylase OS=Sus scrofa OX=9823 GN=ABHD10 PE=1 SV=1	ABHD10	33.825	37.9	63	9	9	9	5	12	10	14	12	10	8	9	9	8	8	9	8	9	9	8	8	9	8	9	9	8	8	9	100060	122110	157670	235100	159060	164880	0.639443	0.780355	1.00761	1.50243	1.01649	1.05368	0.679	0.0992074
A0A287ABE7	ATP:glycerol 3-phosphotransferase 5 OS=Sus scrofa OX=9823 GN=GK5 PE=3 SV=2	GK5	59.343	6	4	2	2	2	1	0	1	1	1	0	1	1	2	2	1	0	1	1	2	2	1	0	1	1	2	2	1	0	0	0	0	0	0	0
Q66RM2	Bax inhibitor 1 OS=Sus scrofa OX=9823 GN=TMBIM6 PE=2 SV=1	TMBIM6	26.407	13.1	23	3	3	3	4	4	4	4	4	3	3	3	3	3	3	3	3	3	3	3	3	3	3	3	3	3	3	3	91290	93213	100730	119960	95722	105650	0.903019	0.922041	0.996398	1.18662	0.94686	1.04506	0.888	0.182407
A0A287ABG2	Proliferating cell nuclear antigen OS=Sus scrofa OX=9823 GN=PCNA PE=1 SV=2	PCNA	29.827	54.1	85	11	11	11	13	18	12	12	16	14	10	11	9	10	11	10	10	11	9	10	11	10	10	11	9	10	11	10	997060	1415100	1311900	1457800	1328400	1241700	0.771722	1.09528	1.01541	1.12833	1.02818	0.961073	0.925	0.494259
A0A287ABG3	Hydroxysteroid 17-beta dehydrogenase 7 OS=Sus scrofa OX=9823 GN=HSD17B7 PE=4 SV=1	HSD17B7	33.947	29	23	6	6	6	3	1	4	6	5	4	3	4	4	6	5	5	3	4	4	6	5	5	3	4	4	6	5	5	65813	45131	56524	128440	83953	85485	0.848569	0.581902	0.7288	1.65606	1.08246	1.10221	0.562	0.0325961
F1RP25	Citramalyl-CoA lyase OS=Sus scrofa OX=9823 GN=CLYBL PE=1 SV=4	CLYBL	33.534	21.8	14	4	4	4	2	1	2	3	4	2	3	3	2	3	4	3	3	3	2	3	4	3	3	3	2	3	4	3	57237	60945	48903	120310	98914	84664	0.729176	0.776414	0.623004	1.5327	1.26012	1.07858	0.55	0.00806753
A0A287ABI8	Syntaxin 6 OS=Sus scrofa OX=9823 GN=STX6 PE=3 SV=1	STX6	29.145	36.5	17	6	6	6	3	3	3	4	2	2	4	4	5	4	5	4	4	4	5	4	5	4	4	4	5	4	5	4	49500	35276	41413	33423	34310	35139	1.2966	0.924016	1.08477	0.875479	0.898713	0.920427	1.227	0.120048
A0A5G2QT64	SZT2 subunit of KICSTOR complex OS=Sus scrofa OX=9823 GN=SZT2 PE=1 SV=1	SZT2	369.92	1.7	7	4	4	4	1	1	1	3	1	0	2	3	2	3	3	2	2	3	2	3	3	2	2	3	2	3	3	2	26021	58070	44323	75500	36272	35859	0.565582	1.26219	0.963386	1.64104	0.788393	0.779416	0.87	0.7273
A0A287ABK2	Poly(A) polymerase OS=Sus scrofa OX=9823 GN=PAPOLA PE=3 SV=2	PAPOLA	78.542	39.1	90	20	18	20	11	18	14	13	16	18	15	17	17	16	19	19	13	16	15	14	17	17	15	17	17	16	19	19	104080	127590	135900	117580	138230	155670	0.801592	0.982658	1.04666	0.905564	1.0646	1.19892	0.893	0.380698
A0A5G2R6W4	DExD/H-box helicase 60 OS=Sus scrofa OX=9823 GN=DDX60 PE=1 SV=1	DDX60	188.72	10.5	21	12	12	12	1	1	6	6	4	3	2	6	9	7	10	8	2	6	9	7	10	8	2	6	9	7	10	8	19358	36641	44219	50788	30213	33814	0.54014	1.02238	1.23383	1.41712	0.843024	0.943502	0.873	0.600616
A0A287ABK7	ABC-type glutathione-S-conjugate transporter OS=Sus scrofa OX=9823 GN=ABCC1 PE=3 SV=2	ABCC1	171.39	19.8	73	23	22	23	13	16	8	15	11	10	15	21	15	15	14	16	14	21	14	14	14	16	15	21	15	15	14	16	85570	112480	82389	83009	67030	74294	1.01713	1.337	0.979321	0.986691	0.796756	0.8831	1.25	0.134239
A0A287BBW0	Multidrug resistance protein 1 isoform 1 OS=Sus scrofa OX=9823 PE=4 SV=1	--	131.8	11	25	10	8	10	6	2	6	1	3	7	9	6	7	4	3	8	7	5	6	3	3	7	9	6	7	4	3	8	31377	16734	26730	13903	25336	19908	1.40507	0.749351	1.19697	0.622578	1.13455	0.891483	1.265	0.418767
A0A287ABN0	Ubiquitin carboxyl-terminal hydrolase OS=Sus scrofa OX=9823 GN=MINDY1 PE=1 SV=1	MINDY1	45.604	7.9	6	2	2	2	1	1	2	0	1	1	2	1	2	0	2	2	2	1	2	0	2	2	2	1	2	0	2	2	35817	0	27092	0	32206	34367	1.10647		0.836935		0.994918	1.06168	0.945	0.691244
A0A287B2V2	TNFAIP3 interacting protein 1 OS=Sus scrofa OX=9823 GN=TNIP1 PE=4 SV=1	TNIP1	64.472	19.3	23	9	8	9	2	3	3	4	5	6	4	6	6	7	8	7	3	5	5	6	7	7	4	6	6	7	8	7	86976	55939	85481	111190	111510	100240	0.94653	0.608765	0.93026	1.21004	1.21352	1.09088	0.707	0.0699115
A0A287ABP7	Folliculin OS=Sus scrofa OX=9823 GN=FLCN PE=3 SV=1	FLCN	63.919	10	7	4	3	4	0	1	1	2	2	1	3	3	3	3	3	2	3	3	3	3	3	2	3	3	3	3	3	2	80459	90790	92315	172140	142440	103910	0.707794	0.798676	0.812091	1.51431	1.25304	0.914092	0.63	0.0446864
A0A287AGT4	Mitogen-activated protein kinase kinase kinase 1 OS=Sus scrofa OX=9823 GN=MAP3K1 PE=4 SV=1	MAP3K1	156.57	4.6	9	5	5	5	1	1	0	3	3	1	1	2	2	4	4	2	1	2	2	4	4	2	1	2	2	4	4	2	0	16309	17377	22873	15801	14920		0.934292	0.995474	1.31032	0.90519	0.85472	0.943	0.830086
A0A287ABR0	Phosphatidylinositol-3,4,5-trisphosphate 5-phosphatase OS=Sus scrofa OX=9823 GN=INPP5D PE=3 SV=1	INPP5D	133.66	58.8	300	59	58	59	44	56	42	56	54	48	51	56	50	56	54	49	50	55	49	55	53	48	51	56	50	56	54	49	520740	606000	683520	864210	828090	819030	0.722984	0.841357	0.948984	1.19985	1.1497	1.13712	0.721	0.0143109
A0A5G2QG10	ZnF_CDGSH domain-containing protein OS=Sus scrofa OX=9823 GN=CISD1 PE=4 SV=1	CISD1	11.985	44.9	32	5	5	5	3	6	5	7	6	5	2	5	5	5	4	3	2	5	5	5	4	3	2	5	5	5	4	3	367740	429130	462110	895040	551060	570220	0.67366	0.78612	0.846536	1.63962	1.00948	1.04458	0.624	0.0573292
F1S456	Adenosine deaminase tRNA specific 1 OS=Sus scrofa OX=9823 GN=ADAT1 PE=4 SV=1	ADAT1	54.787	10.7	5	4	4	4	0	0	1	2	2	0	0	0	2	3	3	3	0	0	2	3	3	3	0	0	2	3	3	3	0	0	18779	19027	22479	19448			0.942094	0.954536	1.12771	0.975656	0.924
A0A287ABS0	CCM2 scaffold protein OS=Sus scrofa OX=9823 GN=CCM2 PE=3 SV=1	CCM2	49.822	39.5	64	12	12	12	9	10	12	10	12	11	11	11	11	11	11	12	11	11	11	11	11	12	11	11	11	11	11	12	100680	91618	124270	116790	139470	136850	0.851203	0.774588	1.05065	0.987406	1.17915	1.157	0.805	0.105187
A0A287ABS3	AF-4_C domain-containing protein OS=Sus scrofa OX=9823 GN=REV1 PE=3 SV=2	REV1	135.57	9.1	12	7	7	7	0	3	0	3	4	2	0	4	3	4	5	6	0	4	3	4	5	6	0	4	3	4	5	6	0	19034	37984	44434	49595	41195		0.495053	0.987921	1.15568	1.28991	1.07144	0.632	0.149754
A0A287BN71	ARID domain-containing protein OS=Sus scrofa OX=9823 GN=ARID4B PE=4 SV=1	ARID4B	136.63	7.2	16	6	6	6	1	3	2	3	5	2	3	3	4	4	5	5	3	3	4	4	5	5	3	3	4	4	5	5	49940	56941	60620	63530	79399	67986	0.791827	0.902832	0.961164	1.0073	1.25892	1.07796	0.794	0.0583527
A0A287ABT2	Eukaryotic translation initiation factor 2 alpha kinase 2 OS=Sus scrofa OX=9823 GN=EIF2AK2 PE=1 SV=1	EIF2AK2	60.761	35	71	15	15	15	10	11	10	12	13	15	11	13	14	12	15	13	11	13	14	12	15	13	11	13	14	12	15	13	239090	256850	255040	343550	299970	293830	0.84968	0.912795	0.906363	1.22091	1.06604	1.04421	0.801	0.0152943
I3LSP2	Coiled-coil domain containing 9 OS=Sus scrofa OX=9823 GN=CCDC9 PE=4 SV=2	CCDC9	59.785	16.9	22	8	8	8	3	4	6	3	3	3	4	6	8	5	5	5	4	6	8	5	5	5	4	6	8	5	5	5	62940	92102	89945	44360	77159	76555	0.852343	1.24726	1.21805	0.60073	1.0449	1.03672	1.237	0.357501
A0A287ABU6	Dihydrofolate reductase OS=Sus scrofa OX=9823 GN=DHFR PE=3 SV=1	DHFR	21.585	73.8	77	15	15	15	9	11	12	16	15	14	10	10	11	12	14	13	10	10	11	12	14	13	10	10	11	12	14	13	693680	721900	802430	1349100	1101800	1063500	0.726061	0.755598	0.839888	1.41208	1.15323	1.11314	0.631	0.00602624
A0A287ADG5	Damage specific DNA binding protein 2 OS=Sus scrofa OX=9823 GN=DDB2 PE=3 SV=2	DDB2	26.858	5.9	6	1	1	1	1	1	1	1	1	1	1	1	1	1	1	1	1	1	1	1	1	1	1	1	1	1	1	1	0	0	0	0	0	0
A0A287ABW0	Phosphoenolpyruvate carboxykinase (GTP) OS=Sus scrofa OX=9823 GN=PCK2 PE=1 SV=1	PCK2	69.959	65	179	32	32	32	35	36	26	33	25	24	31	31	30	30	28	28	31	31	30	30	28	28	31	31	30	30	28	28	1103800	863590	702520	853330	470530	492430	1.47626	1.15499	0.939575	1.14127	0.629303	0.658593	1.47	0.154005
[truncated: 5,278 more rows]

## Sheet: Peptide_quant
ID	Sequence	Length	Protein accession	Protein description	Charge	m/z	Mass error [ppm]	PEP	Score	Experiment	Intensity	Unique [yes/no]
[truncated: 414,031+ more rows]
