# Supplementary material for: Effects of Cysticercus cellulosae Excretory–Secretory Antigens on the TGF-β Signaling Pathway and Th17 Cell Differentiation in Piglets, a Proteomic Analysis
Source: Microorganisms. 2023 Feb 27;11(3):601. doi: 10.3390/microorganisms11030601 (PMC10056668; doi:10.3390/microorganisms11030601)
Supplement: Supplementary file 1 [file microorganisms-11-00601-s001.zip › Table S2-TGF-BETA SIGNALING PATHWAY.xlsx]

## Sheet: Sheet1
Protein accession	Protein description	Gene name	Rank metric score	CORE Protein
F1RF24	Zinc finger FYVE domain-containing protein 16	ZFYVE16	2.587	Yes
A0A287BLR9	Receptor protein serine/threonine kinase	TGFBR1	1.464	Yes
F1RPR3	Mothers against decapentaplegic homolog	SMAD2	1.354	Yes
A0A5G2R017	S-phase kinase-associated protein 1	SKP1	1.218	Yes
A0A286ZT31	Mothers against decapentaplegic homolog	SMAD4	1.208	Yes
P07200	Transforming growth factor beta-1 proprotein	TGFB1	1.125	Yes
A0A286ZMM6	Cullin 1	CUL1	1.115	Yes
P54612	Serine/threonine-protein phosphatase 2A 65 kDa regulatory subunit A alpha isoform	PPP2R1A	1.063	Yes
I3LVS7	Ras homolog family member A	RHOA	1.06	Yes
A0A286ZPF5	Mitogen-activated protein kinase	MAPK1	1.018	No
A0A5G2QIS7	Rho-associated protein kinase	ROCK1	-1.09409	No
P54613	Serine/threonine-protein phosphatase 2A 65 kDa regulatory subunit A beta isoform (Fragment)	PPP2R1B	-1.13122	No
P84024	Mothers against decapentaplegic homolog 3	SMAD3	-1.13895	No
I3L9U8	Histone acetyltransferase	EP300	-1.16686	No
F1RUZ0	Non-specific serine/threonine protein kinase	RPS6KB2	-1.23609	No
F1S224	Ribosomal protein S6 kinase	RPS6KB1	-1.25628	No
A0A287BJ10	Histone acetyltransferase	CREBBP	-1.31752	No
A0A286ZZJ6	Sp1 transcription factor	SP1	-1.31926	No
F1S405	Latent transforming growth factor beta binding protein 1	LTBP1	-1.43678	No
A0A286ZZW3	E2F transcription factor 4	E2F4	-1.61031	No
F1RN38	Transcription factor	TFDP1	-1.96078	No
