# Supplementary material for: Effects of Cysticercus cellulosae Excretory–Secretory Antigens on the TGF-β Signaling Pathway and Th17 Cell Differentiation in Piglets, a Proteomic Analysis
Source: Microorganisms. 2023 Feb 27;11(3):601. doi: 10.3390/microorganisms11030601 (PMC10056668; doi:10.3390/microorganisms11030601)
Supplement: Supplementary file 1 [file microorganisms-11-00601-s001.zip › Table S3-TH17 CELL DIFFERENTIATION.xlsx]

## Sheet: Sheet1
Protein accession	Protein description	Gene name	Rank metric score	CORE Protein
Q85ZW4	MHC class II antigen OS=Sus scrofa	SLA-DRA1	1.89	Yes
K7GRS5	Stress-activated protein kinase JNK	MAPK8	1.658	Yes
I3LF82	Aryl hydrocarbon receptor	AHR	1.653	Yes
A0A287BLR9	Receptor protein serine/threonine kinase	TGFBR1	1.464	Yes
F6PX38	Ig-like domain-containing protein	SLA-DQB1	1.441	Yes
Q31072	HLA class II histocompatibility antigen, DRB1-4 beta chain isoform X2	LA-DRB-d	1.43	Yes
Q7YQ94	MHC class II antigen	SLA-DQA1	1.407	Yes
F1RPR3	Mothers against decapentaplegic homolog	SMAD2	1.354	Yes
A0A286ZT31	Mothers against decapentaplegic homolog	SMAD4	1.208	Yes
O02705	Heat shock protein HSP 90-alpha	HSP90AA1	1.174	Yes
A0A287BF83	DUF1968 domain-containing protein	LOC102158035	1.168	Yes
P07200	Transforming growth factor beta-1 proprotein	TGFB1	1.125	Yes
A0A287BD27	1-phosphatidylinositol 4,5-bisphosphate phosphodiesterase gamma	PLCG1	1.094	Yes
F1SLT4	T-cell surface antigen T4/Leu-3	CD4	1.086	Yes
A0A287A669	Interferon regulatory factor 4	IRF4	1.08	Yes
A5D9L3	MHC class II, DM beta	SLA-DMB	1.067	Yes
A0A5K1VIZ8	Interleukin-4 receptor subunit alpha	IL4R	1.057	Yes
F1RQU0	NFKB inhibitor epsilon	NFKBIE	1.048	Yes
A0A5G2R8A6	Serine/threonine-protein phosphatase	PPP3CB	1.046	Yes
F6PZ59	Cytokine receptor common subunit gamma	IL2RG	1.039	Yes
A0A287AYI3	Signal transducer and activator of transcription	STAT5B	1.035	Yes
A0A286ZPF5	Mitogen-activated protein kinase	MAPK1	1.018	Yes
F1S5Q3	Stress-activated protein kinase JNK	MAPK9	1.013	Yes
A0A287AQZ8	T-cell receptor T3 zeta chain	CD247	1.011	Yes
A0A5K1V762	Tyrosine-protein kinase	ZAP70	1.011	Yes
A0A287A0I0	calcineurin subunit B type 1	PPP3R1	-1.0142	No
E5F1H4	Signal transducer and activator of transcription	STAT6	-1.02987	No
Q19S50	Signal transducer and activator of transcription 3	STAT3	-1.10497	No
F1SV94	Tyrosine-protein kinase	LCK	-1.13636	No
P84024	Mothers against decapentaplegic homolog 3	SMAD3	-1.13895	No
F1RQU2	HATPase_c domain-containing protein	HSP90AB1	-1.14548	No
A0A5S8LE56	NF-kappa-B essential modulator	IKBKG	-1.15473	No
A0A287ASU9	Tyrosine-protein kinase	TYK2	-1.19048	No
K7GPE5	T-cell surface glycoprotein CD3 delta chain	CD3D	-1.19617	No
A0A288CG24	Ig-like domain-containing protein	SLA-DOA	-1.20048	No
A0A480P7E9	NF-kappa-B inhibitor beta isoform 1	NFKBIB	-1.20192	No
A0A286ZJ10	RELA proto-oncogene, NF-kB subunit	RELA	-1.22399	No
A0A287A5Q1	I-kappa-B kinase	IKBKB	-1.23305	No
A0A5S6HPQ5	T-cell receptor T3 gamma chain	CD3G	-1.23916	No
K7GSE8	Tyrosine-protein kinase	JAK3	-1.24224	No
A0A287ATC7	Nuclear factor of activated T cells 3	NFATC3	-1.24533	No
A0A287AVR3	Nuclear factor NF-kappa-B p105 subunit	NFKB1	-1.25471	No
A0A286ZXJ6	Serine/threonine-protein phosphatase	PPP3CA	-1.26103	No
F1RHR8	Serine/threonine-protein kinase mTOR	MTOR	-1.27551	No
A0A286ZJY6	Ig-like domain-containing protein	HLA-DOB	-1.32802	No
F1S8V5	I-kappa-B kinase	CHUK	-1.34409	No
A0A5G2QV77	T-cell surface glycoprotein CD3 epsilon chain	CD3E	-1.35685	No
A0A287AKA1	Nuclear factor of-activated T-cells, cytoplasmic 1	NFATC1	-1.3986	No
F1SGX5	Runt-related transcription factor	RUNX1	-1.41044	No
A0A286ZLI2	Tyrosine-protein kinase	JAK1	-1.41243	No
Q08353	NF-kappa-B inhibitor alpha	NFKBIA	-1.43885	No
A0A287AK84	Protein kinase C	PRKCQ	-1.44509	No
A0A287BEA2	Retinoid X receptor beta	RXRB	-1.45985	No
Q9BEA4	Major histocompatibility complex, class II, DM alpha	SLA-DMA	-1.52439	No
A0A480KYP4	Nuclear factor of activated T cells 2	NFATC2	-1.58983	No
F1RWJ2	T-box transcription factor 21	TBX21	-1.76991	No
